# Supplementary material for: Fine mapping of Rha2 in barley reveals candidate genes for resistance against cereal cyst nematode
Source: Theor Appl Genet. 2019 Jan 18;132(5):1309–20. doi: 10.1007/s00122-019-03279-3 (PMC6476833; doi:10.1007/s00122-019-03279-3)
Supplement: Supplementary file 1 — Supplementary material 1 (XLSX 353 kb) [file 122_2019_3279_MOESM1_ESM.xlsx]

## Sheet: Supplementary Tables
Online Resource 1: Supplementary Tables
Fine mapping of Rha2 in barley reveals candidate genes for resistance against cereal cyst nematode
Theoretical and Applied Genetics
Authors: Bart Van Gansbeke, Kelvin H.P. Khoo, John G. Lewis, Kenneth J. Chalmers and Diane E. Mather
Corresponding author: Diane E. Mather, School of Agriculture, Food and Wine, Waite Research Institute, The University of Adelaide; diane.mather@adelaide.edu.au

## Sheet: Table S1
Table S1
Genotypic data, cyst counts and resistance status for accessions of 20 barley lines that were evaluated for cereal cyst nematode resistance in a tube test
Accession name	Accession number	Genotypes obtained with KASP assaysa				Number of plants evaluated	Number of white cysts per plant		Resistance status
		wri322	wri321	wri297	wri326		Mean	Standard error
Barley 191	AUS400381	T:T	A:A	A:A	G:G	10	0.9	0.34801	Resistant
Orge Martin	AUS402640	T:T	A:A	A:A	G:G	10	0	0	Resistant
	AUS401665	T:T	A:A	A:A	G:G	10	0.1	0.1
	AUS401666	T:T	A:A	A:A	G:G	10	0	0
Orge Martin 839	AUS401667	T:T	A:A	A:A	G:G	10	0.8	0.8	Resistant
Martin 403-2	AUS401380	T:T	A:A	A:A	G:G	10	0	0	Resistant
Bajo Aragon	AUS405928	T:T	A:A	A:A	G:G	10	0	0	Resistant
	AUS495235	T:T	A:A	A:A	G:G	10	0	0.1
Sabarlis	AUS401881	T:T	A:A	A:A	G:G	10	0.5	0.223607	Resistant
Siri	AUS401958	T:T	A:A	A:A	G:G	10	1.1	0.433333	Resistant
	AUS495232	T:T	A:A	A:A	nullb	10	0.8	0.466667
Morocco	AUS401480	T:T	A:A	A:A	G:G	10	0	0	Resistant
	AUS411152	T:T	A:A	A:A	G:G	10	0	0
	AUS490064	T:T	A:A	A:A	G:G	10	0	0
Morocco (Early)	AUS401481	C:C	G:G	G:G	G:G	10	0.5	0.223607	Resistant
Athinais	AUS400316	C:C	G:G	G:G	G:G	10	0.2	0.133333	Resistant
Nile	AUS401544	C:C	A:A	A:A	G:G	9	0.11	0.111111	Resistant
Alfa	AUS400254	C:C	G:G	G:G	A:A	10	8.4	2.37206	Susceptible
Clipper	AUS400190	C:C	G:G	G:G	A:A	10	8.1	1.21518	Susceptible
	AUS400624	C:C	G:G	G:G	A:A	10	7.2	1.81842
Drost	AUS400746	C:C	G:G	null	A:A	9	7.3	2.59808	Susceptible
Herta	AUS401011	C:C	G:G	G:G	A:A	10	10.7	2.10845	Susceptible
	AUS495226	C:C	G:G	G:G	A:A	10	9	1.83182
Ortolan	AUS401673	C:C	G:G	G:G	A:A	10	7.2	1.30639	Susceptible
	AUS495233	C:C	G:G	G:G	A:A	10	6.3	1.7195
	AUS411267	C:C	G:G	G:G	null	10	6.8	1.18134
Schooner	AUS499011	C:C	G:G	G:G	null	9	5.6	0.971825	Susceptible
	AUS400187	C:C	G:G	G:G	null	9	7.5	1.71684
Varde	AUS402192	C:C	G:G	G:G	A:A	9	5.4	1.4153	Susceptible
	AUS495231	C:C	G:G	G:G	A:A	9	8.33	1.84089
	AUS495225	C:C	G:G	G:G	A:A	10	8.5	1.28452
Quinn	AUS401810	C:C	G:G	G:G	null	10	5.2	1.3233	Uncertain
	AUS401809	C:C	G:G	G:G	A:A	10	2	0.596285
Marocaine 079	AUS401374	T:T	A:A	A:A	G:G	10	0	0	Uncertain
	AUS401375	C:C	G:G	G:G	A:A	9	12.13	2.17803
a Dark shading indicates marker alleles that are the same as those of Rha2 cultivars. Light shading indicates marker alleles that differ from those of Rha2 cultivars.
b Neither HEX nor FAM fluorescence detected
c Not called due to ambiguous (intermediate) result

## Sheet: Table S2
Table S2
Genotypic data for 180 barley cultivars
Expected resistance status	Cultivar	Resistance allele (and its source, if known)	Genotypes obtained with KASP assaysa
			wri322	wri321	wri297	wri326
Resistant	Sahara 3771	Rha2	T:T	A:A	A:A	G:G
	Chebec	Rha2 (Orge Martin)	T:T	A:A	A:A	G:G
	Sloop SA	Rha2 (Chebec)	T:T	A:A	A:A	G:G
	Sloop VIC	Rha2 (Sahara 3771 or Chebec)	T:T	A:A	A:A	G:G
	Dash	Rha2	T:T	A:A	A:A	G:G
	Hindmarsh	Rha2 (Dash)	T:T	A:A	A:A	G:G
	Galleon	Rha4 (CI3576)	C:C	G:G	G:G	A:A
	Keel	Rha4 (possibly CPI18197)	C:C	G:G	G:G	nullb
	Finniss	Rha4 (Galleon)	C:C	G:G	G:G	null
	Torrens	Rha4 (Galleon)	C:C	G:G	G:G	G:G
	Yarra	Rha4 (Galleon)	C:C	G:G	G:G	A:A
	Barque	Rha4 (Galleon)	C:C	G:G	G:G	A:A
	Flagship	Rha4 (Barque)	C:C	G:G	G:G	A:A
	Fathom	Rha4 (Barque or Keel)	C:C	G:G	G:G	A:A
	Fleet Australia	Rha4 (Barque or Keel)	C:C	G:G	G:G	null
	Navigator	Rha4 (Keel)	C:C	G:G	G:G	A:A
	Commander	Rha4 (Keel)	C:C	G:G	G:G	A:A
	Skipper	Rha4 (Commander)	C:C	G:G	G:G	null
	Capstan	Rha4	C:C	G:G	G:G	A:A
	Dhow	Rha4	C:C	G:G	G:G	null
	Doolup	Rha4	C:C	G:G	G:G	A:A
	Maritime	Rha4	C:C	G:G	G:G	A:A
	GrangeR	Unknown	T:T	A:A	A:A	G:G
Susceptible	Arapiles		C:C	G:G	G:G	A:A
	Bass		C:C	G:G	G:G	-c
	Baudin		C:C	G:G	G:G	-
	Brindabella		T:T	G:G	G:G	G:G
	Buloke		C:C	G:G	G:G	-
	Clipper		C:C	G:G	G:G	G:G
	Cowabbie		C:C	G:G	G:G	A:A
	Fitzroy		C:C	G:G	G:G	null
	Flinders		C:C	G:G	G:G	A:A
	Forrest		C:C	G:G	G:G	A:A
	Franklin		C:C	G:G	G:G	null
	Gairdner		C:C	G:G	G:G	A:A
	Galaxy		C:C	G:G	G:G	null
	Hamelin		C:C	G:G	G:G	A:A
	Harrington		C:C	G:G	G:G	G:G
	Haruna Nijo		T:T	G:G	G:G	null
	Henley		C:C	G:G	G:G	A:A
	Molloy		C:C	G:G	G:G	-
	Mundah		C:C	G:G	G:G	A:A
	O'Connor		C:C	G:G	G:G	null
	Onslow		C:C	G:G	G:G	null
	Oxford		C:C	G:G	G:G	A:A
	Schooner		C:C	G:G	G:G	null
	Scope		C:C	G:G	G:G	A:A
	Skiff		C:C	G:G	G:G	null
	Sloop		C:C	G:G	G:G	null
	Stirling		C:C	G:G	G:G	A:A
	Tallon		C:C	G:G	G:G	G:G
	Tantangara		C:C	G:G	G:G	null
	Vlamingh		C:C	G:G	G:G	A:A
	Weeah		C:C	G:G	G:G	G:G
	Wimmera		C:C	G:G	G:G	A:A
	Yagan		C:C	G:G	G:G	A:A
Unknown	AC Metcalfe		C:C	G:G	G:G	A:A
	Albacete		T:T	A:A	A:A	G:G
	Alexis		C:C	G:G	G:G	A:A
	Alf		T:T	A:A	A:A	G:G
	Alfor		C:C	G:G	G:G	A:A
	Amaji Nijo		C:C	G:G	G:G	G:G
	Apex		C:C	G:G	G:G	A:A
	Armelle		C:C	G:G	G:G	A:A
	Arta		C:C	G:G	G:G	A:A
	Atahualpa		C:C	G:G	G:G	G:G
	Azumamugi		null	G:G	G:G	G:G
	Azure		C:C	G:G	G:G	G:G
	Barke		C:C	G:G	G:G	A:A
	Baronesse		C:C	G:G	G:G	A:A
	Beecher		C:C	G:G	G:G	A:A
	Beka		C:C	G:G	G:G	null
	Betzes		C:C	G:G	G:G	G:G
	Binalong		C:C	G:G	G:G	A:A
	Blenheim		C:C	G:G	G:G	A:A
	Bomi		C:C	G:G	G:G	G:G
	Bowman		C:C	G:G	G:G	A:A
	Brenda		C:C	G:G	G:G	A:A
	Calicuchima		C:C	G:G	G:G	null
	Canela		C:C	G:G	G:G	A:A
	CDC Bold		C:C	G:G	G:G	-
	CDC Copeland		C:C	G:G	G:G	null
	CDC Dolly		C:C	G:G	G:G	A:A
	CDC Fleet		C:C	G:G	G:G	A:A
	Cebada Capa		C:C	G:G	G:G	-
	Chevron		C:C	G:G	G:G	A:A
	Chieftain		C:C	G:G	G:G	null
	Chime		C:C	G:G	G:G	A:A
	Clark		C:C	G:G	G:G	A:A
	Colter		C:C	G:G	G:G	G:G
	Cutter		C:C	G:G	G:G	A:A
	Dairokakku		C:C	G:G	G:G	G:G
	Danilo		C:C	G:G	G:G	null
	Denar		C:C	G:G	G:G	null
	Derkado		C:C	G:G	G:G	null
	Diamant		C:C	G:G	G:G	null
	Dicktoo		C:C	G:G	G:G	A:A
	Digger		T:T	G:G	G:G	G:G
	Dobla		C:C	G:G	G:G	-
	Excel		C:C	G:G	G:G	null
	Fairview		C:C	G:G	G:G	A:A
	Foster		C:C	G:G	G:G	null
	Fractal		T:T	A:A	A:A	G:G
	Franka		C:C	G:G	G:G	A:A
	Galena		C:C	G:G	G:G	A:A
	Gerbel		C:C	G:G	G:G	A:A
	Gobernadora		C:C	G:G	G:G	A:A
	Golden Promise		C:C	G:G	G:G	A:A
	Goldmarker		C:C	G:G	G:G	A:A
	Grimmett		C:C	G:G	G:G	A:A
	Grout		C:C	G:G	G:G	A:A
	Gustoe		C:C	G:G	G:G	A:A
	Halcyon		C:C	G:G	G:G	A:A
	Hanacky Moravian		C:C	G:G	G:G	G:G
	Hannan		C:C	G:G	G:G	G:G
	Harbin		T:T	A:A	A:A	G:G
	Harry		C:C	G:G	G:G	A:A
	Hart		C:C	G:G	G:G	A:A
	Igri		C:C	G:G	G:G	A:A
	Kaputar		C:C	G:G	G:G	A:A
	Kearney		T:T	G:G	G:G	G:G
	Kikaihadaka		null	G:G	G:G	G:G
	Kold		C:C	G:G	G:G	A:A
	Krona		C:C	G:G	G:G	A:A
	Lewis		C:C	G:G	G:G	A:A
	Lina		C:C	G:G	G:G	A:A
	Livet		C:C	G:G	G:G	A:A
	Lockyer		C:C	G:G	G:G	null
	Logan		C:C	G:G	G:G	G:G
	Mackay		C:C	G:G	G:G	A:A
	Macquarie		C:C	G:G	G:G	A:A
	Magnum		C:C	G:G	G:G	null
	Manley		C:C	G:G	G:G	G:G
	Maythorpe		C:C	G:G	G:G	A:A
	Mogador		C:C	G:G	G:G	A:A
	Mona		C:C	G:G	G:G	A:A
	Morex		C:C	G:G	G:G	A:A
	Natasha		C:C	G:G	G:G	null
	Nudinka		C:C	G:G	G:G	G:G
	Nure		C:C	G:G	G:G	A:A
	Optic		T:T	A:A	A:A	G:G
	Patty		C:C	G:G	G:G	A:A
	Plaisant		C:C	G:G	G:G	A:A
	Pompadour		C:C	G:G	G:G	A:A
	Prentice		C:C	G:G	G:G	A:A
	Prior		C:C	G:G	G:G	A:A
	Prior Early		T:T	G:G	G:G	null
	Prisma		C:C	G:G	G:G	null
	Proctor		C:C	G:G	G:G	G:G
	Puffin		C:C	G:G	G:G	A:A
	Regatta		C:C	G:G	G:G	A:A
	Roe		C:C	G:G	G:G	null
	Royal		C:C	G:G	G:G	G:G
	Scarlett		C:C	G:G	G:G	A:A
	Shannon		C:C	G:G	G:G	A:A
	Shepherd		C:C	G:G	G:G	A:A
	Shyri		C:C	G:G	G:G	A:A
	Sonate		C:C	G:G	G:G	A:A
	Stander		C:C	G:G	G:G	G:G
	Steptoe		C:C	G:G	G:G	G:G
	SY Rattler		T:T	A:A	A:A	G:G
	Tadmor		C:C	G:G	G:G	G:G
	Tankard		C:C	G:G	G:G	G:G
	Thuringia		C:C	G:G	G:G	A:A
	Tilga		C:C	G:G	G:G	A:A
	Tremois		C:C	G:G	G:G	A:A
	Triangle		C:C	G:G	G:G	null
	Triumph		C:C	G:G	G:G	G:G
	Tulla		C:C	G:G	G:G	G:G
	Turk		C:C	G:G	G:G	G:G
	Tystofte Prentice		C:C	G:G	G:G	A:A
	Urambie		C:C	G:G	G:G	A:A
	Vada		C:C	G:G	G:G	A:A
	Valticky		C:C	G:G	G:G	G:G
	Vertess		C:C	G:G	G:G	A:A
	Vogelsanger Gold		C:C	G:G	G:G	A:A
	Westminster		C:C	G:G	G:G	A:A
	Yambla		C:C	G:G	G:G	null
	Yerlong		C:C	G:G	G:G	A:A
	Zavilla		null	G:G	G:G	G:G
a Dark shading indicates marker alleles that are the same as those of Rha2 cultivars. Light shading indicates marker alleles that differ from those of Rha2 cultivars.
b Neither HEX nor FAM fluorescence detected
c Not called due to ambiguous (intermediate) result

## Sheet: Table S3
Table S3
Primer sequences for 106 KASP assays designed for single nucleotide polymorphisms on barley chromosome 2H
KASP assay	FAM primer sequence (5'-3')	HEX primer sequence (5'-3')	Common primer sequence (5'-3')
wri222	GAAGGTGACCAAGTTCATGCTGAGGAGGCAAAGAATTTATGGGT	GAAGGTCGGAGTCAACGGATTGAGGAGGCAAAGAATTTATGGGA	TGTGGTTGCTTTGCCTTTGC
wri223	GAAGGTGACCAAGTTCATGCTTCCCCTCTAAATGTCAAGCGGAC	GAAGGTCGGAGTCAACGGATTTCCCCTCTAAATGTCAAGCGGAG	AAACAGGCTGTTGCCGTCCA
wri224	GAAGGTGACCAAGTTCATGCTGAGTAGTACGTATGAAAGCATATATAACGA	GAAGGTCGGAGTCAACGGATTGAGTAGTACGTATGAAAGCATATATAACGG	CAGTTGCACACAAACATGAGGTTAG
wri225	GAAGGTGACCAAGTTCATGCTTCTTATCCAAATCCCCTGCCGG	GAAGGTCGGAGTCAACGGATTTCTTATCCAAATCCCCTGCCGA	AGCGAAAGTACTCGTAGTAAGCATAG
wri226	GAAGGTGACCAAGTTCATGCTGCAAAATTATGGACAACCTGATCATTCT	GAAGGTCGGAGTCAACGGATTGCAAAATTATGGACAACCTGATCATTCC	TTTGTGTAACCCGGATACAACATGAT
wri227	GAAGGTGACCAAGTTCATGCTACACTGCTGCCTGCAGCAAA	GAAGGTCGGAGTCAACGGATTACACTGCTGCCTGCAGCAAG	CGGACTTGATTTGTAGGCGGAGG
wri228	GAAGGTGACCAAGTTCATGCTATGCATGAGCGATTCAGACCTGT	GAAGGTCGGAGTCAACGGATTATGCATGAGCGATTCAGACCTGC	GCTCTTCCGATCTCGGCCGT
wri229	GAAGGTGACCAAGTTCATGCTTGCAGATGCTGCAAATTTCGATTGG	GAAGGTCGGAGTCAACGGATTTGCAGATGCTGCAAATTTCGATTGT	CGATTGTGGCCAGGCAACAC
wri230	GAAGGTGACCAAGTTCATGCTCTACAGAGACTGCAGTATCAGAAAACAA	GAAGGTCGGAGTCAACGGATTCTACAGAGACTGCAGTATCAGAAAACAG	CTGATGACATAGAATCCCCCCATTC
wri231	GAAGGTGACCAAGTTCATGCTGACGGTGACCATCGCTGATTTT	GAAGGTCGGAGTCAACGGATTGACGGTGACCATCGCTGATTTA	CGTGCTTATCCGTGACGTACTTG
wri232	GAAGGTGACCAAGTTCATGCTCATCCCTGCGTCTACAGCGG	GAAGGTCGGAGTCAACGGATTCATCCCTGCGTCTACAGCGC	TCTTCCGATCTCGGCGCCA
wri233	GAAGGTGACCAAGTTCATGCTCCTTGTTCCTAAAAGGGAGCCAAT	GAAGGTCGGAGTCAACGGATTCCTTGTTCCTAAAAGGGAGCCAAC	AAGAAAGAAAAATGGAAACCATCTTGTGA
wri234	GAAGGTGACCAAGTTCATGCTTGAGAAATGGAAACTTCACGCTCAA	GAAGGTCGGAGTCAACGGATTTGAGAAATGGAAACTTCACGCTCAT	GCACCGACGGGAATCGAACT
wri235	GAAGGTGACCAAGTTCATGCTGGGACGAATAGATCTCAAGGGAATTAC	GAAGGTCGGAGTCAACGGATTGGGACGAATAGATCTCAAGGGAATTAT	GCGTTGAGTTTAGAATGAAACATTTTGA
wri236	GAAGGTGACCAAGTTCATGCTGAGGGACGGATCGTTCAAAATTA	GAAGGTCGGAGTCAACGGATTGAGGGACGGATCGTTCAAAATTG	GTTTTCTTCTCTTCTGAGAAACATCGG
wri237	GAAGGTGACCAAGTTCATGCTCACCGGGAGGGAAAGCGATT	GAAGGTCGGAGTCAACGGATTCACCGGGAGGGAAAGCGATG	TCCGCTTTCTCACGCGGCAG
wri238	GAAGGTGACCAAGTTCATGCTCAATAACGAGTTTGTAACAAGCCAATTC	GAAGGTCGGAGTCAACGGATTCAATAACGAGTTTGTAACAAGCCAATTG	TTTACTGTCTTCTGTACATGCTCGT
wri239	GAAGGTGACCAAGTTCATGCTTCAGTAACTACGGCATCAAGAACA	GAAGGTCGGAGTCAACGGATTTCAGTAACTACGGCATCAAGAACG	CGGACTCAGGTATGGTTCATAC
wri240	GAAGGTGACCAAGTTCATGCTAGCCGCCGGAGCGGCACC	GAAGGTCGGAGTCAACGGATTAGCCGCCGGAGCGGCACA	GTGCATCGTTCCAGTGACGCTCATCTT
wri241	GAAGGTGACCAAGTTCATGCTGTCGTAGTAGTCCCTGCCACGG	GAAGGTCGGAGTCAACGGATTGTCGTAGTAGTCCCTGCCACGA	AGTACGCCGACATCGCGGCCTA
wri242	GAAGGTGACCAAGTTCATGCTCAACTGCAGATGAAAACGGACAACG	GAAGGTCGGAGTCAACGGATTCAACTGCAGATGAAAACGGACAACA	CATCGCTTTCTATTCTGGTTTCTTCTAATC
wri243	GAAGGTGACCAAGTTCATGCTAATATTTGCTTGTGATTTTTGAAAAATATACTTAT	GAAGGTCGGAGTCAACGGATTAATATTTGCTTGTGATTTTTGAAAAATATACTTAA	GGGCATGTTCTTTAAAAAATCAACGAAT
wri244	GAAGGTGACCAAGTTCATGCTTTTTAGTGTACTGCCTGAGCCTCG	GAAGGTCGGAGTCAACGGATTTTTTAGTGTACTGCCTGAGCCTCA	AAGATCATCATGCATTATGTCAAAATCAAAG
wri245	GAAGGTGACCAAGTTCATGCTAACTGCTGGTAACCATTATATTAGGGT	GAAGGTCGGAGTCAACGGATTAACTGCTGGTAACCATTATATTAGGGC	TCCAACAGCAAATTTTTACGTACCAC
wri246	GAAGGTGACCAAGTTCATGCTCTCAGGGGATTTATTTCTTAAAATAAACGATA	GAAGGTCGGAGTCAACGGATTCTCAGGGGATTTATTTCTTAAAATAAACGATG	CTTTTTTATATCTCCTAGTCTGGCATCCA
wri247	GAAGGTGACCAAGTTCATGCTTGCATTTCTAATCTCCCCTTGTGT	GAAGGTCGGAGTCAACGGATTTGCATTTCTAATCTCCCCTTGTGC	GGCAAGATGAATGGAAAACATGTTCTT
wri248	GAAGGTGACCAAGTTCATGCTCGGTTTCTTTCGAAAGTACAGCTA	GAAGGTCGGAGTCAACGGATTCGGTTTCTTTCGAAAGTACAGCTG	GCTAAAAACGGAAGTAATTAAACTGTCAAAG
wri249	GAAGGTGACCAAGTTCATGCTCGGCATCCTGTGCTGGAGTATATGCACTC	GAAGGTCGGAGTCAACGGATTCGGCATCCTGTGCTGGAGTATATGCACTG	GCGTGCGTGCGGACACTGGC
wri250	GAAGGTGACCAAGTTCATGCTTAGCCCTGAGCCTGGTCAACTCA	GAAGGTCGGAGTCAACGGATTTAGCCCTGAGCCTGGTCAACTCT	GTTCAATTCGGCCGTTTGGGGT
wri251	GAAGGTGACCAAGTTCATGCTCAGCGCGCGGCGGCTTCG	GAAGGTCGGAGTCAACGGATTCAGCGCGCGGCGGCTTCT	CAAGGTACCAGTTTCTATATTCGGCCGGAGAAA
wri252	GAAGGTGACCAAGTTCATGCTGCGATTTCGGCTGAAAAGCCTG	GAAGGTCGGAGTCAACGGATTGCGATTTCGGCTGAAAAGCCTC	CCGCTCTTCCGATCTCGGGATTA
wri253	GAAGGTGACCAAGTTCATGCTTGCCATCGCTGATGACACATATG	GAAGGTCGGAGTCAACGGATTTGCCATCGCTGATGACACATATC	CCGATCTCGGAGACCGATGTCC
wri254	GAAGGTGACCAAGTTCATGCTCAGCAGTGTCACATGATGGGCGTT	GAAGGTCGGAGTCAACGGATTCAGCAGTGTCACATGATGGGCGTA	TTGTTGTGCAGCATGTGCGGTGA
wri255	GAAGGTGACCAAGTTCATGCTATTATCATCCTTCACCGTTAACATGATAAT	GAAGGTCGGAGTCAACGGATTATTATCATCCTTCACCGTTAACATGATAAC	ATCTGAATATAAGACCGGCAGGTTATGA
wri256	GAAGGTGACCAAGTTCATGCTCCGATGTTTCTCAGAAGAGAAGAAAACT	GAAGGTCGGAGTCAACGGATTCCGATGTTTCTCAGAAGAGAAGAAAACG	GTTTTAGACATTGCAACATTTCACATTTCTT
wri257	GAAGGTGACCAAGTTCATGCTAGCTGTGCAGTGCTAGTAACTTTG	GAAGGTCGGAGTCAACGGATTGTAGCTGTGCAGTGCTAGTAACTTTT	GCGTGTTATTGTGTGTTAGCATCTTCTTT
wri258	GAAGGTGACCAAGTTCATGCTCGAGACGTTTCTTATTATGAAATTCGCAT	GAAGGTCGGAGTCAACGGATTGAGACGTTTCTTATTATGAAATTCGCAC	GGGATGATCGAAGCAACCTGTAACTT
wri259	GAAGGTGACCAAGTTCATGCTGGACGATGAGGGCCGCAGT	GAAGGTCGGAGTCAACGGATTGACGATGAGGGCCGCAGC	ACCTTCGCACTGGCCTCGCTA
wri260	GAAGGTGACCAAGTTCATGCTGCCACTCCAATCGAGAAATGGCA	GAAGGTCGGAGTCAACGGATTCCACTCCAATCGAGAAATGGCG	AGATCACCTGCAGAATTACAGAAGTGTT
wri261	GAAGGTGACCAAGTTCATGCTGAGAATCAGAGTCGTGCGCGA	GAAGGTCGGAGTCAACGGATTGAGAATCAGAGTCGTGCGCGC	CTAGTATTGCTGGCCAACCAACCAA
wri262	GAAGGTGACCAAGTTCATGCTTCCCCTTGAATGCCTCCGTTC	GAAGGTCGGAGTCAACGGATTGTTCCCCTTGAATGCCTCCGTTT	GCCCCTGCGTGTCCAGGGAA
wri263	GAAGGTGACCAAGTTCATGCTCGGCGTCTCAATTGCAAATAG	GAAGGTCGGAGTCAACGGATTCTCGGCGTCTCAATTGCAAATAC	GCTGCACTGCAATGATTCAAGGAGAA
wri264	GAAGGTGACCAAGTTCATGCTTCCTGCAGGAGCATTACTGTTAT	GAAGGTCGGAGTCAACGGATTCTTCCTGCAGGAGCATTACTGTTAA	ACCAAGCATCCAAGTATAGAACAGATCAA
wri265	GAAGGTGACCAAGTTCATGCTATGTTGAGTAGTTCTGCTGCAGGTA	GAAGGTCGGAGTCAACGGATTGTTGAGTAGTTCTGCTGCAGGTG	GACAGAGCTTATCCGGGTGGAGAA
wri266	GAAGGTGACCAAGTTCATGCTGATGATGCATTTTCGCCCAGTAATC	GAAGGTCGGAGTCAACGGATTGGATGATGCATTTTCGCCCAGTAATT	AGTCTGCAGCTTCCTGAGATATACTAAT
wri267	GAAGGTGACCAAGTTCATGCTGATCAGCGGGACAGAACATCTT	GAAGGTCGGAGTCAACGGATTGATCAGCGGGACAGAACATCTG	GCAGGAACAAGAGCACCCGACTA
wri268	GAAGGTGACCAAGTTCATGCTAAGGAGGATCGAAAGTGAAGC	GAAGGTCGGAGTCAACGGATTGCTAAGGAGGATCGAAAGTGAAGT	GTCGCTGTTCCAGTCGTTTATGCTT
wri269	GAAGGTGACCAAGTTCATGCTGGTCAGCATATCTCAGAGGACG	GAAGGTCGGAGTCAACGGATTCGGTCAGCATATCTCAGAGGACA	GCCGATTATTTTTACGTGCGCTTCTTTTT
wri270	GAAGGTGACCAAGTTCATGCTCAACGATCACCGGATTTAGTAAGAC	GAAGGTCGGAGTCAACGGATTCAACGATCACCGGATTTAGTAAGAG	GATGACTGCAGCCTGCGTGCTT
wri271	GAAGGTGACCAAGTTCATGCTTCCGATGGAACATTCTGCAGC	GAAGGTCGGAGTCAACGGATTCTTCCGATGGAACATTCTGCAGG	AGCATGCGTGAGTTCAAGGCCATT
wri272	GAAGGTGACCAAGTTCATGCTGCTTTCTTCTCGCACCCGATT	GAAGGTCGGAGTCAACGGATTGCTTTCTTCTCGCACCCGATC	CCTAGGCGTTCCATGTAGAAGCTT
wri273	GAAGGTGACCAAGTTCATGCTCATAACCGGATCTTCGTGCTGTATA	GAAGGTCGGAGTCAACGGATTATAACCGGATCTTCGTGCTGTATG	CTGCAGATTCAAGGGGCAGAAGAAA
wri274	GAAGGTGACCAAGTTCATGCTGTAAGCTCAGCCTCTGCAGC	GAAGGTCGGAGTCAACGGATTCTGTAAGCTCAGCCTCTGCAGT	GAGCCTCCCGGATGACCTGTA
wri275	GAAGGTGACCAAGTTCATGCTCCGCCTTCTTCGGCAAGCTG	GAAGGTCGGAGTCAACGGATTCCGCCTTCTTCGGCAAGCTC	CCAGCAGGAGCACCATGTCCAT
wri276	GAAGGTGACCAAGTTCATGCTTTCGCGTGCTTTGAGTTTGATCTTTA	GAAGGTCGGAGTCAACGGATTCGCGTGCTTTGAGTTTGATCTTTG	CAGCGTCGACGATGTCCAGGTA
wri277	GAAGGTGACCAAGTTCATGCTGTGGGTTCTATCGCAGCGATCA	GAAGGTCGGAGTCAACGGATTGGGTTCTATCGCAGCGATCG	CAACACTTCTGCAGTTCATGCACCAA
wri278	GAAGGTGACCAAGTTCATGCTCCTCCTACTGCAGGAGGGG	GAAGGTCGGAGTCAACGGATTCCTCCTACTGCAGGAGGGC	CCTTGGTCTGATATTTGTGCTTGAGTATT
wri279	GAAGGTGACCAAGTTCATGCTGTTGACTTGTTGTTGTCATGCCTCT	GAAGGTCGGAGTCAACGGATTGACTTGTTGTTGTCATGCCTCC	GCATCTGCAGAGGCCACAACGAA
wri280	GAAGGTGACCAAGTTCATGCTAAATCGCCATAGCTGCAGCTTCTA	GAAGGTCGGAGTCAACGGATTATCGCCATAGCTGCAGCTTCTG	GAGGACTCTCGGCTTAAAGGCCAT
wri281	GAAGGTGACCAAGTTCATGCTAGTACAAGAACATCAGAGTATATTGTACAT	GAAGGTCGGAGTCAACGGATTGTACAAGAACATCAGAGTATATTGTACAG	TGACCCTGCAGCTAGCCAATGTATT
wri282	GAAGGTGACCAAGTTCATGCTAGCCACAGCCGTGGACCTATT	GAAGGTCGGAGTCAACGGATTAGCCACAGCCGTGGACCTATA	GATGAGCAGAAAAGGATTATGATCGGTA
wri283	GAAGGTGACCAAGTTCATGCTTCTATCAATCAATAGATAGCTGAGA	GAAGGTCGGAGTCAACGGATTCTTCTATCAATCAATAGATAGCTGAGG	TCCTGTTTCATATATTTGTCTTAGCGTCTT
wri284	GAAGGTGACCAAGTTCATGCTATCTGAGCTACAGCCGGCCAA	GAAGGTCGGAGTCAACGGATTCTGAGCTACAGCCGGCCAG	GGATGTATGCATTGTGTACTGTCTAGTTA
wri285	GAAGGTGACCAAGTTCATGCTCGTGCCTTGCTGAAGTGAGAG	GAAGGTCGGAGTCAACGGATTCGTGCCTTGCTGAAGTGAGAC	ACTCCCTGGCTGCTGGGTACTA
wri286	GAAGGTGACCAAGTTCATGCTTGGATTTCGATGGCGCGCTAAAA	GAAGGTCGGAGTCAACGGATTTCGATGGCGCGCTAAAG	ACCCGACTCCAGAGCGGTTGAT
wri287	GAAGGTGACCAAGTTCATGCTAGACGGATCAACCTGGACCGA	GAAGGTCGGAGTCAACGGATTGACGGATCAACCTGGACCGG	AATCGCTCCACCTTCCGGCGAA
wri288	GAAGGTGACCAAGTTCATGCTAACAAGATGGTGGTCAGGTACGTA	GAAGGTCGGAGTCAACGGATTCAAGATGGTGGTCAGGTACGTC	CGCCCACCGCCCGCCATTA
wri289	GAAGGTGACCAAGTTCATGCTATGTCGGCCTTCTTCGGACCT	GAAGGTCGGAGTCAACGGATTGTCGGCCTTCTTCGGACCC	CAGTTTCGCCTCTGTGGCAGCTT
wri290	GAAGGTGACCAAGTTCATGCTGAGACAGTTTGTTGGGCTGGCT	GAAGGTCGGAGTCAACGGATTGAGACAGTTTGTTGGGCTGGCA	AAGCTTTCACCTGCAGCTCACCAAA
wri291	GAAGGTGACCAAGTTCATGCTGGTGTCTGGCCCTGCAGG	GAAGGTCGGAGTCAACGGATTCGGTGTCTGGCCCTGCAGA	TCGTGCGCTCCTTCACCACCAT
wri292	GAAGGTGACCAAGTTCATGCTATTATGCCTGAATGCGATGTGCTTG	GAAGGTCGGAGTCAACGGATTATGCCTGAATGCGATGTGCTTC	TTAAAGTAGCAAGCGCTGGCTCCAT
wri293	GAAGGTGACCAAGTTCATGCTAAAGGCAACAGCGAACGGCGAT	GAAGGTCGGAGTCAACGGATTGGCAACAGCGAACGGCGAC	GCCACCGAACGTTCCCTGAGAT
wri294	GAAGGTGACCAAGTTCATGCTCGATCTCGGGCATTTGTACTAGT	GAAGGTCGGAGTCAACGGATTCGATCTCGGGCATTTGTACTAGC	TGGTGGAGTCCCTTTCTTGCCTTTT
wri295	GAAGGTGACCAAGTTCATGCTACCTAAGGTGTTCTTCACTATCCG	GAAGGTCGGAGTCAACGGATTGACCTAAGGTGTTCTTCACTATCCA	GTGTCAATTCGCGCGGGAAGTGTA
wri296	GAAGGTGACCAAGTTCATGCTAACATAATTTGCGTCTGCAGTAGCG	GAAGGTCGGAGTCAACGGATTATAACATAATTTGCGTCTGCAGTAGCA	TCGGTGCGTGTTCATGGACTTTCAA
wri297	GAAGGTGACCAAGTTCATGCTGGGTGACAAACTGCAGGAGGAA	GAAGGTCGGAGTCAACGGATTGGTGACAAACTGCAGGAGGAG	CTCGGCGCCTCCGTGGCAT
wri298	GAAGGTGACCAAGTTCATGCTGCATATACTGCAGCAGGAAGCAG	GAAGGTCGGAGTCAACGGATTGCATATACTGCAGCAGGAAGCAC	GACGACGAGTTTAATCCTATGATGTTCTT
wri299	GAAGGTGACCAAGTTCATGCTGACGTGTAGGCGTAGCAATGGTA	GAAGGTCGGAGTCAACGGATTGACGTGTAGGCGTAGCAATGGTT	CATCCTTGGTATGATCCGTACACCTA
wri300	GAAGGTGACCAAGTTCATGCTCCTGGACCACGACATAGCAG	GAAGGTCGGAGTCAACGGATTCCTGGACCACGACATAGCAC	ATAGCTGGGTGGACCAACCAACAAA
wri301	GAAGGTGACCAAGTTCATGCTCATGTGAGCAATAGTTCTCCTTGTCA	GAAGGTCGGAGTCAACGGATTATGTGAGCAATAGTTCTCCTTGTCG	ATGTAACCAGGTGTGAATATATCTTCACAT
wri302	GAAGGTGACCAAGTTCATGCTATCAACGCTGTGGCTGAGTTCATA	GAAGGTCGGAGTCAACGGATTCAACGCTGTGGCTGAGTTCATG	CTGCTAGCTGCCTGTACGGGTA
wri303	GAAGGTGACCAAGTTCATGCTCTTGCGCTCCGTGGCCTG	GAAGGTCGGAGTCAACGGATTCTTGCGCTCCGTGGCCTC	AGGGGCGCCGACTGGGACA
wri304	GAAGGTGACCAAGTTCATGCTTCAGTAGCTCAATTTCTAACAGTACAT	GAAGGTCGGAGTCAACGGATTCAGTAGCTCAATTTCTAACAGTACAC	CAATGTTGCTGCAGCACAAAATAAAGAGAT
wri305	GAAGGTGACCAAGTTCATGCTCATCGCCGGACTCGATCGAC	GAAGGTCGGAGTCAACGGATTCATCGCCGGACTCGATCGAT	GGAGGAAGAAGAGCACGCGGTT
wri306	GAAGGTGACCAAGTTCATGCTATTGGTGTCGCGCTTTTTGTGATCT	GAAGGTCGGAGTCAACGGATTGGTGTCGCGCTTTTTGTGATCC	GCCCTTGCTTCTGGAACCCTCTT
wri307	GAAGGTGACCAAGTTCATGCTATCGTATGCTACTCAACACCGGT	GAAGGTCGGAGTCAACGGATTCGTATGCTACTCAACACCGGC	CCGTCGTGTGTGATGCGCCAAT
wri308	GAAGGTGACCAAGTTCATGCTCGCTCTTCCGATCTCGGCAC	GAAGGTCGGAGTCAACGGATTCGCTCTTCCGATCTCGGCAG	GAAGAGGGGGTTCCTGTTCTGCAA
wri309	GAAGGTGACCAAGTTCATGCTTTTTGCTCATATTATTTCCTTGCGTAACA	GAAGGTCGGAGTCAACGGATTGCTCATATTATTTCCTTGCGTAACG	GGGCATTTTGGCATCGACACCAT
wri310	GAAGGTGACCAAGTTCATGCTGCATGGCGTCGTTGCCGG	GAAGGTCGGAGTCAACGGATTAAATGCATGGCGTCGTTGCCGA	CGGCCTCCAAGGTACGTACGTT
wri311	GAAGGTGACCAAGTTCATGCTCAGCTCCGCAGCCATGCCTA	GAAGGTCGGAGTCAACGGATTAGCTCCGCAGCCATGCCTG	TGCAGAGGTACTATTATGGATCTAATTACA
wri312	GAAGGTGACCAAGTTCATGCTGCGGGCTGCAGTTACGACGA	GAAGGTCGGAGTCAACGGATTCGGGCTGCAGTTACGACGG	CTCCACCGGCAAGGAGGATCA
wri313	GAAGGTGACCAAGTTCATGCTACCATCCTCAACTTTGGACTCTTC	GAAGGTCGGAGTCAACGGATTCACCATCCTCAACTTTGGACTCTTA	GTGTTGCCGTTGAAGCCGCAGAT
wri314	GAAGGTGACCAAGTTCATGCTATGTAAACAACGTTGAGCTCAAGGC	GAAGGTCGGAGTCAACGGATTATGTAAACAACGTTGAGCTCAAGGA	CCGGGACATGGTGCGGGCT
wri315	GAAGGTGACCAAGTTCATGCTCAAAAACGGGAACACGGGAGCT	GAAGGTCGGAGTCAACGGATTAAAAACGGGAACACGGGAGCG	CGCGATGTCCACCTGTCCTTGTA
wri316	GAAGGTGACCAAGTTCATGCTACTGCAGGCTCCTAAATTACTCGT	GAAGGTCGGAGTCAACGGATTCTGCAGGCTCCTAAATTACTCGC	TCCCATCTAGGAGATTACTTTTCTAACTTT
wri317	GAAGGTGACCAAGTTCATGCTCGGGCTCAGCGCATGGAT	GAAGGTCGGAGTCAACGGATTCGGGCTCAGCGCATGGAC	TGCAGTTGGCCGCCAGCCT
wri318	GAAGGTGACCAAGTTCATGCTGAGAAAAGCAGGAGATCGTC	GAAGGTCGGAGTCAACGGATTGCTGAGAAAAGCAGGAGATCGTT	CCGCACTTGTACCGGTTGAGCTT
wri319	GAAGGTGACCAAGTTCATGCTGAGCCAACGAACAAAGTCGGCA	GAAGGTCGGAGTCAACGGATTAGCCAACGAACAAAGTCGGCG	CTGCGGCAGCTTCAAGAACAGGTT
wri320	GAAGGTGACCAAGTTCATGCTCGGGTCAGTGTGGTGAATTC	GAAGGTCGGAGTCAACGGATTATCTCGGGTCAGTGTGGTGAATTA	TGCAGCATATATGCATGTTGTACTTACTTT
wri321	GAAGGTGACCAAGTTCATGCTTCGATCTGGACGATAGAGAGTTC	GAAGGTCGGAGTCAACGGATTGTTCGATCTGGACGATAGAGAGTTT	ATGCTGAAAGGACGAGATGCAATTGAAAT
wri322	GAAGGTGACCAAGTTCATGCTCGGATCTATTGAGCTGGGGCTA	GAAGGTCGGAGTCAACGGATTGGATCTATTGAGCTGGGGCTG	GCCCCATGATGGTCGTGCTGTT
wri323	GAAGGTGACCAAGTTCATGCTAAAAACGCTGCAGACAGTTGAGCA	GAAGGTCGGAGTCAACGGATTAAAAACGCTGCAGACAGTTGAGCT	GAATCAACAGCTCACACGAGCGAAA
wri324	GAAGGTGACCAAGTTCATGCTAGCACACCAAAATAATCTGAACGTG	GAAGGTCGGAGTCAACGGATTCTAGCACACCAAAATAATCTGAACGTA	ATCGTTTGTTCCATGTGCCACGGTT
wri325	GAAGGTGACCAAGTTCATGCTGCAGAGTCTCTCTCCTACGCT	GAAGGTCGGAGTCAACGGATTGCAGAGTCTCTCTCCTACGCA	TAAACGCAGACAATAGAGTCAACGCTAA
wri326	GAAGGTGACCAAGTTCATGCTACTCCTAGTTATACACCTCAGAGCA	GAAGGTCGGAGTCAACGGATTCCTAGTTATACACCTCAGAGCG	ACCCGGTCATCTCCACAGCGAT
wri327	GAAGGTGACCAAGTTCATGCTAAAATGGACAAAGAAACCGGCTGG	GAAGGTCGGAGTCAACGGATTAAAATGGACAAAGAAACCGGCTGC	GAAGTTAACATACGGTTTCGGTTGCTT

## Sheet: Table S4
Table S4
Best BLAST hits on the International Barley Genome Sequencing Consortium 2H pseudomoleculea for each of five RFLP markers and the SCAR marker Ha2S18
Marker	Query sequence	Identity (%)	Length	Mismatch	Gap open	Query start	Query end	Start on 2H (bp)	End on 2H (bp)	E value	Bitscore
mwg865	GTAAATATTAAATAACTAGTGTTAATTTGCTTATTATGGCAACAAAAGTCAAGCTTCTGTTCTTTTTCATGTAGGTAGTATATGGCCCGCTTTCAGTTCTGCCCTGACAGCTGACACTTGCCCCGTTATGGCCATCAGGGATTCCGAAATGTTACTGTCAGGCACGTCTAATTCT	100	175	0	0	1	175	654782490	654782664	3e-87	324
mwg892	CCATAGAAAAAGAAGACTATTTAGAGAATTCAACCGGCCACTAGGTGTAAAGGAAATAAATAGCTTCCCTTATTAAAGAATGAGGGAGTCTGCTTGCTTGATACATGCAGTAGGAAAGAAGAAACGCAACGAACAGTGAGCAGATAAGTAGCGCGAACGAATGTTTACTCACTCGTCTCTGTGAAGGTACCATGGGATCTGGATCAATTCGATACCCAGCCCCTGAAATACGTAGCAAAGAACTCCTCATTAGCCTGCGCCTTGTCCATCTTGGCATCATCTCCCATCTCCTTGGCTTCCTCTATCTCCAATTTTGTCTTTGTGGTTTGGGATTTCAAGGTACCCTTGTAACTAAGATATCCCATCTGATCCAACTGGGTGCAGAGCTCATCCAGCCCA…	100	1559	0	0	1	1559	677498309	677499867	0	2880
psr901	GTTGGACACATGGGAAGAATAAAGTGGCGAAAATTACCCGAGGAAGATGACACCGACTGATGCTATTGAAACCTTTAGAAAGACTTATATTTAGAAACGAAGGAAGTAGAAGATGGAGATAGGATGGAAAGCAGTTTATGATGCATACAAAGTGTCGTCGAAGAACGCGGTTTTCGGGTAGAAACTTTGGATATATGTAGATATATTCATCCGCCTAGAAAAATTTCTTGTGTGGGGTTTTATGGCGTCGTGGCCAGACCCTGAGAGCAACCCGAAACAAACACCACCTCGAATAAGTGAGGCGCCATTTCCATCAGCGTGGATCTGAACTGACATGCACATCTAGTCATCCATGAATAGTATTCATGATCCCGGATCAGTTGCGTCCGTGTGGCAGTT…	100	914	0	0	1	914	681289811	681290724	0	1688
awbma21	AGATCTGGATTTACAAATTTACATACGTATTATTTCCCAGAAAAATATATATTAAAAGTAGCAACAACCGAAGAAGAAGAAGAACTAAAGAGTCCCAAACGGAGTCTAGCTAGAAGCCTCAGCCCTCGATCGAGAAGGCACGCACAACCCGACCACCCAACAGCACAACACACATGCACACAACCCTGCACCGGCCACCACCCCTCAAGAAACGGGACAAGACCACGCTAAAGATCAAGCTATAACGGCACGAGCTCGTGGATCAGACGACG	96.01	276	7	2	1	272	682575254	682575529	9e-124	446
mwg694	AATTCCGCGGCTGCTATCGACGGGCTCTCCCCATTCCCAGGTGATGGGTGGTTCACGTCTGCGCCTATGAACATGTAAGGAACACCGTTGTCCAGTGGGAGCTTGTCCTGGAGCTGGGTGTTGATGCCCCCGAGCTTGCCGTTGATCTTGAGAGCAAGGTTGGACATGTACTGGTCCTGGCCCTGGGTTTTGTTTGCGAGGTGGCTCAAGAAACACTGGGTTTGGATCCCCAGCTGCGTCTCGCAGATCAGCTTCAGTGTCTTGTACCCATGATGCTGCTCAGACATCGGGCAGAAGAGGAGTTGCAGCTTCTGGTTCTTCTTCACCGCAGCCTGCTTTGCTTTGTTCAGCTCCTCGTGCAGTTGGTGTGGATCCGATAGCACTGACATTTCTGATAAA…	98.66	448	4	2	8	453	684122590	684123037	0	793
Ha2S18	CACACACACATTCAGAGAGCCCATGAGAATGTCCATGACTTGTGACTAAACTTTCACCCCGAATCCTTCCTAGCTACTCTAGCCAGTACACAAATCAATAGGCGGCCGGCCGTGTCGCCGTGCACCCATGCCACCATGACTTTTCAGGTGCTCATCCCATTATTTGCCTACTAGCTCCTCTACCCTTCTGGAAGGCATGCATGAACAGTACAGTAGGGACAGAAGCGCCATTTAGCTAGTAGTCTCCACATCTATCTATCCATTGTGTGGATAAACCCTGTGATGTGCATGAGCCGTGTCAACCAACTCGATCACCATGAGCCGCACGCTAGCCAGGCCCAGTTCTCCGGTGGGGGTGGGGACACGAGTGACGTGGGTGGTGCAACCCAAACCCATGTG…	98.06	412	3	3	1	407	685898248	685898659	0	712
a 150831_barley_pseudomolecules_chr2H.fasta downloaded from http://webblast.ipk-gatersleben.de/barley_ibsc/downloads/

## Sheet: Table S5
Table S5
Best BLAST hits on the International Barley Genome Sequencing Consortium 2H pseudomoleculea for each of 1,937 tag pairs discovered with DArTseq genotyping by sequencing (GBS), single nuclotide polymorphisms (SNPs) detected with GBS for resistant and susceptible barley lines and bulks of resistant or susceptible lines from the mapping populations Chebec/Harrington (C/H) and Clipper/Sahara 3771 (C/…
Tag pair	Query sequence	BLAST results										GBS results											KASP assay
		Identity (%)	Length	Mismatch	Gap open	Query start	Query end	Start on 2H (bp)	End on 2H (bp)	E value	Bitscore	Chebec (resistant parent)	Resistant C/H lines	Harrington (susceptible parent)	Susceptible C/H lines	Sahara 3771 (resistant parent)	Resistant C/S lines	Clipper (susceptible parent)	Susceptible C/S lines	Sloop (susceptible cultivar)	Sloop SA (resistant cultivar)	Sloop Vic (resistant cultivar)
100023759|F|0--29:G>A	TGCAGATGCCTTCCTTTAGTCACGAGGACGGTGAATCAACCAATTGCTTGCCATCAACATCAACATCCA	100	69	0	0	1	69	37168	37100	7e-29	128	A	A	A	A	G	G	A	A	G	G	G
100004857|F|0--32:C>T	TGCAGGTAGCTGACTCACCTCTATCCCGGTCTCTCCCGAGCCACATAGAAATCCTTCTGTTTGGATACA	98.55	69	1	0	1	69	137972	137904	3e-27	122	T	C	C	C	C	C	-	C	-	C	-
100004857|F|0--32:C>A	TGCAGGTAGCTGACTCACCTCTATCCCGGTCTCTCCCGAGCCACATAGAAATCCTTCTGTTTGGATACA	98.55	69	1	0	1	69	137972	137904	3e-27	122	A	C	C	C	C	C	A	C	A	A	A
100008158|F|0--33:T>G	TGCAGAATTAAAATGTGCGTAGTAAGTACTAATTAAGTAGAGGGCAACAAATTCAGGAAATCAACAAGT	100	49	0	0	21	69	213222	213174	9e-18	91.6	G	G	T	G	T	T	T	T	T	T	T
100019856|F|0--19:C>A	TGCAGCCATGTCTGCATTACATAGGTCCGGAACCTCGTCCGAGATCGGAAGAGCGGTTCAGCAGGAATG	95.92	49	1	1	1	49	640161	640208	7e-14	78.7	-	C	C	C	C	C	-	C	-	-	-
100015561|F|0--23:T>C	TGCAGTAATATTGTAGATCAAAGTCATCATCAAAATAGTTCTGGAGTATAACTATGGCTTTCAACCCAG	97.1	69	2	0	1	69	642049	641981	1e-25	117	T	T	T	T	C	T	T	T	-	-	-
100017750|F|0--48:G>A	TGCAGCCATGTATGATAACTACAGAAATCCTCATCCTCCCGGGATGCAGATGCCCCCACCAAACACTCA	100	69	0	0	1	69	764749	764817	7e-29	128	G	G	G	G	G	G	G	G	A	A	A
100023178|F|0--60:C>T	TGCAGTTTTGCATCATGCCTACACCTCCATACCCATTTCTCTCCACACTGAACCGGACGCCGCATCTTT	100	69	0	0	1	69	1152642	1152710	7e-29	128	C	C	C	C	T	T	T	T	-	-	-
100030671|F|0--59:A>G	TGCAGGAACTGCGCCATGCCGTCGCCGTCCGCCAGCGTGTGGTTCCACGTGACGCCGACAGTGAACCCG	98.55	69	1	0	1	69	1185668	1185736	3e-27	122	G	G	G	G	A	A	A	A	G	G	G
100027853|F|0--64:T>C	TGCAGGCACCGCTCGCTGCCCCCACGGTGAATGCGTGATGCTGTTTCGTTCGATTTGGAAGCCGTGCTC	98.55	69	1	0	1	69	1196117	1196185	3e-27	122	-	C	C	-	T	T	T	T	-	-	-
100018286|F|0--10:C>T	TGCAGCAACTCATATCTCATCATCGGGCTAAATTCCAAACCCAGGCCCGAGATCGGAAGAGCGGTTCAG	97.96	49	1	0	1	49	1307434	1307482	4e-16	86.1	C	C	T	C	C	C	C	C	C	C	C
100020148|F|0--36:C>G	TGCAGCCTAGCCTTGTTTTTTCACGGTTTTGCTTAACGAGATGCGTGCTATATATGCTTGGCACAGATT	98.55	69	0	1	2	69	1316760	1316692	1e-26	121	C	C	C	C	-	C	C	C	C	C	C
100020487|F|0--40:C>G	TGCAGGCCTTAATTATTTTTGCATACATGGTAGCCATACTCTATGTCTACATGTACGCATTGTATCTTT	98.55	69	1	0	1	69	1318564	1318496	3e-27	122	-	G	G	-	C	C	C	C	-	-	-
100022982|F|0--10:G>A	TGCAGTTGAAGTAGGCTCCCCTTGGCCTAGATTCGGATCTCACGTACGGCGCCATGAACGCGTACATGT	97.1	69	2	0	1	69	1318801	1318869	1e-25	117	A	A	-	A	G	G	G	G	-	-	-
100023502|F|0--29:A>G	TGCAGCTCCAAGCCTACATCAGGAACCCCAAGTTCTTGACGAATACCACCACCGGGAGGCCACTCTACC	100	69	0	0	1	69	1320028	1319960	7e-29	128	A	A	G	A	A	A	A	A	-	-	-
100008261|F|0--29:A>G	TGCAGCTCCAAGCCTACATCAGGAACCCCAAGTTCTTGACGAATACCACCACCGAGATCGGAAGAGCGG	100	54	0	0	1	54	1320028	1319975	1e-20	100	A	A	G	A	A	A	A	A	-	-	-
100014739|F|0--65:G>C	TGCAGGAATGCCTAGGGGTGACGGATGTAGAAAGCCTACCAGTCCATTTGTTTGTTATACCTCTGGTTT	100	69	0	0	1	69	1326189	1326257	7e-29	128	C	C	G	C	G	G	G	G	C	C	C
100014739|F|0--57:T>A	TGCAGGAATGCCTAGGGGTGACGGATGTAGAAAGCCTACCAGTCCATTTGTTTGTTATACCTCTGGTTT	100	69	0	0	1	69	1326189	1326257	7e-29	128	-	T	T	-	T	T	T	T	A	A	A
100019145|F|0--38:A>G	TGCAGTTCCTGGACCTTTGGGGTGTTAAAGGCATGGGGACACTGGAGCCCCTCTCAAACCTCTCCTCTC	91.3	69	6	0	1	69	1368444	1368512	7e-19	95.3	-	A	A	A	G	G	-	G	-	-	-
100010629|F|0--43:G>A	TGCAGGGCTGCGTAACCTTACCAGCCTCAAGATATTATCAGTCGACTTCTGTCCAGCCATCTCATCATT	97.1	69	2	0	1	69	1368925	1368993	1e-25	117	G	G	-	G	A	A	G	A	-	-	-
100007427|F|0--48:A>G	TGCAGCTGGCTATATCTGGAGCATGTCAGCCTTGTTATGCCGCTTAGAATAAAATTGCTGCAATGTGTA	92.75	69	5	0	1	69	1373468	1373536	1e-20	100	A	A	-	A	A	A	A	A	-	-	A
100032021|F|0--11:G>T	TGCAGCAGCGTGCCCAGAACCAGCCCCAGGACGTGCAGCGCGAGGGCCTCCCCGGGACACTTGCGCCTC	98.55	69	1	0	1	69	1502447	1502515	3e-27	122	-	G	G	G	G	G	-	G	G	G	G
100026444|F|0--11:T>G	TGCAGCAGCGTTCCCAGAACCAGCCCCAGGACGTGCAGCGCGAGGGCCTCCCCGAGATCGGAAGAGCGG	96.3	54	2	0	1	54	1502447	1502500	3e-17	89.8	-	G	G	G	G	G	-	G	G	G	G
100028381|F|0--15:C>T	TGCAGCAGTTCCGTGCGGAGGGCCTCGATGTTGAGACCAAAGTGACTGCTGGCCGCCCAAGCCTCCAGC	100	69	0	0	1	69	1540083	1540015	7e-29	128	C	C	-	C	-	C	-	-	T	T	T
100023519|F|0--30:G>A	TGCAGCCTTACCTTAGCCGGGACCGTTTGCGTCTTTTGACTCACGTATGCGATAGGTGTCGCTAGCAAT	100	69	0	0	1	69	1644188	1644120	7e-29	128	G	G	G	G	G	G	G	G	G	G	G
100023519|F|0--23:C>T	TGCAGCCTTACCTTAGCCGGGACCGTTTGCGTCTTTTGACTCACGTATGCGATAGGTGTCGCTAGCAAT	100	69	0	0	1	69	1644188	1644120	7e-29	128	C	C	C	C	C	C	C	C	C	C	C
100033034|F|0--36:A>G	TGCAGGCATTGAGTTTGATTGGCATTGTCTCCCTCCAAGAGGAAGATCCGAGATCGGAAGAGCGGTTCA	93.75	48	3	0	4	51	1705353	1705400	3e-12	73.1	-	A	-	A	-	-	-	A	-	-	-
100021198|F|0--13:G>C	TGCAGTTCCTGGAGCTTTGGGAAGTGGAAGGCATGGGGACACTGGAGCCCCTCTCAAACCTCACCTCTC	91.3	69	6	0	1	69	1714907	1714839	7e-19	95.3	G	G	-	G	-	-	-	-	-	-	-
100021216|F|0--46:T>C	TGCAGGGTTGTGGCGCTAGAATTGCTCTAGACATTGCCCAGCATCGTCCCACCACCACACCCCAAAGTG	98.55	69	1	0	1	69	1717996	1717928	3e-27	122	T	T	-	T	-	T	-	T	C	C	C
100018688|F|0--19:A>G	TGCAGGCCTTCTTTTGCGTACGTACATACATGCATGGTAGCTCGTCGTATCCTGTAAGCCTTGAATCCT	100	69	0	0	1	69	1739001	1738933	7e-29	128	A	A	A	A	G	G	-	G	A	A	A
100009734|F|0--38:G>C	TGCAGCAGCACAATGAAATAAGCAGCAGGGGAGAACAAGAAGAAGAAAAAACATCAGCACAAAACCAAA	100	69	0	0	1	69	1813338	1813406	7e-29	128	-	G	G	G	-	-	-	-	G	G	G
100009734|F|0--36:A>C	TGCAGCAGCACAATGAAATAAGCAGCAGGGGAGAACAAGAAGAAGAAAAAACATCAGCACAAAACCAAA	100	69	0	0	1	69	1813338	1813406	7e-29	128	C	C	A	C	C	C	C	C	A	A	A
100006620|F|0--7:C>T	TGCAGCCCAGGGCGCTATGCACATGAACCAGGGACGTCACCCATGTAGTTGTACTATCACTTAATCAGC	98.55	69	1	0	1	69	1839535	1839603	3e-27	122	C	C	T	C	C	C	C	C	C	C	C
100018832|F|0--66:A>G	TGCAGAAGTAGAAATCAAGAAAGAGCATCAAGTGTTGATGGTCAACAAGACCACTAGTTTCAAGAAAGG	100	69	0	0	1	69	2187896	2187964	7e-29	128	A	G	G	A	A	A	A	A	A	G	A
100018832|F|0--21:A>G	TGCAGAAGTAGAAATCAAGAAAGAGCATCAAGTGTTGATGGTCAACAAGACCACTAGTTTCAAGAAAGG	100	69	0	0	1	69	2187896	2187964	7e-29	128	A	G	G	G	A	A	A	G	A	A	A
100002857|F|0--67:G>A	TGCAGTTTTGTAGGAACGATGGGCAAGCAATTGTGCGTGTTCGTTGACATGCAATTGCATGCAACCCGC	100	69	0	0	1	69	2237820	2237752	7e-29	128	A	A	-	A	-	G	G	G	G	G	G
100016899|F|0--26:G>A	TGCAGGTCAATTTTTCTACTGACACTGACCCCAAATTTCTCGGACATGTCCACTGACTCTGCACTTTCC	100	69	0	0	1	69	2337772	2337704	7e-29	128	G	G	A	G	A	G	G	G	G	G	G
100033617|F|0--22:A>G	TGCAGTGTAGGCTACATACATAAAGATAGAGGCCGGTCCGTTGACGTGTAAAAGCGCTTTTGGTTTTAA	98.55	69	1	0	1	69	2563737	2563669	3e-27	122	-	-	-	-	-	A	A	A	-	-	-
100018466|F|0--65:C>T	TGCAGTTGTCCGTTGAACAAATCATGGAACAAAGGCATAAGATCATCCTTAATTATCTGCCAACACTTT	92.06	63	5	0	7	69	2730462	2730400	3e-17	89.8	T	T	-	T	-	C	C	C	-	T	T
100008544|F|0--53:G>A	TGCAGTTTGTTCTCTGCTCCACGAGGTACAGCGGAAATGCAACTTGTGGAAACGCCATGCATGTTAGTG	98.55	69	1	0	1	69	2790915	2790847	3e-27	122	-	G	G	G	G	G	A	A	G	G	G
100008544|F|0--32:G>A	TGCAGTTTGTTCTCTGCTCCACGAGGTACAGCGGAAATGCAACTTGTGGAAACGCCATGCATGTTAGTG	98.55	69	1	0	1	69	2790915	2790847	3e-27	122	A	A	G	A	G	G	-	G	G	G	G
100031819|F|0--37:T>C	TGCAGGCGTTCGCCCTCGGCCTAAACAAGCGCCTCTGTGACCTCAACGCCGGCAGGAGCCACAACCTGG	100	69	0	0	1	69	2829289	2829221	7e-29	128	T	T	T	T	T	T	T	T	T	T	T
100031819|F|0--34:C>T	TGCAGGCGTTCGCCCTCGGCCTAAACAAGCGCCTCTGTGACCTCAACGCCGGCAGGAGCCACAACCTGG	100	69	0	0	1	69	2829289	2829221	7e-29	128	T	C	C	C	C	C	C	C	C	C	C
100024459|F|0--37:T>C	TGCAGGCGTTCGCCCTCGGCCTAAACAAGCGCCTCTGTGACCTCAACGCCGAGATCGGAAGAGCGGTTC	100	51	0	0	1	51	2829289	2829239	7e-19	95.3	T	T	T	T	T	T	C	T	T	T	T
100024459|F|0--34:C>T	TGCAGGCGTTCGCCCTCGGCCTAAACAAGCGCCTCTGTGACCTCAACGCCGAGATCGGAAGAGCGGTTC	100	51	0	0	1	51	2829289	2829239	7e-19	95.3	T	C	C	C	C	C	C	C	C	C	C
100016756|F|0--24:T>C	TGCAGCACAGCAATAGCATGGCCCTTCCTCCTCTCCTCCGCGATCTCCTCCATCTCCGTGTCCATCTCC	98.55	69	1	0	1	69	2948363	2948431	3e-27	122	C	C	T	C	-	C	C	C	T	T	T
100019411|F|0--68:A>C	TGCAGTTAGCAGTAACTTGGTAAGCAAACTGAATTAACAACGAGAGGAGCAAAGTCAGGCCCATAGATA	100	69	0	0	1	69	2960706	2960774	7e-29	128	C	C	-	C	-	A	-	A	-	-	-
100030571|F|0--63:A>C	TGCAGTACCTGGAGGCTGGAGCTCAGGAGACGACAGCAAGGCCAGCGGCCAGCCAGCAAGATCAGAGGA	100	69	0	0	1	69	2960988	2960920	7e-29	128	-	C	-	C	C	A	-	A	C	C	C
100010518|F|0--57:G>A	TGCAGGCAAATGCCAAAAGAAATAACATGAGCCAGTACTTACAAGCGAACCAGCATTGTCATGGTCAAA	100	69	0	0	1	69	3178903	3178835	7e-29	128	G	G	-	G	A	G	G	A	-	-	-
100010518|F|0--29:A>C	TGCAGGCAAATGCCAAAAGAAATAACATGAGCCAGTACTTACAAGCGAACCAGCATTGTCATGGTCAAA	100	69	0	0	1	69	3178903	3178835	7e-29	128	A	A	C	A	-	A	A	A	C	C	C
100038993|F|0--64:C>T	TGCAGCGCTCCGCAATGGGCCGGCCCATGTAGAGGTCCTTCATGAACCTTTTTTAGCCCGTGAACTTTT	87.14	70	7	2	1	69	3192856	3192924	7e-14	78.7	C	C	C	C	-	T	C	C	C	C	C
100038993|F|0--53:T>G	TGCAGCGCTCCGCAATGGGCCGGCCCATGTAGAGGTCCTTCATGAACCTTTTTTAGCCCGTGAACTTTT	87.14	70	7	2	1	69	3192856	3192924	7e-14	78.7	T	T	T	T	-	T	T	T	T	T	T
100004681|F|0--17:A>G	TGCAGGTTTCGATTAGCACATTTTGCCTTTAACCAACGCATGTGGCGCTAAATAGGGATTGCCGAGATC	98.44	64	1	0	1	64	3192859	3192796	2e-24	113	A	A	A	A	A	A	G	A	A	A	A
100015247|F|0--13:G>A	TGCAGCGGCGCTCGATTTGCTCTTGCGGATTTTGGAATGGAAGATGCAGGAATTGAGTTCCTCTCGATG	100	69	0	0	1	69	3237043	3237111	7e-29	128	G	G	A	G	G	G	G	G	A	A	A
100017561|F|0--35:C>T	TGCAGATTGCCCGTCGTCGTGCAACGCTCGTTGCGCGAAGAACTGGAGGAACGAGATATGTAATAAGGA	98.55	69	1	0	1	69	3238512	3238580	3e-27	122	-	C	C	C	T	T	-	T	C	C	C
100017561|F|0--33:C>T	TGCAGATTGCCCGTCGTCGTGCAACGCTCGTTGCGCGAAGAACTGGAGGAACGAGATATGTAATAAGGA	98.55	69	1	0	1	69	3238512	3238580	3e-27	122	-	C	C	C	-	T	T	T	C	C	C
100023248|F|0--37:C>T	TGCAGCATGCATCAACCAAGGCACCAGGAGGTGATCACCGGGATCTCTCTACCGAGATCGGAAGAGCGG	100	54	0	0	1	54	3273266	3273319	1e-20	100	C	C	T	C	-	C	C	C	T	T	T
100008513|F|0--56:T>C	TGCAGCACTACCGTTGCTCTGGTCCCTTGTCCCCATAATCATCTTACTCTTCTTGCTTGTCGATGAAAT	98.55	69	1	0	1	69	3443650	3443582	3e-27	122	T	T	T	T	T	T	C	T	T	T	T
100004485|F|0--17:G>T	TGCAGGTACCCCATTGAGCTGACTGTTTCTCTGACTGATGCAGTCTCTTATCTTGCCCGTGAAGCTATT	100	69	0	0	1	69	3477247	3477179	7e-29	128	G	G	G	G	G	G	G	G	G	G	G
100023152|F|0--67:T>C	TGCAGCAGGGAGGATTTGCAATCCATCACTGTGCCGATTTTCCCAGGTGGTACAATGTCACTGATGCTG	100	67	0	0	1	67	3477806	3477872	9e-28	124	T	T	T	T	T	T	C	C	T	T	T
100024065|F|0--34:C>A	TGCAGATAATCGGCCGAGCGAGCGAAACCCTAAGCCCTCGATCCCACTCGATCCGAGATCGGAAGAGCG	100	55	0	0	1	55	3482365	3482419	4e-21	102	C	C	C	C	C	C	C	C	C	C	C
100024065|F|0--29:C>G	TGCAGATAATCGGCCGAGCGAGCGAAACCCTAAGCCCTCGATCCCACTCGATCCGAGATCGGAAGAGCG	100	55	0	0	1	55	3482365	3482419	4e-21	102	C	C	C	C	C	C	C	C	C	C	C
100022525|F|0--34:C>A	TGCAGATAATCGGCCGAGCGAGCGAAACCCTAAGCCCTCGATCCCACTCGATCCGGCCACCCAGATCCG	100	69	0	0	1	69	3482365	3482433	7e-29	128	C	C	C	C	C	C	C	C	C	C	C
100022525|F|0--29:C>G	TGCAGATAATCGGCCGAGCGAGCGAAACCCTAAGCCCTCGATCCCACTCGATCCGGCCACCCAGATCCG	100	69	0	0	1	69	3482365	3482433	7e-29	128	C	C	C	C	C	C	C	C	C	C	C
100024383|F|0--29:A>G	TGCAGCCACCTTGCCGGATTCACGAGCGCAGCCTCCTCCTCGCCGAGATCGGAAGAGCGGTTCAGCAGG	97.78	45	1	0	1	45	3654025	3653981	7e-14	78.7	A	A	G	A	G	G	G	G	G	G	G
100013847|F|0--11:C>T	TGCAGTCATTGCAGGGAGGGCATTTGCCCTCAACATAAATCTTTACTGGCATATCAATTGGGCCGAGAT	96.92	65	2	0	1	65	3656722	3656658	2e-23	110	T	T	-	T	-	-	-	-	-	-	-
100017031|F|0--7:G>A	TGCAGCTGCCTTGCATTGTCATGCCATATTTTCTGACCATGCCCGTTTCCGCATGCAGGGAGACATCGA	100	69	0	0	1	69	3742708	3742640	7e-29	128	G	G	G	G	-	G	G	G	G	-	G
100019283|F|0--60:T>C	TGCAGCGCGTGGAATTTGTAGCATGCCTGCTCCGCCTGCTCACAAATTTGCCTTCTTTTGTTGTTTACC	100	69	0	0	1	69	3812046	3812114	7e-29	128	C	C	T	C	T	T	T	T	T	T	T
100004597|F|0--57:T>C	TGCAGGCAAAGATTTATCTGAATCATGCTTCATTCAGTTATGAAATGAGACAAAAAATAGTGAAGTCAG	89.86	69	7	0	1	69	3812454	3812386	3e-17	89.8	T	T	-	T	-	T	T	T	T	T	T
100020586|F|0--53:A>T	TGCAGATCAAATAACGTCTCCAGTCTACACAATAGTACTCCCTTCGGTCTAGGATCCTCTTGTAAGTAC	94.52	73	0	1	1	69	3905143	3905071	2e-23	110	-	-	-	-	-	-	-	-	-	-	-
100005234|F|0--54:G>C	TGCAGGTCACTATGTGTTCTTGTTTTAATCACTAAAAAGCCATGTTGCTCATCTGCTGCATAAGCCAAC	100	69	0	0	1	69	3911220	3911288	7e-29	128	G	G	G	G	G	G	G	G	G	G	G
100029501|F|0--49:G>A	TGCAGAACCGTTTTATGTCTGCAAATCTTCGTTGATGTACGAGCGGCACGCAACACTTCCAGTTACTCA	100	69	0	0	1	69	4149506	4149574	7e-29	128	A	A	G	A	-	-	-	-	G	G	G
100018778|F|0--61:G>C	TGCAGTTATCGTTCTGCTGATTGCCCCGTCCAGCGCCAAAATTCCCATGCCCGCGAGCCGTGTGCTGCC	98.44	64	1	0	6	69	4168275	4168338	2e-24	113	G	G	-	G	G	G	G	G	G	G	G
100018778|F|0--44:C>T	TGCAGTTATCGTTCTGCTGATTGCCCCGTCCAGCGCCAAAATTCCCATGCCCGCGAGCCGTGTGCTGCC	98.44	64	1	0	6	69	4168275	4168338	2e-24	113	C	C	T	C	T	C	C	C	C	C	C
100022003|F|0--36:C>T	TGCAGACTTGAGCATCGAGTACAACTCGGGAATGGTCTTCTCCATCCCTTGCATGTTGTAGTTAAGCAC	100	69	0	0	1	69	4358142	4358074	7e-29	128	C	C	T	T	T	C	T	C	C	T	C
100021966|F|0--9:T>C	TGCAGGGCGTGCCGTTTTAGCGAGTCACAGAGGGACATGGTGAGCTCTGAGCTGGTTGGCCGAGATCGG	98.39	62	1	0	1	62	4410963	4410902	2e-23	110	C	C	-	C	-	C	C	C	-	-	-
100029603|F|0--26:G>T	TGCAGGCACATAAGATCCGGCCAGCTGCGACACCAGTGCAACGTGGCGGAGCCGATGCACGGCCTACCG	98.55	69	1	0	1	69	4444094	4444026	3e-27	122	-	T	T	-	G	G	G	G	T	T	T
100013484|F|0--51:A>G	TGCAGTAGTGCTTCCCATGCATTTCTAGATGGAGTATATGTAATGTGGAGTAACAACGACCCTAGCAAG	100	69	0	0	1	69	4461938	4462006	7e-29	128	-	A	A	A	A	A	A	A	A	A	A
100025014|F|0--61:C>T	TGCAGAGTTTTGCACACGTTCCCCACAAGATTTGATCGCCTCCGTGTATGTCCTCGCACTTCAGGGTGT	100	69	0	0	1	69	4569627	4569695	7e-29	128	C	C	C	C	C	C	C	C	C	T	C
100005506|F|0--52:C>T	TGCAGACAGAGCTGTACACCCTTGTGCTCGGCACCATCTCCTTGCCCATCAACCTTCCCGAGATCGGAA	100	60	0	0	1	60	4609475	4609416	7e-24	111	C	C	-	C	C	C	C	C	C	C	C
100031003|F|0--11:T>G	TGCAGGACGACTCCAACCAGTACGAAGAGCAGCACGGTGTTTCGAGACACGGAGGCCATCGATGACCGA	97.1	69	2	0	1	69	5154539	5154607	1e-25	117	-	T	-	T	-	T	-	T	-	-	-
100018525|F|0--49:G>T	TGCAGGGGTGCTCCAACTAGTCCATCACAAACGAACACAGGCCGCAAAGGCATCCTCTATCACGAATCT	100	69	0	0	1	69	5277896	5277828	7e-29	128	G	G	G	T	-	G	G	G	G	G	G
100025782|F|0--21:G>A	TGCAGCCTCACCCGCTGTTGCGCCCGGTGCCGGCCAACGTCCATGAGCACCTCTTCTACGCCCTTGACT	100	69	0	0	1	69	5382566	5382634	7e-29	128	-	G	G	G	G	G	G	G	G	G	G
100028924|F|0--33:T>A	TGCAGCAAATGGCCGCAAGGCCTTTAGGACCGGTTTGTAACACAAACCGAGATCGGAAGAGCGGTTCAG	100	49	0	0	1	49	5588291	5588243	9e-18	91.6	T	T	T	T	-	T	T	T	T	T	T
100028924|F|0--15:C>G	TGCAGCAAATGGCCGCAAGGCCTTTAGGACCGGTTTGTAACACAAACCGAGATCGGAAGAGCGGTTCAG	100	49	0	0	1	49	5588291	5588243	9e-18	91.6	G	C	C	C	G	C	C	C	C	G	C
100024790|F|0--39:T>C	TGCAGGTGGGCCCCGATTCCCACGTCCTTCCAGAAGCATTCACATCACTCTCCACTCCACTCCACTGTG	95.71	70	2	1	1	69	5688945	5689014	7e-24	111	-	-	-	-	-	-	-	-	-	-	-
100026030|F|0--5:T>A	TGCAGTAGTGGATCCTCCATAGAAGAATCAAAATAGACTCCACTGAGGTATCCCTCTTCACCAGGCTGA	100	69	0	0	1	69	5751321	5751253	7e-29	128	T	T	T	T	-	T	-	T	T	A	T
100034731|F|0--6:A>G	TGCAGTAACTGCGTGCTACGAGCGGTACGGCGACGGGGAGCTGTGACCTCGACGACGGGCGTTGGAACC	98.55	69	1	0	1	69	5922794	5922862	3e-27	122	G	G	A	G	-	-	-	-	-	-	-
100026722|F|0--22:G>C	TGCAGGGTTTCGTTGAAGAGACGTGAGATATGTTGTGATCGAGTGTGACATTAGGGGAGGCTCATGAAA	100	69	0	0	1	69	5952925	5952857	7e-29	128	G	G	G	G	-	G	G	G	G	G	G
100028218|F|0--43:C>G	TGCAGAAGCCAGAAATGGCGAGCTCCATGCAAGCCACGAGGACCCGTGCCCCACGGTTGTTTTCAGCAA	98.55	69	1	0	1	69	6000192	6000260	3e-27	122	C	C	G	C	C	C	G	G	G	G	G
100010645|F|0--24:C>G	TGCAGGTTTGTTAGTTTCCCAAGCCCAATGGGTATGCATACACCGAGATCGGAAGAGCGGTTCAGCAGG	100	45	0	0	1	45	6149830	6149786	2e-15	84.2	C	C	C	C	C	C	G	G	G	G	G
100027829|F|0--17:T>G	TGCAGGTAGTCCGGCGATTGCGAGCTCTTACAAACGGCAAGTCTCTCCCAGCGCCGAGATCGGAAGAGC	98.21	56	1	0	1	56	6206538	6206593	5e-20	99	T	T	T	T	G	G	G	G	G	G	G
100040992|F|0--18:C>T	TGCAGGGAGGGGGCCCAGCGGACAGACCCTTTAGAACCGAGATCGGAAGAGCGGTTCAGCAGGAATGCC	100	39	0	0	1	39	6209832	6209794	3e-12	73.1	C	C	T	T	C	C	T	T	C	C	T
100031283|F|0--44:T>G	TGCAGTTCGGCGACCAGCATCCGTGTGGTGTTGTCAAAGGTGACTGTGGCCGTCATGGTGCCGTTGAGG	100	69	0	0	1	69	6227821	6227889	7e-29	128	G	G	G	G	G	T	T	T	T	T	T
100019512|F|0--17:C>G	TGCAGATTTTGCATGTACCATTTGGGTGTGACAACAAACACAACTATTTTTTTCATTTATTTTTGTCAT	98.55	69	1	0	1	69	6414618	6414550	3e-27	122	C	G	G	C	-	-	-	-	C	C	C
100023180|F|0--58:T>C	TGCAGTTGCAGGTGAAATTGTGAGTCGGTTCATCACCTTCCTGATGAACAAGTACCACTCCTCCAGCCA	100	69	0	0	1	69	6479188	6479256	7e-29	128	T	T	T	T	T	T	T	T	C	C	C
100013088|F|0--61:C>A	TGCAGTTGCAGTTACAGACTTACAGGACACTATTAGATCAAGAGGTCTGCTTAGCTAGGTACCCCATAA	100	69	0	0	1	69	6481218	6481286	7e-29	128	-	C	C	C	A	A	-	A	-	-	-
100026511|F|0--43:C>T	TGCAGTGCAGTGCAGTTAATCGGCGCGGGATACGAGAAAACGGCCATGCGCACTGTGGCAACGACGCGA	98.55	69	1	0	1	69	6505570	6505638	3e-27	122	-	C	C	C	-	T	T	T	T	T	T
100015591|F|0--19:C>G	TGCAGGGGTTTTAGCAGCACAAAAACTTTCTTCAGAGTCACACACTGCTTCTCCCTCTCTGCTCTCTCT	97.1	69	2	0	1	69	6513869	6513801	1e-25	117	C	C	-	C	C	C	-	C	C	C	C
100000274|F|0--43:C>G	TGCAGCAATGACTCCCATGTGTGTGTTAATTTAAGTATGTAATCTGTGAGACAAATCTGTCCGAGATCG	100	63	0	0	1	63	6687089	6687027	1e-25	117	C	C	C	C	C	C	G	G	C	C	C
100024882|F|0--64:T>C	TGCAGAGGTTGCAGCATCTCCTGATGAGAGCTTGCACCATCGTCGAGGAGGCGGAAACACGATATATAA	98.48	66	1	0	4	69	6719396	6719461	1e-25	117	C	C	-	C	-	-	-	-	T	T	T
100010715|F|0--19:A>C	TGCAGATACAAAAGACCCCAAAAATTCCAACTTGGCTTTGTTCTGTGCTGCACTGCATGGATGCTTGCA	98.55	69	1	0	1	69	6809285	6809217	3e-27	122	-	-	-	-	A	A	C	C	A	A	A
100024717|F|0--20:A>C	TGCAGCGAAAACCCCGAACCAGTCAACCTTTCCAGCAAAACCGTCACTCTACGCCCACCATTATTGACT	100	69	0	0	1	69	6817964	6818032	7e-29	128	-	A	A	A	A	A	C	C	C	C	C
100029038|F|0--7:A>C	TGCAGGTAAGCAGGCCATGTCGATGGCTTGGACATGCCGTTTTGTGCTCTGGGAAATGGCTCCAGCTCC	98.55	69	1	0	1	69	6876167	6876099	3e-27	122	C	C	-	-	A	A	-	A	-	-	-
100022767|F|0--31:G>A	TGCAGCTCGACTAGTCGTGTACGTGCAACTCGGCTCAACGTATACGAACTAGTTGTAGCACTCGATATC	100	69	0	0	1	69	6888931	6888999	7e-29	128	G	G	G	G	G	G	G	G	G	G	G
100022767|F|0--24:G>A	TGCAGCTCGACTAGTCGTGTACGTGCAACTCGGCTCAACGTATACGAACTAGTTGTAGCACTCGATATC	100	69	0	0	1	69	6888931	6888999	7e-29	128	G	G	G	G	G	G	G	G	G	G	G
100023672|F|0--59:T>C	TGCAGAATGCGCTCGTCCGCCAAGTCACTATACCATTCTTGATAAAAGTGTTGGTCGCGTCTTGGTACC	98.55	69	1	0	1	69	7002000	7001932	3e-27	122	-	-	-	-	C	C	-	C	-	-	-
100023917|F|0--37:C>G	TGCAGGATTAAAACCGGATCACGCCCAAGAAGTTTGACGGCTTTCTGCGAACAGCTATTCCAGATCACT	96.36	55	2	0	1	55	7110382	7110328	9e-18	91.6	-	C	C	C	-	-	-	-	G	G	G
100024313|F|0--8:G>T	TGCAGAAAGAATCAACTAAAAAACTCTTTTACCGGTTCATGCCACGAACCGAGATCGGAAGAGCGGTTC	100	51	0	0	1	51	7179045	7179095	7e-19	95.3	G	T	T	G	-	G	T	G	-	T	G
100024313|F|0--12:C>T	TGCAGAAAGAATCAACTAAAAAACTCTTTTACCGGTTCATGCCACGAACCGAGATCGGAAGAGCGGTTC	100	51	0	0	1	51	7179045	7179095	7e-19	95.3	C	C	C	C	-	C	-	C	-	C	C
100024079|F|0--21:A>T	TGCAGACAGAATCGTGTAAATAAGAAACTGAATTATGTAAATCAAACACAGCAGCAATCATCTGATTGT	97.1	69	2	0	1	69	7353405	7353473	1e-25	117	A	A	-	A	-	T	T	T	-	-	-
100020264|F|0--33:C>T	TGCAGCTCGGCGGTCTGCCAACTACGCTCCCAGCTCCTGGGATTACGACTCCCTCCTCCAGCTCTCCCC	100	69	0	0	1	69	7580626	7580694	7e-29	128	-	C	C	C	C	C	T	T	C	C	C
100006419|F|0--12:A>G	TGCAGTTTTCACATTGTGTTTCATTAAAAATATTTTAATATCTCTGCCGAGATCGGAAGAGCGGTTCAG	100	49	0	0	1	49	8017103	8017151	9e-18	91.6	G	G	-	G	A	A	-	A	-	-	-
100019507|F|0--12:G>C	TGCAGCAGCCTTGCAAACAACATCATTGTGATAGAGGTACCAAGAGAAATCCCAGGACAAGCCCTTCTC	100	69	0	0	1	69	8041894	8041962	7e-29	128	G	G	G	G	G	C	C	C	C	C	C
100035193|F|0--56:T>C	TGCAGCTAGTGCGTGGGGTGTGGATGAGAATAGATCCGGACAGTGAACGTACGGGTTGACGGAGACACC	98.55	69	1	0	1	69	8140723	8140655	3e-27	122	T	T	-	T	C	C	C	C	-	-	-
100028277|F|0--7:C>A	TGCAGGTCCAAACCTTCTCATTTCAATTCAGACATATACTGGATACTGCATCGTCATATTGTTCTCTTC	98.55	69	1	0	1	69	8358707	8358775	3e-27	122	-	-	-	-	-	C	-	C	C	-	-
100007564|F|0--43:C>T	TGCAGGTATGCACAGCCTCAACAGAAATCCGTCGTGCTGCTCCCTGAGAAGATGATGCTCCGTGATGAA	100	69	0	0	1	69	8906839	8906771	7e-29	128	C	C	C	C	T	T	T	T	C	C	C
100003704|F|0--37:T>C	TGCAGTGTCGATCAGCTCCGTGTTACGTTTCTTTCACTGACATTTATTTTTTGCAAAATATATGGTCAG	98.55	69	1	0	1	69	8944331	8944263	3e-27	122	T	T	T	T	T	T	T	T	T	T	T
100032589|F|0--23:C>T	TGCAGCAGCGTGTTGTGGTGCAGCCCGAGCTCGTTGTGCGCTGTCAGACAGCCGGTTTCGGAGTTGTAT	100	69	0	0	1	69	8990750	8990682	7e-29	128	T	T	-	T	-	-	-	-	-	-	-
100030041|F|0--23:T>C	TGCAGCAGCGTGTTGTGGTGCAGTCCGAGCTCGTTGTGCGCTGTCAGACAGCCGAGATCGGAAGAGCGG	98.15	54	1	0	1	54	8990750	8990697	7e-19	95.3	C	T	-	C	-	-	-	-	-	-	-
100008910|F|0--22:G>A	TGCAGAAGCTGAAGCGTGTTGTGCAGAATCAGATTGCACGATTCTGCATGCATGGCGTTTGCTTGGAAG	98.55	69	1	0	1	69	9026541	9026609	3e-27	122	-	G	G	G	-	-	-	-	G	G	G
100018278|F|0--68:C>G	TGCAGCCCACCAAAGCATATCCCAAAAGGCACACCCTTCTCGTTGTACCCAGCCGGCACAACGATGCCC	100	68	0	0	1	68	9047363	9047296	2e-28	126	-	-	-	-	C	C	C	C	-	-	-
100028620|F|0--30:A>C	TGCAGCCCGCCGAAGCATATGCCAAAGGGGACCCCCTGCTCGTCATACCCCGCCGAGATCGGAAGAGCG	98.18	55	1	0	1	55	9052290	9052236	2e-19	97.1	C	A	A	C	-	A	A	A	A	A	A
100028620|F|0--10:C>T	TGCAGCCCGCCGAAGCATATGCCAAAGGGGACCCCCTGCTCGTCATACCCCGCCGAGATCGGAAGAGCG	98.18	55	1	0	1	55	9052290	9052236	2e-19	97.1	T	C	C	T	T	C	C	C	C	C	C
100022893|F|0--52:A>G	TGCAGTAGTCAACCGATCATTGTCCAGACGCGTCCATGGTTATTTAAAAATCAGGTTTGAGAAGTCCGA	92.65	68	5	0	1	68	9189933	9189866	5e-20	99	-	-	-	-	-	-	-	-	G	G	G
100004272|F|0--43:C>T	TGCAGGCCTGATGACAATATTGTCGAGATTGTACCTTGCACGCCTTTCAGCAACCTCTTGGACTTGCTT	100	69	0	0	1	69	9291582	9291514	7e-29	128	-	T	T	T	C	C	C	C	C	C	C
100014965|F|0--29:C>T	TGCAGCTGATAAGAACAGTCCAACAGCCACTGCCGATCGCACTCACTCGCACCACCAACTATCCATGTC	98.55	69	1	0	1	69	9576854	9576922	3e-27	122	C	C	C	C	T	T	T	T	C	C	C
100019378|F|0--66:C>A	TGCAGCTAGAAGATAGTATATAAGAGCACTCGAGCAGCCATGCCGATCACACTCACACTCACGCCACCA	100	69	0	0	1	69	9614630	9614562	7e-29	128	A	A	-	A	C	C	C	C	-	-	-
100014176|F|0--18:A>G	TGCAGGGAGGCTCCAATCAAAGTAGTAGAGGAGTCGTGCCACGATGAGATCAAGCGTGGCTAGCCCAAA	98.55	69	1	0	1	69	10043842	10043774	3e-27	122	A	A	G	A	G	G	G	G	G	G	G
100021120|F|0--50:C>T	TGCAGATCAAGATGTTCAACGCCGTCATGAGCTTCCCCGTCTTCTCCTTCCTCCCGGCAATCACCAAAA	100	69	0	0	1	69	10216375	10216443	7e-29	128	C	T	T	C	C	C	C	C	T	T	T
100002339|F|0--50:C>T	TGCAGATCAAGATGTTCAACGCCGTCATGAGCTTCCCCGTCTTCTCCTTCCTCCCGAGATCGGAAGAGC	100	56	0	0	1	56	10216375	10216430	1e-21	104	C	C	T	C	C	C	C	C	T	T	T
100021683|F|0--59:C>G	TGCAGCGCCGATGAAGCTTGAACGGTCCACACTACGCTTCATTGAAACTCAGGGAGCTTCGTTGCAAAT	98.55	69	1	0	1	69	10427187	10427255	3e-27	122	C	C	-	C	-	G	G	G	-	C	-
100001597|F|0--28:T>C	TGCAGACTGAACGTTTTTCTCTTCCTCGTCACGTCACAACTTACCAGGTTAGCAACATACTTCTCATCC	98.55	69	1	0	1	69	10954026	10954094	3e-27	122	C	C	C	C	T	T	T	T	T	T	T
100007547|F|0--48:C>G	TGCAGGTTTTGTTGATGCATGATAGCTGGGTGGACCAACCAACAAAGCCTGCTATGTCGTGGTCCAGGA	100	69	0	0	1	69	11004398	11004466	7e-29	128	C	C	C	C	-	C	C	C	G	G	G	wri300
100026025|F|0--25:C>T	TGCAGTCCGAAGCCCCTAATAGGAGCTTTTGGCTTAGAAGCCGGTAGACGGAAGCTGGCTGGAAGCCCA	97.14	70	1	1	1	69	11390357	11390288	1e-25	117	-	-	-	-	-	-	-	-	-	-	-
100022946|F|0--23:G>A	TGCAGCCCGAAGCCCCTAAATAGGAGCTTTTGGCTTAGAAGCCGGTAGACGGAAGCTGGCTGGAAGCCC	100	69	0	0	1	69	11390357	11390289	7e-29	128	G	G	G	G	-	G	G	G	G	G	G
100007526|F|0--17:G>A	TGCAGCGAGGAGATGGTGGCCGTGGCCATCTCGGCATTCGCTTTCGCCTTCAGCTTCTTTATGCTCTCC	98.55	69	1	0	1	69	11639162	11639094	3e-27	122	-	G	G	G	G	G	G	G	A	A	A
100007526|F|0--12:A>G	TGCAGCGAGGAGATGGTGGCCGTGGCCATCTCGGCATTCGCTTTCGCCTTCAGCTTCTTTATGCTCTCC	98.55	69	1	0	1	69	11639162	11639094	3e-27	122	G	G	A	G	A	A	A	A	-	-	-
100017705|F|0--5:G>A	TGCAGGCGAACACGCTGATGAAGGACTGAGAAAACACTAGCGAGCTCTCCTCAGTGGAAGCTTGACGGC	98.55	69	1	0	1	69	11898425	11898493	3e-27	122	G	G	G	G	G	G	G	G	G	G	G
100021491|F|0--60:G>A	TGCAGGCCAGTCCGCAGCCAACTCGTAAGATCTTTTATATTTAGAAAAGAGTCAACCCGTGAAACATTG	97.1	69	2	0	1	69	12012805	12012737	1e-25	117	G	G	A	G	-	A	A	A	A	A	A
100008001|F|0--45:G>A	TGCAGCTGTAAGCATTTCGATCTGGCTTTATTTTTTGCTTGTTGAGTTTTATGATGATCCTGAGCTGAG	98.55	69	1	0	1	69	12214551	12214483	3e-27	122	G	G	G	G	A	A	G	G	G	G	G
100019582|F|0--36:G>A	TGCAGAAACTCAATCGTGATTGTGGGAAATTGCAGAGACTCATTCGTGATTATGAAAAACCACAAGGGC	100	69	0	0	1	69	12393037	12393105	7e-29	128	G	G	-	G	A	A	-	A	-	-	-
100030766|F|0--24:A>G	TGCAGCCACTGTGACCTCCTCGACAACGACGACGACCTCGGTATCCTTGTCAGCCTCCTCAGTCATTGG	98.55	69	1	0	1	69	12437624	12437692	3e-27	122	G	G	A	G	-	A	A	A	A	A	A
100024105|F|0--39:C>T	TGCAGTATAAGATTTTTATTCGCAAAACACTTGTGTCCACCCGAGATCGGAAGAGCGGTTCAGCAGGAA	100	43	0	0	1	43	12440400	12440442	2e-14	80.5	C	C	T	C	C	C	-	C	T	T	T
100018718|F|0--21:C>T	TGCAGTGTTTATATAACCACGCTATTACACAAAATAAGTTACCGGATATATTTATGTTGGCATGTACTA	93.94	66	4	0	4	69	12708300	12708235	1e-20	100	T	T	C	T	-	C	C	C	C	C	C
100009742|F|0--8:C>G	TGCAGCCCCACGCAGCAGTTGGCGTGCATGGTGACGATCCTGCCCAGGTCCTTGCCGTGCTGGCAGAAC	100	69	0	0	1	69	12800708	12800776	7e-29	128	C	C	C	C	C	C	C	C	C	C	C
100015943|F|0--37:C>T	TGCAGTCCATTCTGAAGAGAGACAAACTTGAATGGGTCATTTGATTTTTCTTAGAAAAAGCTTCTATCA	98.55	69	1	0	1	69	12992600	12992668	3e-27	122	C	C	C	C	C	T	T	T	C	C	C
100010769|F|0--10:A>G	TGCAGATCGAACAAACATACTGCGCCTGCCCTGGGACTGCCCACTGGAAATAAAAAAGAAGCAGTGCCG	100	69	0	0	1	69	13042782	13042850	7e-29	128	-	G	G	G	A	A	A	A	-	-	-
100001941|F|0--37:A>C	TGCAGCCATTCAAAATGTGTAAATAAATACTCCAACCACTTGTCTCCGAGATCGGAAGAGCGGTTCAGC	100	48	0	0	1	48	13049800	13049847	3e-17	89.8	-	A	-	-	C	A	A	A	-	-	-
100001941|F|0--12:A>G	TGCAGCCATTCAAAATGTGTAAATAAATACTCCAACCACTTGTCTCCGAGATCGGAAGAGCGGTTCAGC	100	48	0	0	1	48	13049800	13049847	3e-17	89.8	G	G	-	G	A	A	A	A	G	G	G
100023429|F|0--17:T>C	TGCAGCATCTGCTCCGCTACCGCCACCGCCGCCAAACAAGACCAGAATCGTGCTGAGTGCAACGGAGAG	98.55	69	1	0	1	69	13083857	13083925	3e-27	122	T	T	-	T	C	C	C	C	T	T	T
100019040|F|0--5:T>C	TGCAGTGCATCCTTCTCGAGGACAGGGTATGGCCTTCCACCCCTCTTAGATCTCGAGATATGCCGATTT	92.75	69	5	0	1	69	13090716	13090784	1e-20	100	T	C	C	C	-	T	T	C	C	C	C
100004652|F|0--47:G>C	TGCAGTGCTTCCTCAACTCTCTCCACAGGGTCCCTGTCTTCCTCCAGGGTCACCACCCCTTGCTCCGAG	100	67	0	0	1	67	13109704	13109770	9e-28	124	G	G	G	G	G	G	G	G	G	G	G
100028747|F|0--31:C>G	TGCAGTAGGAAATTTCCTTGCTATTTCCAGTCAAAAGAGATCTAAGAGGCCCAAAAACAGGGGTGTTGT	100	69	0	0	1	69	13109860	13109928	7e-29	128	C	C	C	C	C	C	-	C	C	C	C
100028747|F|0--24:T>G	TGCAGTAGGAAATTTCCTTGCTATTTCCAGTCAAAAGAGATCTAAGAGGCCCAAAAACAGGGGTGTTGT	100	69	0	0	1	69	13109860	13109928	7e-29	128	T	T	T	T	T	G	G	G	T	T	T
100014588|F|0--5:A>T	TGCAGATTTTTTTATCATGTCAAAGTTGTATGTACAAGGTGAACAGAAAGTTATACTGTTGTTAATTGC	98.57	70	0	1	1	69	13109863	13109794	3e-27	122	A	A	A	A	A	A	-	A	A	A	A
100008283|F|0--16:G>C	TGCAGCATCTGCACGGGCACCAGAATCGCGCTGAGCGCAACAGAAGCAAGGGAACCGCCGAGATCGGAA	98.44	64	0	1	1	64	13110329	13110391	7e-24	111	G	C	C	G	G	G	G	G	G	G	G
100016812|F|0--10:A>G	TGCAGGCATCAGTTAAGAAAAATGCACTTTAACCGGCACCTCCAATTGCATAAGGGCCTTGTTGTGTAC	98.55	69	1	0	1	69	13138776	13138708	3e-27	122	A	A	G	A	-	G	-	G	A	A	A
100003870|F|0--36:G>A	TGCAGCCAAGGAGTAATTAAGAATTGCAAGTGACATGGGTGATCACTGACCGAGATCGGAAGAGCGGTT	98.08	52	1	0	1	52	13139911	13139860	9e-18	91.6	-	G	G	G	G	G	G	G	-	-	G
100003870|F|0--30:T>C	TGCAGCCAAGGAGTAATTAAGAATTGCAAGTGACATGGGTGATCACTGACCGAGATCGGAAGAGCGGTT	98.08	52	1	0	1	52	13139911	13139860	9e-18	91.6	C	C	T	C	T	T	T	T	C	C	C
100024783|F|0--53:A>G	TGCAGTAACCTGGGATCGGATAGCTCTACATACAACTTCGCTGGGAAGATACCAGCCGGGCTCGATATG	98.55	69	1	0	1	69	13246021	13246089	3e-27	122	-	-	-	A	-	G	-	G	-	-	-
100025168|F|0--14:C>A	TGCAGGTGGGATGACAGAAACTTGCTCTCGGATTCCCGCTGGTAACTCTCGCCGCGCACCGAGATCGGA	96.72	61	2	0	1	61	13249140	13249080	4e-21	102	A	A	A	A	A	A	A	A	A	A	A
100011277|F|0--48:A>T	TGCAGCTAACTATACTAACATGGGCTGCAACCGTCTGATTACATTGTCAGTCTTTGGTCTTTACCCGTC	98.55	69	1	0	1	69	13249144	13249212	3e-27	122	-	A	A	A	-	A	A	A	-	-	-
100026530|F|0--19:G>A	TGCAGTAACCTTGGATCGGGTACCTCTACATACAACTTCGCGGGGAAGATACCGACCGGGCTTGATATG	98.55	69	1	0	1	69	13253080	13253148	3e-27	122	A	G	-	G	-	-	-	-	G	G	G
100023198|F|0--19:G>A	TGCAGTAACCTTGGATCGGGTACCTCTACATACAACTTCGCGGGGAAGATACCGACCGAGATCGGAAGA	98.28	58	1	0	1	58	13253080	13253137	4e-21	102	G	G	-	G	-	-	-	-	G	G	G
100020688|F|0--11:C>G	TGCAGGGAGCACTTGGTATTTCCCTATCATTTGTTACAAAATAAATAAAAATGTCTCGCCATTTAGTGC	98.55	69	1	0	1	69	13258124	13258192	3e-27	122	-	C	C	C	C	C	C	C	-	-	-
100039792|F|0--16:G>C	TGCAGAGGGCGACGAGGAGCAGGATGGTTTCGCTGTCGACGTGGTTCCGCTACGCCGCCCACAAGTTCG	98.55	69	1	0	1	69	13269601	13269533	3e-27	122	G	G	-	G	G	G	G	G	G	-	G
100019613|F|0--64:G>C	TGCAGCTCCCAGCAGCATAGGCCCCCATGAGGCCCAGGAGCGCCACCGCGATGAAGCCGTAGACGGCCA	98.55	69	1	0	1	69	13286189	13286121	3e-27	122	G	G	G	G	C	G	G	C	G	G	G
100019556|F|0--19:T>C	TGCAGCTGGCTCTCAACTATGTCTTCTATTGGCCAATCAAGAACATGTGTGATAGTTTCTCCGAATGGT	100	69	0	0	1	69	13286253	13286321	7e-29	128	C	C	T	C	T	T	T	T	C	C	C
100027492|F|0--39:T>C	TGCAGCTCCTCTTCCTCCTTCTCGTCCTGGGACTCGTTTTCCTCCGACATGAGCAACGGCGAGACGATT	98.55	69	1	0	1	69	13316483	13316415	3e-27	122	T	T	-	T	-	-	-	-	T	T	T
100004255|F|0--66:G>C	TGCAGTCCAACCTGACCGATTAACCACCCTTAACCATATCCACATCGGATATAACTTGGGTAAGGCGAA	98.48	66	1	0	1	66	13614774	13614709	1e-25	117	G	G	G	G	G	G	G	G	G	G	G
100032701|F|0--56:G>A	TGCAGAGATATCAATCAAAGCGGTGAGCTCTTAGAATATCGGTCAAAGCGGTGACTGGTCACATGCAGA	98.55	69	1	0	1	69	13696913	13696845	3e-27	122	-	-	-	-	-	-	-	-	-	-	-
100003508|F|0--55:G>A	TGCAGGAACTGCTGTTGTTGTAGCTAACTAGGACCTAAATTGCAACTAAATACGAGCTAAACAGCTGCT	100	69	0	0	1	69	13837597	13837529	7e-29	128	A	G	G	A	G	G	G	G	A	A	A
100003508|F|0--25:A>T	TGCAGGAACTGCTGTTGTTGTAGCTAACTAGGACCTAAATTGCAACTAAATACGAGCTAAACAGCTGCT	100	69	0	0	1	69	13837597	13837529	7e-29	128	T	T	A	T	A	A	A	A	T	T	T
100018991|F|0--60:C>G	TGCAGGTAGGGAGGCATGCATCAAGGCAACGACAGCCAGGAACGAACCTACATGGACTAGCAGCATGAG	95.65	69	3	0	1	69	13904490	13904558	7e-24	111	C	C	G	C	G	G	-	G	G	G	G
100015647|F|0--64:C>T	TGCAGAGCATCTGTGGGAGCAGAATGTCCGCGCCAGAGTTGCAGACTGTCAAAATCAGGGGCTGCTGGG	100	69	0	0	1	69	13923703	13923635	7e-29	128	-	-	-	-	-	-	-	-	-	-	-
100000094|F|0--18:T>G	TGCAGATCAATTCATTGCTTCTCCCGATTTATGCAAGTCCTTATTTAACAAAGCATCTAGTCGTAACTT	100	61	0	0	1	61	13937102	13937042	2e-24	113	T	T	T	T	G	G	T	G	T	T	T
100027702|F|0--49:G>C	TGCAGCGCCAGTCCATGATCGGCTGGGCTTAACGACACATTTTGGCCTTGTAATTCAAGGCACGCTGTG	98.55	69	1	0	1	69	14222098	14222166	3e-27	122	G	G	G	G	-	G	G	G	G	G	G
100003004|F|0--34:C>T	TGCAGCTTGCCACCTACCTCCAGTTTCAGTCTAGCTGCTTGCTGTATGTGCGGGATGGACGCCGCTAAC	100	69	0	0	1	69	14227509	14227441	7e-29	128	C	C	C	C	T	C	C	T	C	C	C
100015714|F|0--11:A>G	TGCAGTAGCGCAGGAAGGAGAGGAGAAGAGGCCGGCCGTATAAATAAGCTAGCCAGACTACCAGACTAT	98.55	69	1	0	1	69	14227545	14227613	3e-27	122	A	A	A	A	A	A	A	A	A	A	A
100025319|F|0--63:G>A	TGCAGGCCGATGTAGAGAGCCACGACACCATGAGAGGCTGTTAATTTGCGTACTACATGTGGTGACTTC	98.55	69	1	0	1	69	14264720	14264652	3e-27	122	G	G	-	G	G	G	G	G	G	G	G
100026622|F|0--12:A>C	TGCAGCACGGTGATGTCACACCTACTCTGTCTCGTGCAGCCTACGACCGACCATGTTCTGCTATGTAAA	98.55	69	1	0	1	69	14313814	14313746	3e-27	122	A	A	C	A	C	C	C	C	A	A	A
100020546|F|0--32:A>G	TGCAGGTGGTGGTCCAAATCTCGAAAGTACTCAAACTGACATGAACAGTTCGATAGTGGGGCGTCGGGA	100	69	0	0	1	69	14314104	14314172	7e-29	128	-	A	A	A	A	A	-	A	-	-	-
100010687|F|0--34:G>A	TGCAGTTTCAAGGAAGGACTCACGTCATTTTACCGATGGTTACATATTGTTTGAGAAACCTTGTTACCA	100	69	0	0	1	69	14315172	14315104	7e-29	128	G	G	G	G	G	A	A	A	G	G	G
100002407|F|0--11:C>G	TGCAGCAAGATCAAGACATCAATTTGAGTCCATAATTATTCAGAAAACTCCAAGTGGTGCCCGCCTATC	95.65	69	3	0	1	69	14361439	14361507	7e-24	111	C	C	C	C	-	-	-	-	C	C	C
100003757|F|0--28:G>A	TGCAGCAAATACAGTGTGCTTCCTTATCGTCTTTCCATTCCTATAAATGAATGGCCGAGATCGGAAGAG	100	57	0	0	1	57	14482217	14482273	3e-22	106	G	G	-	G	G	G	A	G	G	G	G
100003757|F|0--13:G>A	TGCAGCAAATACAGTGTGCTTCCTTATCGTCTTTCCATTCCTATAAATGAATGGCCGAGATCGGAAGAG	100	57	0	0	1	57	14482217	14482273	3e-22	106	G	G	-	G	G	G	-	G	G	A	G
100040552|F|0--55:C>G	TGCAGTACCACCCCTACTCCTGGACCAAGGCCGCCAGCGTCCTGTTCGTCGACTCCCCCGTCGGCGCCG	98.55	69	1	0	1	69	14567612	14567544	3e-27	122	-	C	C	C	G	G	G	G	-	-	-
100040552|F|0--34:C>G	TGCAGTACCACCCCTACTCCTGGACCAAGGCCGCCAGCGTCCTGTTCGTCGACTCCCCCGTCGGCGCCG	98.55	69	1	0	1	69	14567612	14567544	3e-27	122	G	C	C	G	-	-	-	C	G	G	G
100017916|F|0--17:G>A	TGCAGGTAAATTGGTGCGGTTTCAATGGACCCAAGAATTGGTGCCCTGGTACGGTGGTACCCGAGATCG	100	63	0	0	1	63	14567874	14567936	1e-25	117	-	G	G	G	G	G	-	G	-	-	-
100019521|F|0--46:A>G	TGCAGAATTGCAAATCATGCAAAATGTTCAAACATGTGACAGTAATACTGGAGGAGGGGGAAGAGAGAG	97.1	69	2	0	1	69	14709167	14709235	1e-25	117	A	A	-	A	G	G	-	G	-	-	-
100017113|F|0--62:T>G	TGCAGCACCCTCAGCTGCTGGTTGCGAGCCATGGTTCCCTGCTATTTTCCTGCCCGTTTGGTTTTGTTG	98.55	69	1	0	1	69	14782674	14782742	3e-27	122	G	G	T	G	G	G	-	G	G	G	G
100007497|F|0--14:G>C	TGCAGTAGGGTAAGGGTGCCCTCTATGAGGTTGACCTGGAAAACATGGCACGCTGCTACGTCACCGAGA	100	66	0	0	1	66	14986588	14986653	3e-27	122	G	G	-	G	G	C	C	G	G	G	G
100007497|F|0--11:A>G	TGCAGTAGGGTAAGGGTGCCCTCTATGAGGTTGACCTGGAAAACATGGCACGCTGCTACGTCACCGAGA	100	66	0	0	1	66	14986588	14986653	3e-27	122	A	A	G	A	A	A	-	A	A	A	A
100012837|F|0--59:C>T	TGCAGTATGGTAAGGGTGCCCTCTGTGAGGTTTACCTGGAAGACTGCATGGCGGATGGGCAGATAGCCG	97.1	69	2	0	1	69	15025898	15025966	1e-25	117	-	-	-	-	-	C	C	C	-	-	-
100019946|F|0--11:A>G	TGCAGTAGGGTAAGGGTGCCCTCTGTGAGGTTGACCTGGAAAACATGGCACGCGGCTACGTCGCCGAGA	98.48	66	1	0	1	66	15036827	15036762	1e-25	117	A	A	-	A	G	G	G	G	A	A	A
100017780|F|0--27:G>A	TGCAGGACCACAAGGACATTGGCAATCGGAGCATTTTTCGCCGAGATCGGAAGAGCGGTTCAGCAGGAA	100	43	0	0	1	43	15038288	15038330	2e-14	80.5	G	G	G	G	-	A	A	A	G	G	G
100023982|F|0--25:A>G	TGCAGTTATCCTAATTCACTTTCGTATTTTCTTATTTCCATAAGTACACTATTCGTAATGAAGACCGGT	97.1	69	2	0	1	69	15344711	15344779	1e-25	117	-	A	A	A	G	G	A	G	-	-	-
100017962|F|0--43:C>T	TGCAGGTAAAACTCAGTAAAATTTGTCAAGTTTTGTACGTTCTCCGTCCGAGATCGGAAGAGCGGTTCA	98	50	1	0	1	50	15378597	15378548	1e-16	87.9	C	C	C	C	C	C	C	C	C	-	C
100014607|F|0--52:G>T	TGCAGGAATGCAAAGCTCTTCGAAATGCAAGAAGAATAACTTACATAATTCTGCTCAAATTGCTTGAAC	100	69	0	0	1	69	15455961	15456029	7e-29	128	G	G	T	G	-	T	T	T	G	G	G
100021396|F|0--49:C>G	TGCAGAAACTCTTTAGTCCCGGTCCGTGTTAAGACCCGGGACTAAAGGGCCTGCCCCTGAGGGCGCTCC	100	69	0	0	1	69	15711186	15711254	7e-29	128	C	C	C	C	G	C	C	C	C	C	C
100022001|F|0--6:G>T	TGCAGAGTTTTGCACACGTTCCCCACAAGATTTGATCGCCTCCGAGATCGGAAGAGCGGTTCAGCAGGA	100	46	0	0	1	46	15783337	15783292	4e-16	86.1	G	G	G	G	G	G	T	G	G	G	G
100020346|F|0--39:G>C	TGCAGCGTGTCGATAAGCTCCATCTTCATAGGTAGATCGGAAGAAGATCCGAGATCGGAAGAGCGGTTC	100	51	0	0	1	51	15879012	15879062	7e-19	95.3	-	G	-	G	G	G	G	G	-	-	G
100018679|F|0--5:G>C	TGCAGGTCGTCGAGGACGCAGACCGCAAGAAACGAAGTCTTGATGTAACTGTTGTAACAACCGAGATCG	97.06	68	2	0	1	68	16305675	16305742	5e-25	115	C	C	G	C	-	G	G	G	C	C	C
100018679|F|0--40:T>C	TGCAGGTCGTCGAGGACGCAGACCGCAAGAAACGAAGTCTTGATGTAACTGTTGTAACAACCGAGATCG	97.06	68	2	0	1	68	16305675	16305742	5e-25	115	-	T	T	T	-	T	T	T	-	-	-
100017569|F|0--27:C>T	TGCAGACAGAGAAAGGCCCGCAAACAGCGAAAACATCACATGAAGCCTTGGGCTGGATATATATGGTTT	100	69	0	0	1	69	16941664	16941732	7e-29	128	T	T	C	T	C	C	C	C	T	T	T
100018480|F|0--23:A>G	TGCAGGTCATTGTATTGTGGCCTAAAGAAGAGGACTGCATCATCGACAAAAATGGAGGCCCTGGGTACG	100	69	0	0	1	69	16945977	16946045	7e-29	128	A	A	G	A	A	A	G	G	A	A	A
100003317|F|0--30:A>G	TGCAGAACAAGGCGTACCTATACTTCGGCAATGCCAGCAACAACAAGCCGCTGGAGGAGCTCCTTCTCA	100	69	0	0	1	69	17049160	17049228	7e-29	128	G	G	A	G	A	A	A	A	G	G	G
100032166|F|0--39:G>C	TGCAGTTGCCGAGGTGCAGGGCCTGGAAGTTGGCCTCACGGTTCTGCACGACGACGCGTACGCTGAGGT	100	69	0	0	1	69	17134247	17134315	7e-29	128	C	C	G	C	G	G	G	G	C	C	C
100026080|F|0--21:C>T	TGCAGCTCGAGGTACGACCCCCATTTCTTCTTTTGCCTTTTTTGAGCTCCCTGCATTCCCTTGTGCAAC	98.55	69	1	0	1	69	17150063	17150131	3e-27	122	C	C	C	C	-	T	-	T	C	C	C
100008216|F|0--10:G>A	TGCAGCATACGAGCTCCAGCAGGATCACCCCAAAGCTGTAAACATCGACTTTGGAAGTGATCCCTATGT	98.55	69	1	0	1	69	17250355	17250423	3e-27	122	A	A	A	A	A	G	G	G	-	A	-
100030566|F|0--12:T>A	TGCAGTAGAAATTTCCTTCATCTCTTTGCGAGGCACAAGAGGCCCGAATCTCGAACGGCGTGCCGGCTA	98.55	69	1	0	1	69	17543231	17543299	3e-27	122	-	A	A	A	-	-	-	-	-	-	-
100002696|F|0--67:T>C	TGCAGTCCTGCATTGGTATCACTCCACCAATCAAATGTAACCAGGTGTGAATATATCTTCACATCACTG	100	69	0	0	1	69	17782257	17782189	7e-29	128	T	T	C	T	T	T	T	T	T	T	T	wri301
100016918|F|0--48:G>A	TGCAGATGGAAGGGACTGTTCAATGCCTGAAGATAATGCATATGAATGGAACCCTCCGAGATCGGAAGA	100	58	0	0	1	58	17855731	17855788	9e-23	108	-	-	-	A	-	-	-	G	-	-	-
100019008|F|0--24:T>C	TGCAGCGGAAGCCTGGCTCTGTGGTTGAATCTCTGCATCCTGTGGAAGTTTTGTATATGCTATCCACTG	100	69	0	0	1	69	18074853	18074921	7e-29	128	C	C	-	C	T	T	-	T	C	C	C
100000224|F|0--27:C>T	TGCAGAAGAGGACTAAGTGTTAGTGTGCTGTTTAATAACCGAGATCGGAAGAGCGGTTCAGCAGGAATG	100	41	0	0	1	41	18451972	18451932	3e-13	76.8	C	C	C	C	C	C	C	C	C	C	C
100019734|F|0--35:C>T	TGCAGCACGGTGAACTTTTCCTGTCCGTCGGATAACGTGATACTGTTGCAGCCAGCACACGCATCTGAC	100	69	0	0	1	69	18831596	18831664	7e-29	128	-	C	-	C	-	-	-	-	-	C	C
100014638|F|0--56:A>T	TGCAGCTTCCACTCGTAGTCAGGGTCCTCCCAGTAGTTGCACTTGTACCGCTTCTCAATCATCACGTCG	96.97	66	2	0	1	66	18991273	18991208	7e-24	111	A	A	T	A	-	T	T	T	A	A	A
100032185|F|0--52:G>A	TGCAGTTATAAGCGAGCCGAAGCCACGCTGCCGTCATCGCCCCTCCCTCGCTGGAGCCGAGATCGGAAG	100	59	0	0	1	59	18992022	18991964	2e-23	110	-	G	G	-	G	G	A	G	-	-	-
100028464|F|0--52:G>A	TGCAGTTATAAGCGAGCCGAAGCCACGCTGCCGTCATCGCCCCTCCCTCGCTGGAGCCGGGGAAAACTT	100	69	0	0	1	69	18992022	18991954	7e-29	128	-	G	-	G	G	G	A	G	-	-	-
100017392|F|0--40:G>C	TGCAGAGAACAACTGATGACACGGACACTGTATAGGCCACGAAATAGTTCAGTTTTCCATATGGTCAAA	100	69	0	0	1	69	19193696	19193764	7e-29	128	G	G	C	G	G	G	-	G	G	G	G
100002868|F|0--68:A>G	TGCAGCGCACACCACCTCCTCTCTTACAACACTAGGAGCTCTCACTCAAGGAACTCTTGCAACACCCAA	100	69	0	0	1	69	19238974	19239042	7e-29	128	A	A	G	A	A	A	A	A	A	A	A
100004659|F|0--66:A>G	TGCAGAACTGCTGATTAGATTACAGCAAAACATACACGGTACCTACCTCCCCTGGGACGTAGTCCGAGA	92.96	71	0	2	1	66	19370101	19370031	5e-20	99	A	A	A	A	A	A	-	A	A	A	A
100026407|F|0--53:A>G	TGCAGCTGCCACTGCCCTGTAGTCCTCGAACCAACACCGTAGGCAGGACCGTCACTCCCATATCCGAGA	96.97	66	2	0	1	66	19375734	19375799	7e-24	111	A	A	-	A	-	G	G	G	A	A	A
100001731|F|0--28:C>T	TGCAGCCCATGAATACAACACAATTACACTTCTAAAAAATTAGCCCCGAGATCGGAAGAGCGGTTCAGC	100	48	0	0	1	48	19468635	19468588	3e-17	89.8	C	T	C	T	-	T	C	T	T	C	T
100024379|F|0--47:C>T	TGCAGCCTAGCTATTACTCGTACAGACAGATAAAGAGTACTGTAGAACGTAAAGACGTCTAATAATGTG	100	69	0	0	1	69	19505597	19505665	7e-29	128	C	C	-	C	-	-	-	-	C	C	C
100016514|F|0--52:T>C	TGCAGGACTTCTTACGGGGGTTGCCTAATTAACATCCTCTTGCCTCATTACATGTGCAGCTTCCATGGA	100	69	0	0	1	69	19505600	19505532	7e-29	128	T	T	-	T	-	C	C	C	T	T	T
100025169|F|0--49:C>T	TGCAGGTGGAAAAGGAAGAACAGAGGCCTCTTCACAGTGTGCGCCGTCGCTGTGCTCATCTACCGCTTT	98.55	69	1	0	1	69	19522829	19522897	3e-27	122	-	-	-	-	-	C	C	C	-	-	-
100029408|F|0--52:G>C	TGCAGCCTATTACTCGTACAGACAGATAAAGAGTACTATAGAACGTAAAGACGTCTAATAATGTGCATC	98.55	69	1	0	1	69	19523953	19524021	3e-27	122	-	-	-	-	G	G	-	G	-	-	-
100008197|F|0--59:C>T	TGCAGACTTCTTAAGGGGTTGCCTAATTAACATCCTCTTGCCTCATTACATGTGCAGCTCCCATGGCCA	100	69	0	0	1	69	19741581	19741649	7e-29	128	C	C	-	C	C	T	-	C	C	C	C
100008197|F|0--54:C>T	TGCAGACTTCTTAAGGGGTTGCCTAATTAACATCCTCTTGCCTCATTACATGTGCAGCTCCCATGGCCA	100	69	0	0	1	69	19741581	19741649	7e-29	128	C	C	-	C	C	C	-	C	C	C	C
100023521|F|0--35:T>G	TGCAGCCTATTACTCGTACAGACAGATAAAGAGTATTGTAGAACGTAAAGACCTCTAATAATGTGCATC	97.1	69	2	0	1	69	19741584	19741516	1e-25	117	T	T	-	T	T	T	-	T	T	T	T
100001265|F|0--62:C>T	TGCAGTTGACCCCTCTCCAGCTGCAAAAGCTTAGTGAGCTATTGCTCCATGAGTCCAGTGTGCCATGGG	98.55	69	1	0	1	69	19986897	19986829	3e-27	122	C	C	C	C	C	C	C	C	C	C	C
100009751|F|0--49:A>C	TGCAGCCAGAAAGCGCAAACAGTAGTGAGCATCTGAATTGTGAAGCACCAAAAGCATGCTAACAGAATC	100	69	0	0	1	69	20050955	20051023	7e-29	128	A	A	A	A	C	A	A	C	A	A	A
100009751|F|0--48:C>G	TGCAGCCAGAAAGCGCAAACAGTAGTGAGCATCTGAATTGTGAAGCACCAAAAGCATGCTAACAGAATC	100	69	0	0	1	69	20050955	20051023	7e-29	128	C	C	C	C	-	C	C	C	C	C	C
100012673|F|0--48:C>T	TGCAGTGTTCCTGCATGGTAATACAGGATTATGTGAAACAGCTTCTGCCATATTTGGACTGCCCATTTG	100	69	0	0	1	69	20087582	20087514	7e-29	128	C	C	-	C	C	C	-	C	C	C	C
100014183|F|0--17:T>C	TGCAGCTAGATTCCCAATTTTCCATGTATGTAAACTGGGTGCGATATGGTTATCTGCCCCCAAAATTTC	98.55	69	1	0	1	69	20101311	20101243	3e-27	122	T	T	T	T	T	T	T	T	T	T	T
100026770|F|0--39:A>G	TGCAGCTCCCGTATTATGAACTACAGCTCCACCAGGTCCACTCCCGAGATCGGAAGAGCGGTTCAGCAG	97.83	46	1	0	1	46	21262492	21262537	2e-14	80.5	-	-	-	-	A	A	-	A	-	-	-
100015194|F|0--44:A>T	TGCAGCAGGGTGATAAGTTTGCTATAGACCTGCTAGCCATGTATAAGGGGGATGAAATGGCACATATCC	98.55	69	1	0	1	69	21324778	21324846	3e-27	122	A	A	T	A	-	T	T	T	A	A	A
100032766|F|0--18:A>G	TGCAGAAACAACAATAGCAGCAGCTATAGCTGATAATAGCCGAGATCGGAAGAGCGGTTCAGCAGGAAT	97.62	42	1	0	1	42	21339759	21339718	3e-12	73.1	-	G	G	G	A	A	-	A	G	G	G
100032766|F|0--10:A>G	TGCAGAAACAACAATAGCAGCAGCTATAGCTGATAATAGCCGAGATCGGAAGAGCGGTTCAGCAGGAAT	97.62	42	1	0	1	42	21339759	21339718	3e-12	73.1	-	-	-	-	A	A	-	A	-	-	-
100027344|F|0--32:C>G	TGCAGCATCCCGTGCTGCTTCATGGGGCTGTACACGGTGATCCCGGCGCACAGCAGCGGCGCGGCGGCG	100	69	0	0	1	69	21347740	21347808	7e-29	128	-	-	-	-	C	G	G	G	-	-	-
100021988|F|0--32:C>G	TGCAGCATCCCGTGCTGCTTCATGGGGCTGTACACGGTGATCCCGAGATCGGAAGAGCGGTTCAGCAGG	100	45	0	0	1	45	21347740	21347784	2e-15	84.2	-	-	-	-	C	C	G	C	-	-	-
100024198|F|0--40:G>T	TGCAGTTGTTCTCGCTGGATTAGGCCAGCGTGTCGTTCTCGCCAGGTTTTCTTTCTGAATGAGACATGT	98.55	69	1	0	1	69	21357621	21357689	3e-27	122	-	G	G	-	T	G	G	G	-	-	-
100024198|F|0--28:C>T	TGCAGTTGTTCTCGCTGGATTAGGCCAGCGTGTCGTTCTCGCCAGGTTTTCTTTCTGAATGAGACATGT	98.55	69	1	0	1	69	21357621	21357689	3e-27	122	-	C	C	-	-	C	C	C	-	-	-
100005134|F|0--45:G>A	TGCAGAGTTGTGAGTTTGTCCACAAACACCGCGCAAGTAATTATTGGGCACACATATTAGCTAAATAAT	98.55	69	1	0	1	69	21376519	21376587	3e-27	122	G	G	A	G	-	G	G	G	G	G	G
100019338|F|0--66:C>T	TGCAGAGAAGTGTGTAATAAAATTCTTAGTCAACATCTTCCATGGGTAGAGCAATTGGTATGAATTCTA	100	66	0	0	1	66	21397404	21397339	3e-27	122	-	T	T	C	C	C	C	C	C	C	C
100011748|F|0--36:A>G	TGCAGAACCAAACTAGGCTCTTAATTAGAATGGTCAACATGATTCGTGCGCGGAAGAGAGAGTTGTGAA	100	69	0	0	1	69	21436631	21436563	7e-29	128	G	G	A	G	A	A	A	A	G	G	G
100002316|F|0--41:A>G	TGCAGTTTCTCAAGATATATGAGATAAATCCCAGAATCATTAGCCTGTGACATCATCATATCTTCACAA	100	69	0	0	1	69	21437965	21437897	7e-29	128	A	A	A	A	G	G	G	G	A	A	A
100008933|F|0--50:A>G	TGCAGCTGAACTGAACTTTGTTCTGTACATGAGGGACAACAGAGCTTTTCAAGTGCCGAGATCGGAAGA	98.28	58	1	0	1	58	21677419	21677476	4e-21	102	G	A	A	G	-	-	-	-	G	G	G
100026658|F|0--57:G>A	TGCAGACGTGCATGCCGCAAACGGCATATGCTTTTCCCCGGCGAGCGAGCGTCACACGTGACCGTATCA	100	69	0	0	1	69	21951743	21951811	7e-29	128	G	G	G	G	G	G	A	G	G	G	G
100026658|F|0--24:C>T	TGCAGACGTGCATGCCGCAAACGGCATATGCTTTTCCCCGGCGAGCGAGCGTCACACGTGACCGTATCA	100	69	0	0	1	69	21951743	21951811	7e-29	128	T	C	C	T	C	C	C	C	C	T	T
100005020|F|0--31:C>T	TGCAGTTGCCACACAATTGTAATTTGTATACCCAGTTAAGTTGAGAGAACAAATCCAAGCTGTTGAAGG	98.55	69	1	0	1	69	22444728	22444660	3e-27	122	C	C	-	C	C	C	C	C	C	C	C
100026272|F|0--19:C>G	TGCAGCATGCTCCATCGCACCCCTATCGATCGTAGCAAGCCTCCCGTAGCAGTAATTTGGCTGGAGATG	98.48	66	1	0	1	66	22502183	22502248	1e-25	117	C	C	G	C	-	-	-	-	C	C	C
100029755|F|0--67:A>G	TGCAGATCATGAACGCTGTTGCTGCCGTCTGCTCGTGCATCTCCCTCGTCCTCGTACTTTGCGTGTTAA	100	69	0	0	1	69	22640363	22640431	7e-29	128	G	G	A	G	A	A	A	A	G	G	G
100013022|F|0--17:A>G	TGCAGATTCCACACCTGAGGCCTACTGAGTACAAGAGGTCCAGATTGTCAAGGAACCGAGATCGGAAGA	91.23	57	4	1	3	58	22689673	22689729	3e-13	76.8	A	A	A	A	A	A	A	A	A	G	A
100022153|F|0--60:G>C	TGCAGCGTCGCCGGAGTGCGCGTCCATGACCCTGTGCGGGCCGATCAAGAAGCACATCATGGAGCACTT	98.55	69	1	0	1	69	22707618	22707686	3e-27	122	G	G	C	G	C	C	C	C	G	G	G
100020203|F|0--16:C>T	TGCAGCGCAGATTCTACAACGCAGCAGCGAATGGCACAAGACCAAAACAATACCCACGCATGTGCAACT	98.55	69	1	0	1	69	22917311	22917243	3e-27	122	C	C	T	C	C	C	C	C	C	C	C
100014342|F|0--9:C>T	TGCAGTGGCCCGCCATGGGGATCTTGTACAGCGCGAACCACTTAAGATTCTCCACGTCAACGTTCATCC	97.1	69	2	0	1	69	23012170	23012238	1e-25	117	T	T	T	T	C	C	C	C	T	T	T
100014342|F|0--34:G>C	TGCAGTGGCCCGCCATGGGGATCTTGTACAGCGCGAACCACTTAAGATTCTCCACGTCAACGTTCATCC	97.1	69	2	0	1	69	23012170	23012238	1e-25	117	-	G	-	G	G	G	G	G	-	-	-
100017483|F|0--61:A>G	TGCAGTGAGTTTCCGAACGATTCGAGCTTCCGAGCCAAAGATGTTTGTTGCCAGCTAGGTTACCATTCG	98.55	69	1	0	1	69	23117010	23117078	3e-27	122	A	G	G	A	A	A	A	A	A	A	A
100018275|F|0--68:A>C	TGCAGCGACGCGCTTCTGATCGACACCATGGACGCATTTGCGGTTGCTGCCTGCACAGAACCAACAGTA	100	69	0	0	1	69	23178063	23177995	7e-29	128	A	A	A	A	A	A	A	A	A	A	A
100034610|F|0--31:C>T	TGCAGTGTGCCTGTAAGAAGGGGGTCAAGGGCGTCCTCACCTGGGGAGTCGAACTCCGGCGCAACCGAG	98.51	67	1	0	1	67	23336403	23336337	4e-26	119	C	C	C	C	T	T	T	T	C	C	-
100028299|F|0--43:G>C	TGCAGGCCGGCTGGCAGATCAGCTAAGACAAGACAGGCATTAAGGAATCCAAGAAAAAAGTCCATGGAG	100	69	0	0	1	69	23596362	23596430	7e-29	128	C	C	C	C	G	G	G	G	-	C	C
100015923|F|0--45:T>C	TGCAGCGCTGCTAGCTGCCTGTACGGGTATACGCATGCATACGTGTATGAACTCAGCCACAGCGTTGAT	98.55	69	1	0	1	69	24051216	24051148	3e-27	122	T	T	T	T	C	C	C	C	T	T	T	wri302
100012203|F|0--62:T>C	TGCAGGGGTGCTCCAACTAGTCCATCACAAATTACCACAAGCCGCATAGAAATCCTCAATCATGAAGCT	100	69	0	0	1	69	24213623	24213691	7e-29	128	C	C	C	C	C	C	C	C	C	C	C
100017352|F|0--39:C>G	TGCAGTAGTACAAAGTAGGAGTATATATACCTGTCGGGTCACGACCTTCTCCTCCGATCACCAAATACC	98.55	69	1	0	1	69	24237009	24237077	3e-27	122	C	C	C	C	G	G	G	G	C	C	C
100023537|F|0--47:C>A	TGCAGCAAGCCCATTTGGAAATCCAAGGCGCCGTCTAGGTGCAAATTCTTTATGTGACTGGTGGTGCAT	100	69	0	0	1	69	24557449	24557381	7e-29	128	C	C	C	C	C	C	C	C	C	C	C
100015914|F|0--53:T>A	TGCAGTACCACTACTACCCTCTATCTAGAACATTCAGTTTGCGTCAAGATTCATTTTTTTTCTCGATTA	98.55	69	1	0	1	69	24567670	24567602	3e-27	122	T	T	T	T	A	A	A	A	T	-	T
100005671|F|0--6:T>C	TGCAGGTTGCATTTGGCTTTTTGCTTGTACTCAGCGCTCTCCTCTCCTCTCCTCCTGGTCTAATGGTGG	100	69	0	0	1	69	24633735	24633667	7e-29	128	C	C	T	C	T	T	T	T	C	C	C
100039079|F|0--7:A>C	TGCAGCGATGATGTTCTCAAGGGCAAGGCCGACGCCGAGATCGGAAGAGCGGTTCAGCAGGAATGCCGA	100	37	0	0	1	37	24860683	24860719	4e-11	69.4	-	A	A	A	-	-	-	-	-	-	-
100008586|F|0--7:G>A	TGCAGCCGTCTACATTATATTAACCATGCTCTAACCACCAACACAGGTGGCACCGAGATCGGAAGAGCG	100	55	0	0	1	55	25086747	25086693	4e-21	102	G	G	A	G	-	-	-	-	G	G	G
100008586|F|0--41:C>A	TGCAGCCGTCTACATTATATTAACCATGCTCTAACCACCAACACAGGTGGCACCGAGATCGGAAGAGCG	100	55	0	0	1	55	25086747	25086693	4e-21	102	C	C	C	C	-	A	A	A	C	C	C
100018439|F|0--66:A>G	TGCAGGTAAGCTCCCACAACAACTAATTGGGGACCTCCTATTCGCAGCTCAGCACGGCAACCAGTCAGG	100	69	0	0	1	69	25144248	25144180	7e-29	128	-	G	G	G	G	G	-	G	-	-	-
100022676|F|0--10:C>G	TGCAGCTGAACTCGCCGAGAAAACTGCCGCGCTGCTGGTTGCTCCAAGTATCGAGGCGCTGCCTGGCCG	95.65	69	3	0	1	69	25533774	25533706	7e-24	111	C	G	G	C	-	C	C	C	C	C	C
100001664|F|0--46:A>G	TGCAGCACATCAGCCCATACTTCCTGATCAGTCCATGCGAGTTTCCACAGACCCGAGATCGGAAGAGCG	98.18	55	1	0	1	55	25622645	25622591	2e-19	97.1	A	A	A	A	A	A	A	A	A	A	A
100009888|F|0--26:A>G	TGCAGCTTCTCCCCGCCGCAAGTGCTACTGCAACTTGATGTCGTCCCGTAGGGCACCGAGCAGATGCCC	98.55	69	1	0	1	69	25726317	25726249	3e-27	122	A	A	G	A	-	G	G	G	A	A	A
100026479|F|0--15:A>G	TGCAGAGACGTCCATAGCCGTGCCGTCGTCTCCAAAGCCTGCCGAGATCGGAAGAGCGGTTCAGCAGGA	100	44	0	0	1	44	25750498	25750541	5e-15	82.4	G	G	G	G	G	G	G	G	G	G	G
100028483|F|0--33:G>A	TGCAGTATATTTTGTCTCCATTGGGGTTGGCAAGTAATAAACGCAATCGTGGTCGATAAGAAAAAGTAG	98.55	69	1	0	1	69	25857181	25857249	3e-27	122	G	G	G	G	G	G	-	G	-	-	G
100002428|F|0--48:A>G	TGCAGAGTTTGAAATGCGATAAACCCACTGGTAACCACCTGAGCCTCAAGTTCTGGGAAGAGTCCGAGA	98.48	66	1	0	1	66	26018039	26017974	1e-25	117	A	A	A	A	A	A	A	A	A	A	A
100002428|F|0--41:A>G	TGCAGAGTTTGAAATGCGATAAACCCACTGGTAACCACCTGAGCCTCAAGTTCTGGGAAGAGTCCGAGA	98.48	66	1	0	1	66	26018039	26017974	1e-25	117	A	A	A	A	A	A	A	A	A	A	A
100018264|F|0--30:G>A	TGCAGGGCCGGTGCTCCCAAGGACAACCATGTTGGATTTACTTGCCTTGATTCTCGAGCTGCGTTTCAC	100	69	0	0	1	69	26024654	26024722	7e-29	128	G	A	A	G	G	G	G	G	G	G	G
100031488|F|0--24:G>C	TGCAGCTCTTGCGCTCCGTGGCCTGGTAGTAGTAGGTGTCCCAGTCGGCGCCCCTCTCCCCCTCCGTCT	98.55	69	1	0	1	69	26103255	26103323	3e-27	122	G	G	C	C	C	C	C	C	G	C	G	wri303
100031488|F|0--10:G>T	TGCAGCTCTTGCGCTCCGTGGCCTGGTAGTAGTAGGTGTCCCAGTCGGCGCCCCTCTCCCCCTCCGTCT	98.55	69	1	0	1	69	26103255	26103323	3e-27	122	G	G	G	G	-	G	G	G	G	G	G
100031570|F|0--68:G>A	TGCAGCATGCAGCTCTTCTAGGGCCAAGTCCATGACGTCCCATTGATCTTTATGTTCTAGCTCCTCCGG	98.51	67	1	0	1	67	26225937	26225871	4e-26	119	G	-	-	G	-	G	-	-	A	-	-
100026776|F|0--50:C>G	TGCAGCGTCAATTTTTTCAGATGATTCTCCAAGCAACCGAACCGGCAACCCGTCAAACCAGGGAGCTCC	98.55	69	1	0	1	69	26309810	26309742	3e-27	122	-	C	C	C	-	G	G	G	-	-	-
100012019|F|0--5:A>C	TGCAGAGTCAATTTTTTCAGATGATTCTCCAAGCAACCGAACCGAGATCGGAAGAGCGGTTCAGCAGGA	97.73	44	1	0	1	44	26309810	26309767	3e-13	76.8	A	C	C	A	C	C	C	C	A	A	A
100020260|F|0--33:A>G	TGCAGCTTCTACTTCCTTCTCCAGGCTGGCCAGATCGATTCCATCGCTCGACTCATCACGCACAGAGGC	98.55	69	1	0	1	69	26380873	26380805	3e-27	122	A	A	A	A	A	A	A	A	A	A	A
100020260|F|0--16:T>G	TGCAGCTTCTACTTCCTTCTCCAGGCTGGCCAGATCGATTCCATCGCTCGACTCATCACGCACAGAGGC	98.55	69	1	0	1	69	26380873	26380805	3e-27	122	T	T	T	T	T	T	T	T	T	T	T
100025009|F|0--42:C>T	TGCAGATGCAACTCACCCCAAGGAGGAGAAGGACAAGGTAACCATCTGGAACTTGCATGAAACAAAAGA	98.55	69	1	0	1	69	26812856	26812924	3e-27	122	C	C	-	C	-	C	-	C	C	C	C
100019157|F|0--27:G>A	TGCAGTACTCTGCAATCTGCAACTAGCGATAAATAATAACACGATGATGTGGACATCATTTTGAAGTGC	100	69	0	0	1	69	26929160	26929092	7e-29	128	G	A	A	G	G	G	G	G	-	G	G
100020603|F|0--65:C>G	TGCAGTGGAGCATCATTGATGGTTCGAACAATGGTAGCCTCGTTAATAAGTTCAGCTCGAGTTTTCCCG	98.55	69	1	0	1	69	27034395	27034463	3e-27	122	-	C	C	C	-	G	G	G	-	-	-
100006589|F|0--15:A>T	TGCAGTTAAAACCTCAAACATCCACAGCTACACGGCGCTCATCAATGTCCCAGGGCCTGAGCTTCTTGC	91.3	69	4	1	1	69	27218173	27218239	2e-18	93.5	A	A	T	A	A	A	-	A	A	A	A
100000910|F|0--63:A>G	TGCAGGTTTCATGCAACGCACGCAATGCAAGCTGTTCGATCCAAAGCCAACTAGCTAATCACCACCTCT	98.55	69	1	0	1	69	27273138	27273070	3e-27	122	A	A	A	A	A	G	G	G	A	A	A
100031487|F|0--36:T>G	TGCAGCTGCAAGGAACGGACCAGGCCGGGATGCGACTACCCCTACCGAGATCGGAAGAGCGGTTCAGCA	100	47	0	0	1	47	27389162	27389208	1e-16	87.9	G	G	G	G	G	G	T	G	G	G	G
100028823|F|0--62:C>T	TGCAGCTGCAAGGAACGGACCAGGCCGGGATGCGACGACCCCTACCGGAAAATGTGGGAAGACATGCAA	98.55	69	1	0	1	69	27389162	27389230	3e-27	122	C	T	T	C	C	C	-	C	C	C	C
100011709|F|0--6:G>A	TGCAGCGCCCAAATCCCTCCATCAGCTGTCGCACTCATGTAGCTGCCACGCATGTTGCCGAGATCGGAA	98.33	60	1	0	1	60	28076668	28076727	3e-22	106	G	G	G	G	G	G	-	G	G	G	G
100011709|F|0--23:A>C	TGCAGCGCCCAAATCCCTCCATCAGCTGTCGCACTCATGTAGCTGCCACGCATGTTGCCGAGATCGGAA	98.33	60	1	0	1	60	28076668	28076727	3e-22	106	A	A	A	A	A	A	-	A	A	A	A
100023437|F|0--33:C>T	TGCAGATCGCCCACGCGTTCACGAACACGGTGGCGCCCTTGGGCACGTCGTACCCGAGGACCTTGCACG	98.55	69	1	0	1	69	28277399	28277331	3e-27	122	C	C	C	C	C	T	T	T	C	C	C
100023612|F|0--51:C>T	TGCAGGAAGGAGCCAATAAGAATTTGCCCCTATTCGCAGGTACGTACATGCCGGCAGATGAGAGAGACG	100	69	0	0	1	69	28501821	28501889	7e-29	128	C	T	T	C	T	T	C	T	C	C	C
100015262|F|0--51:G>T	TGCAGTGCAGACACTAGTAACTACAGAACTACTTACTGCTCACAAAGGCCAGCCCGACCGAGATCGGAA	98.33	60	1	0	1	60	28501824	28501765	3e-22	106	-	-	-	-	-	-	-	-	-	-	-
100018317|F|0--50:G>C	TGCAGCTTCCAGTGGAGGTCCTGGTTGATGAAGCTGAGCGACTCGATGGAGGACGCGATGGCGCTGCTC	98.55	69	1	0	1	69	28510111	28510043	3e-27	122	G	G	C	G	C	C	G	G	G	G	G
100022830|F|0--62:A>G	TGCAGCTTGGGCCGCCTCGTCTGTCATACTCAAAGCCGAATGCCATCCTCAACGGCGTTGAGATCATGA	100	69	0	0	1	69	28614159	28614091	7e-29	128	-	A	A	A	A	A	-	A	-	-	-
100022830|F|0--58:T>C	TGCAGCTTGGGCCGCCTCGTCTGTCATACTCAAAGCCGAATGCCATCCTCAACGGCGTTGAGATCATGA	100	69	0	0	1	69	28614159	28614091	7e-29	128	C	C	T	C	T	C	C	C	C	C	C
100001473|F|0--22:C>T	TGCAGCTCTCAAAGGACGCATCCAAGCAGCTGAAACAATCCACAGGCGTACCATCCGATTCACCGAGAT	100	65	0	0	1	65	28675559	28675623	1e-26	121	C	C	C	C	C	C	T	T	C	C	C
100018724|F|0--26:A>T	TGCAGTATTCGAGATAAAAAAATATAATAGTGATAGAAATTATTCCAAGTAGTACGTTACATAGGGGCA	100	69	0	0	1	69	28677510	28677442	7e-29	128	-	T	T	T	-	A	A	A	T	T	T
100003810|F|0--31:T>C	TGCAGCATCAATCAGCAATGCACTGAGATAGTAGATATCAGTAGCAATGCAATCAGATGTATGCAAAAT	100	69	0	0	1	69	28741869	28741801	7e-29	128	C	C	T	C	T	T	T	T	C	C	C
100008697|F|0--63:T>A	TGCAGCCAAAAAATCACAGACTCCCTGTCAGAGGTCTTCAGATGATGTAAACCATGCGCATGTTTTCGT	100	69	0	0	1	69	29303360	29303292	7e-29	128	A	T	T	A	A	A	T	A	A	A	A
100017854|F|0--67:C>T	TGCAGGGCTCTGTACTCTGTATCAGTTCCATCTCCGGTGTTAGTCTTATACCTCAGAGAGATGAGGGCG	100	69	0	0	1	69	29348627	29348559	7e-29	128	T	C	C	T	-	-	-	-	T	T	T
100022540|F|0--29:C>T	TGCAGAAATCCGACGGGGCCGGAAAACACCGTACGTTAGCTTTAGAGTTGGCGTACAGACAGATTACAA	100	69	0	0	1	69	29442516	29442448	7e-29	128	C	C	C	C	T	T	C	C	C	C	C
100025171|F|0--21:G>A	TGCAGGTCATAATACGAGCGTGTGCTTGTTTTTCGAATGCAGGGCCGCTCACCAGCGCGGATCTGATGG	100	69	0	0	1	69	29447820	29447752	7e-29	128	G	G	G	G	A	A	A	A	G	G	G
100018397|F|0--6:T>C	TGCAGCTGCACGTGTTTGGTGCTCCACTCGTTCGTCTCCGACGAGAAGATGTGCAGGTCGTAGTGCCCA	98.55	69	1	0	1	69	29564332	29564264	3e-27	122	T	T	C	T	C	T	T	T	T	T	T
100011299|F|0--62:T>A	TGCAGTATGAACTAAACACACTAGACTTGTATGAACTAAACATAGATGTATAATGAATGAACTGAAACA	100	69	0	0	1	69	29699264	29699196	7e-29	128	A	A	T	A	T	T	T	T	A	A	A
100029164|F|0--21:A>G	TGCAGCAGCAGACCACCCACCATGGAAAGAGAGAGACGGTGAGCTCCTCTTCCTCTGGACAGCAAAACT	100	47	0	0	1	47	29989752	29989706	1e-16	87.9	A	A	G	A	A	A	A	A	A	A	A
100020782|F|0--16:C>G	TGCAGATAGGCTGATCCAGAAAGCTAGAGGATGGCCGCATGACATGATAATGCATGCTCGCTTTCTGAT	98.55	69	1	0	1	69	30116913	30116981	3e-27	122	C	C	C	C	G	G	G	G	C	C	C
100013214|F|0--8:A>T	TGCAGCGAATAGCAGTTTCCCCTCAAAAATGGGTCACCTCGTCACCACTTCGACTCCCCGAGATCGGAA	100	60	0	0	1	60	30171467	30171526	7e-24	111	-	A	A	A	A	A	A	A	-	-	-
100013214|F|0--35:A>G	TGCAGCGAATAGCAGTTTCCCCTCAAAAATGGGTCACCTCGTCACCACTTCGACTCCCCGAGATCGGAA	100	60	0	0	1	60	30171467	30171526	7e-24	111	G	G	A	G	A	A	A	A	G	G	G
100027754|F|0--51:G>A	TGCAGAGGTTTGGGAAGATTTGAGGTGGATGGCCGGAGAAGAAAACCCGTCGACGGCAGCGAGCTGGAG	91.07	56	5	0	14	69	30193361	30193306	3e-13	76.8	G	A	A	G	-	G	G	G	G	G	G
100018015|F|0--64:G>T	TGCAGCGCCACATGGAGTTCGTCGAGATCCAGGAGGAGTACGTCAAGGACGAGCAGAAGAACCTGAAGC	98.55	69	1	0	1	69	30519907	30519839	3e-27	122	G	G	T	G	T	T	T	T	G	G	G
100018015|F|0--41:G>C	TGCAGCGCCACATGGAGTTCGTCGAGATCCAGGAGGAGTACGTCAAGGACGAGCAGAAGAACCTGAAGC	98.55	69	1	0	1	69	30519907	30519839	3e-27	122	G	G	G	G	G	G	G	G	G	G	G
100015868|F|0--30:T>G	TGCAGAAAACTGAGATTGGAAGCACAAGCGTCTCATTCCGAGATCGGAAGAGCGGTTCAGCAGGAATGC	97.5	40	1	0	1	40	30524128	30524167	4e-11	69.4	G	G	G	G	T	G	-	G	G	G	G
100023588|F|0--39:A>G	TGCAGTAGATAGGAATCCAGGGGAGAAGTGTAGGAACTGAGCATCGAGGACGTGACGCCGGAGCGGCTG	95.65	69	3	0	1	69	30623767	30623835	7e-24	111	G	G	G	G	G	G	G	G	G	G	G
100019652|F|0--63:C>T	TGCAGTAGAAAGGAATCCAGGGGAGAAGTGTAGGAACTGGGCATCGAGGACGTGATGCCGGAGCGGCTG	100	69	0	0	1	69	30623767	30623835	7e-29	128	C	C	C	C	T	C	C	C	C	C	C
100029222|F|0--61:C>T	TGCAGAAGCACCAGATCAGCGAGTCAGCACGCTCGAACCCCATGGCACCGCCCCCCAATCGCCCGTAGA	100	69	0	0	1	69	31153845	31153913	7e-29	128	C	C	C	C	C	C	C	C	C	C	C
100007858|F|0--45:C>T	TGCAGGTAAATAACACTAAGCAGCAGCTGGAGCTGGTTTTGCAGCCGGTCCATTCGGTCCTAAAAGCTT	92.75	69	4	1	1	69	31166387	31166320	5e-20	99	C	C	C	C	C	C	C	T	C	C	C
100007858|F|0--44:C>T	TGCAGGTAAATAACACTAAGCAGCAGCTGGAGCTGGTTTTGCAGCCGGTCCATTCGGTCCTAAAAGCTT	92.75	69	4	1	1	69	31166387	31166320	5e-20	99	C	C	C	C	T	T	C	T	C	C	C
100003358|F|0--52:A>G	TGCAGCTAAATAACACTAAGCAGCAGCTGGAGCTGGTTTTGAAGTCGGTTCAATCGGTCCAAAAAGCTT	94.2	69	3	1	1	69	31166387	31166320	1e-21	104	A	A	A	A	G	G	G	G	G	A	G
100003680|F|0--17:A>C	TGCAGGTTTTCGACGTCAAGGACGGGAGCATGGAGACGCACAATCTTGACCAAGCTCAAGCTCCGAGAT	98.46	65	1	0	1	65	31462727	31462791	5e-25	115	A	A	C	A	C	C	-	C	A	A	A
100007692|F|0--50:A>G	TGCAGCTATTTGCTCGTTGGTCGCATTCAGATAGTTGGGAGGAATGAACAAAGGACACATCGGTTACGG	100	69	0	0	1	69	31560140	31560208	7e-29	128	G	G	A	G	A	A	A	A	G	G	G
100025692|F|0--11:G>A	TGCAGTTGCCCGCTTAACCCTGTTACCCAAGGCCTCACAGTACCGACTTTCTTCGCCCGAGATCGGAAG	100	59	0	0	1	59	31563470	31563412	2e-23	110	-	G	G	-	G	G	G	G	-	-	-
100003442|F|0--34:T>A	TGCAGCGTTTCCACTTTTGGGGACCTTTGAGAGTTTCCTAGAAGTTTTTTCTGGCTTTGGGCCTTGAAC	98.55	69	1	0	1	69	31754774	31754706	3e-27	122	T	T	T	T	T	T	A	A	T	T	T
100007168|F|0--35:G>A	TGCAGGTTAGACAGATATAGAATGAAATGGAACTAGGTTGTTTGGGTTGGGCTATTTGGGATGAGATAA	98.55	69	1	0	1	69	31796968	31796900	3e-27	122	G	G	G	G	G	G	A	G	G	G	G
100025498|F|0--5:C>T	TGCAGCTGAGGAGCAAATCGAGAGGTGTAGAGGCCACGTACATGCACAAATCTATTAGGGACAGAATTC	98.55	69	1	0	1	69	31871057	31871125	3e-27	122	C	C	C	C	C	C	T	C	C	C	C
100025498|F|0--39:A>G	TGCAGCTGAGGAGCAAATCGAGAGGTGTAGAGGCCACGTACATGCACAAATCTATTAGGGACAGAATTC	98.55	69	1	0	1	69	31871057	31871125	3e-27	122	A	A	A	A	A	A	A	A	A	A	A
100036782|F|0--54:A>G	TGCAGCGTCTTGGATATTATTTTCCGCAGCGTTCTCTTCGCTTTCCTCTTCGGGACGGCCGGATCGTCA	95.38	65	3	0	1	65	31990372	31990436	1e-21	104	A	A	A	A	-	A	A	A	A	A	A
100005240|F|0--26:A>G	TGCAGCAATTCTGAATGAGTATGACAATGATCAAAACCACTGATGCACAAGAACGCCGCTCTCCCGAGA	98.48	66	1	0	1	66	32081811	32081876	1e-25	117	A	A	-	A	A	A	A	A	A	A	A
100019674|F|0--22:C>A	TGCAGCTATGTCCGCCACGCCGCCCGGCTGCAAGCTCTCCAAACAAGCGGATACTACGACTATCTTACC	100	69	0	0	1	69	32164161	32164229	7e-29	128	A	A	C	A	C	C	C	C	A	A	A
100019635|F|0--25:C>G	TGCAGACTACTATATCCATTGGTGGCAGCAAGTTGGTTCAAACACGGGAGAGTTCATCCGACAAAAGAG	100	69	0	0	1	69	32272417	32272485	7e-29	128	-	C	G	C	C	C	C	C	G	-	G
100019635|F|0--21:G>A	TGCAGACTACTATATCCATTGGTGGCAGCAAGTTGGTTCAAACACGGGAGAGTTCATCCGACAAAAGAG	100	69	0	0	1	69	32272417	32272485	7e-29	128	-	G	G	G	G	G	G	G	-	A	A
100013692|F|0--39:C>T	TGCAGATGCCAAGAGCAACTCTGAACTTTGTTCTATTTTCTTGTGCTCGCCGAGATCGGAAGAGCGGTT	96.43	56	1	1	1	56	32296126	32296072	9e-18	91.6	-	C	C	C	C	C	T	C	-	T	-
100024294|F|0--17:G>A	TGCAGCAAAATGGCGACGATCACTATGTGTGTAAATCGATTGTTGTCCCGAGATCGGAAGAGCGGTTCA	100	50	0	0	1	50	32299197	32299148	2e-18	93.5	-	-	-	-	-	G	G	G	-	-	-
100023409|F|0--67:G>C	TGCAGCTTTTCTGTTGCTTTTATTCAGTCCTGAGTACAGTCTAACTGAAACTGAAAAACAAGCTACGGC	98.48	66	1	0	2	67	32344194	32344259	1e-25	117	-	G	G	G	G	G	-	G	-	-	-
100005112|F|0--8:C>T	TGCAGATGCTACGAGCAACACTGAACTTTGTTCAATTTTTTCCCCTCTCTTTTTTGTGCTCGCCGAGAT	98.55	69	0	1	1	69	32428903	32428970	1e-26	121	C	C	T	C	T	C	C	C	C	C	C
100001761|F|0--28:C>T	TGCAGAGTCCAAAAGCAGGGGATGAGTGCTTAATAGACAACCTAGCATATTCCCTGTTTATAAGAGGAT	87.34	79	0	4	1	69	32438638	32438716	5e-15	82.4	C	C	-	C	C	C	C	C	C	C	C
100001761|F|0--13:A>T	TGCAGAGTCCAAAAGCAGGGGATGAGTGCTTAATAGACAACCTAGCATATTCCCTGTTTATAAGAGGAT	87.34	79	0	4	1	69	32438638	32438716	5e-15	82.4	A	A	T	A	A	A	A	A	A	A	A
100015455|F|0--59:C>T	TGCAGAGATTGCAACACTTGATAGCCTGCAATATCTTCTGCTCGGTGGAAACAAGCTCACCGGAACAAT	100	69	0	0	1	69	32543130	32543062	7e-29	128	C	T	T	C	-	C	C	C	C	C	C
100008739|F|0--38:C>T	TGCAGACATGCCATGCATATGGCTGACAATGGCGAAAACACAACCCATGACGAGCAGGCGTCTCATCCC	98.55	69	1	0	1	69	32545226	32545158	3e-27	122	C	C	-	C	-	T	T	T	C	C	C
100008739|F|0--18:A>G	TGCAGACATGCCATGCATATGGCTGACAATGGCGAAAACACAACCCATGACGAGCAGGCGTCTCATCCC	98.55	69	1	0	1	69	32545226	32545158	3e-27	122	A	A	G	A	G	G	-	G	A	A	A
100011073|F|0--41:G>A	TGCAGGCGCGCATGGAGCAGAGTGCTCGGCTTCTGACACCAGCTCTGTCAAGGCCCAAGCTCACTACCA	92.75	69	5	0	1	69	32638074	32638142	1e-20	100	G	G	-	G	A	A	-	A	G	G	G
100031165|F|0--65:C>T	TGCAGCAGGACGCCGCCGTTGCCCGCAGCAATTCAGTCTTCTCGTCAGGCATTCGGTCAGAATGTCTGT	98.55	69	1	0	1	69	32638469	32638537	3e-27	122	T	T	C	T	T	T	C	C	T	T	T
100031165|F|0--60:A>G	TGCAGCAGGACGCCGCCGTTGCCCGCAGCAATTCAGTCTTCTCGTCAGGCATTCGGTCAGAATGTCTGT	98.55	69	1	0	1	69	32638469	32638537	3e-27	122	-	A	A	A	-	A	A	A	-	-	-
100030654|F|0--44:C>A	TGCAGGAGGTTCAAATTCAAAAGGCGAGTTTATTTGGATGGTGACGAATGAGGCGATACACTGAGAAGG	98.55	69	1	0	1	69	32639013	32638945	3e-27	122	C	C	-	C	A	A	-	A	C	C	C
100000622|F|0--13:C>G	TGCAGTCATTTTCCGACAGCATGGAAGAGAGCACAAATTCTATATCCCGTCCATGCATTTCCATTTCAG	94.2	69	4	0	1	69	32743198	32743266	3e-22	106	C	C	C	C	G	G	-	G	C	C	C
100002000|F|0--27:G>A	TGCAGTGTCTACACACCACATATGGCTGAATGCAATCGTTTTCTGCTAGGAAACGTGAGTCGCCGAGAT	98.46	65	1	0	1	65	32743201	32743137	5e-25	115	G	G	-	G	A	A	A	A	G	G	G
100002000|F|0--21:A>C	TGCAGTGTCTACACACCACATATGGCTGAATGCAATCGTTTTCTGCTAGGAAACGTGAGTCGCCGAGAT	98.46	65	1	0	1	65	32743201	32743137	5e-25	115	A	A	-	A	A	A	A	A	A	A	A
100010114|F|0--49:T>C	TGCAGACCATCATCGACCTCTCCGATGTGGTGAAGAGCACGGCGTACGTTGGGTTCTCTTCGGCAACGA	95.45	66	3	0	1	66	33210912	33210847	3e-22	106	T	T	T	T	C	C	-	C	T	T	T
100025214|F|0--38:T>C	TGCAGCGTTTCTTCGGTTCAGGATCAGCTACTCCGACGTCCTTCTTCCTCTCCGAGATCGGAAGAGCGG	100	55	0	0	1	55	33365204	33365258	4e-21	102	-	C	-	C	-	-	T	-	C	-	-
100011956|F|0--10:C>A	TGCAGGTACACGTTTACAGGTCGATGTGTTCTCTGTCCGTTGTGTGTCAATTGTCGTGCAGGAGCATAC	100	69	0	0	1	69	33713924	33713992	7e-29	128	C	C	A	C	C	C	-	C	C	C	C
100021185|F|0--53:C>T	TGCAGACTGTTCTATACAGGTATACAGGTATAGACAATAGACTTGTGCTCCGGCACAACGCACTTTCAG	98.55	69	1	0	1	69	34092202	34092270	3e-27	122	-	C	C	C	-	C	C	C	-	-	-
100003607|F|0--37:C>T	TGCAGAATCCAAGCAACGAAACGGACGACATGTTCTCCAAACTAAACGTTGCTTTCAGGCGTTCGGAAC	100	69	0	0	1	69	34092205	34092137	7e-29	128	C	C	C	C	C	C	C	C	C	C	C
100021759|F|0--8:G>A	TGCAGCGCGAGGCAGAGGGCCGTTGCTGTGCGTGATATGAAGAGGCCGCAGCGACCCAACTGGCGGCCA	98.55	69	1	0	1	69	34876043	34875975	3e-27	122	G	G	A	G	-	G	G	G	G	G	G
100021759|F|0--52:G>A	TGCAGCGCGAGGCAGAGGGCCGTTGCTGTGCGTGATATGAAGAGGCCGCAGCGACCCAACTGGCGGCCA	98.55	69	1	0	1	69	34876043	34875975	3e-27	122	G	G	-	G	A	G	G	A	G	G	G
100035793|F|0--38:G>T	TGCAGAAGCTACAGCGTTCTCAGCAAGGCGAACTCGACGGTGCCGGCACCACCGAGATCGGAAGAGCGG	98.28	58	0	1	1	57	35066746	35066803	1e-20	100	-	G	G	G	T	T	-	T	-	-	-
100035793|F|0--30:A>G	TGCAGAAGCTACAGCGTTCTCAGCAAGGCGAACTCGACGGTGCCGGCACCACCGAGATCGGAAGAGCGG	98.28	58	0	1	1	57	35066746	35066803	1e-20	100	G	G	A	G	-	G	G	G	G	G	G
100027029|F|0--38:T>G	TGCAGAAGCTACAGCGTTCTCAGCAAGGCGAACTCGACTGTGCCGAGATCGGAAGAGCGGTTCAGCAGG	97.78	45	1	0	1	45	35066746	35066790	7e-14	78.7	-	G	G	G	T	T	-	T	-	-	-
100019281|F|0--28:A>T	TGCAGCTAGCTGAACCCGTCGACGTTCGAGCAGATATTTTCGCCTTCTGAATCTCCATTGCTGGAGCGC	98.55	69	1	0	1	69	35241983	35241915	3e-27	122	A	A	T	A	A	A	A	A	A	A	A
100017385|F|0--14:T>G	TGCAGCAATAAAGGTCAAAAAATCCCCGTCATCACTGAGCTGTGGGGCACACGCGCGCTCTCCCTCTCT	98.55	69	1	0	1	69	35275569	35275637	3e-27	122	T	T	T	T	T	T	T	T	T	T	T
100013289|F|0--10:A>G	TGCAGACGCCAGTTAACAAATATTTCTTGCAACCGTCGCCCATTGCGCTAAATAGGGTTTGCCGCTCCC	97.1	69	2	0	1	69	35392379	35392311	1e-25	117	-	A	A	A	G	G	-	G	-	-	-
100023199|F|0--25:T>C	TGCAGTAACCAGTTTGTCACTACTTTAATAGATATAATAGAGTATACTCATCATCGTGTAAGCAAAAGC	100	69	0	0	1	69	35604142	35604074	7e-29	128	T	T	C	T	T	T	T	T	T	T	T
100003318|F|0--35:G>T	TGCAGGGCTGGATAAGAGGTCTCCTGATTCAATCAGTCCCTTGAGCACTCCTTTTTTGGATTTTTAACT	98.55	69	1	0	1	69	35741990	35742058	3e-27	122	G	G	-	G	-	G	G	G	G	G	G
100001228|F|0--55:C>T	TGCAGATCTCGAACCCTGATTCAATCGACTCCTAACACATAAGCAACCAGCTAGACCACCAGCTTCCTC	100	69	0	0	1	69	35771555	35771487	7e-29	128	C	C	C	C	C	C	C	C	C	C	C
100015602|F|0--34:C>T	TGCAGCTCGCTATGAGCTGGTTTTGAACCGCAGACTATTTGTTGCTTTCATTAATAAAGGGGCCGCATG	89.86	69	6	1	1	69	36008771	36008704	1e-16	87.9	C	C	C	C	C	C	C	C	C	C	C
100028109|F|0--58:T>C	TGCAGCTACTAGCAAGCAAGGAATGGACGAAGCGGTGGATCCTTGTAGAAACCGACACTAGTAGAAAAC	100	69	0	0	1	69	36134471	36134403	7e-29	128	T	T	C	T	T	T	-	T	T	-	T
100028109|F|0--58:T>A	TGCAGCTACTAGCAAGCAAGGAATGGACGAAGCGGTGGATCCTTGTAGAAACCGACACTAGTAGAAAAC	100	69	0	0	1	69	36134471	36134403	7e-29	128	T	T	-	T	T	T	-	T	T	-	T
100005571|F|0--39:A>G	TGCAGCTATTAAGAGAGAACTACTAGAGACAAGTCGTGAACCAGTACAAAGAAGAAGATGCAACAGAAA	100	69	0	0	1	69	36137499	36137431	7e-29	128	A	A	G	A	G	G	-	G	A	A	A
100042068|F|0--5:C>A	TGCAGCGCAACCCCTCAATTAGCGATCTGGGCCGGCCCATGTAAGTGTGCTTCAGGAGTGGAAGTCGAG	100	69	0	0	1	69	36182763	36182831	7e-29	128	C	C	A	C	A	A	C	A	C	C	C
100003184|F|0--65:C>A	TGCAGCCTTCCCTGAATTCACGCGTTATTATTCAGAGATTCTCCATCCTCGCTGAACTAAGCGGACGGG	100	69	0	0	1	69	36286415	36286347	7e-29	128	C	C	C	C	C	C	A	A	C	C	C
100002055|F|0--24:A>G	TGCAGAATTTGTCTTTCGGAAAGGACAGGGAATTGAGCCCTCGGTAGTACTTACATAGGAATTTGTCTT	100	69	0	0	1	69	36286449	36286517	7e-29	128	A	A	G	A	A	A	A	A	A	A	A
100027543|F|0--24:A>T	TGCAGCACCTCCAGCCCGTCGCCAAGCTGGGTGAGCAGGAGCTCCGAGATCGGAAGAGCGGTTCAGCAG	100	46	0	0	1	46	36331053	36331098	4e-16	86.1	A	A	A	A	A	A	T	A	A	A	A
100029108|F|0--43:C>T	TGCAGCTCTGCACGGGCCCATGGAGGACAAGGTGGCTACCGTGCTGGGCTACAAGGAGGAGGAGCTCGC	100	69	0	0	1	69	36430738	36430806	7e-29	128	T	T	C	T	C	C	T	T	T	T	T
100023646|F|0--30:T>C	TGCAGCAGAAGTACACATGGCCAACTCCCATGAAGATCCCCGTCAAGCTGGCCGAGATCGGAAGAGCGG	100	55	0	0	1	55	36646888	36646942	4e-21	102	T	T	T	T	T	T	-	T	T	C	T
100023646|F|0--24:C>T	TGCAGCAGAAGTACACATGGCCAACTCCCATGAAGATCCCCGTCAAGCTGGCCGAGATCGGAAGAGCGG	100	55	0	0	1	55	36646888	36646942	4e-21	102	T	C	T	C	C	T	-	C	C	T	C
100027100|F|0--10:G>C	TGCAGGCGCAGAAGCTGGTGGTGCCGGTGATGCTCAGCTCCGAGATCGGAAGAGCGGTTCAGCAGGAAT	97.62	42	1	0	1	42	36920600	36920559	3e-12	73.1	G	C	G	G	G	G	G	G	C	C	C
100015981|F|0--59:C>T	TGCAGGTCCTCCAAATTGTCCAGGCCCCCATTCTCCAGAATAAACTGTGCATACGGGTTCGTCGCGCAT	100	69	0	0	1	69	37313637	37313569	7e-29	128	C	T	T	C	C	C	C	C	C	-	C
100022106|F|0--52:C>T	TGCAGTTTGAGGTGATGCCTAGTTGCCTACACTCATTGCCATCTGTTTTCTTCTGCGGGAATTTGCACA	100	69	0	0	1	69	37414694	37414626	7e-29	128	-	T	T	C	-	-	-	-	C	C	C
100006504|F|0--33:C>G	TGCAGAAAGTGCAGGCGCTGGCCAAACCACGCACTAGAACAACCCTGGATGAAGGCATGGATGTAGTCG	100	69	0	0	1	69	37558385	37558453	7e-29	128	C	C	C	C	C	C	C	C	C	C	C
100042005|F|0--46:T>C	TGCAGCGCCGCCATGCACGAGCACGACACGGCGCTCTGGCAGCCGCTGCAAACCCAAACGCACGGCGGC	97.1	69	2	0	1	69	37789049	37788981	1e-25	117	-	T	T	T	-	C	C	C	-	-	-
100006291|F|0--53:A>T	TGCAGTTTCCTCTAGGCGCTAGCTAGATCAATCAGCAGCACTAGTAGTAATGCAACTCGACTATCTGGG	98.55	69	1	0	1	69	37888421	37888353	3e-27	122	-	T	T	T	-	A	A	A	-	-	-
100000235|F|0--41:C>A	TGCAGTTGCAGCACAACACCACAATGTCAAACACCAAAACACTTATTTGAGATGCAGCAGTGATCATCC	100	69	0	0	1	69	38195126	38195058	7e-29	128	C	C	A	C	A	A	A	A	C	C	C
100010138|F|0--50:G>A	TGCAGGTTTTCGTATATCAGACTCCTCAGGACTTTTTCCTCAGAAAAAAAGAGGACTCATCCGAGATCG	96.88	64	1	1	1	63	38397611	38397674	3e-22	106	A	G	G	G	A	A	G	G	A	A	-
100009275|F|0--34:A>G	TGCAGAGTGTCTTTCTCAGGAAGTAGTATTTTAGATTCTCATGTATATAGTTGTCCTTTGTCCCTTCCC	98.55	69	1	0	1	69	38603000	38602932	3e-27	122	A	A	-	A	G	G	-	G	A	A	A
100003468|F|0--27:A>G	TGCAGTAAAACAATGGGCAAAACATCAACCTTTGTGATCAACCGAGATCGGAAGAGCGGTTCAGCAGGA	100	44	0	0	1	44	38635152	38635195	5e-15	82.4	-	-	-	-	-	A	-	-	-	-	G
100020469|F|0--6:G>T	TGCAGTGACGTAGTCGAGATGGCAAGCTGCGCACCGCTTTTCGTAAATGACAATGATCGCAAGTAAAGA	100	69	0	0	1	69	38635155	38635087	7e-29	128	-	-	-	-	-	-	-	-	-	-	-
100023767|F|0--52:A>C	TGCAGAGGGATATGAGTCGGGCCAGGTTGTCGCGCCCCTGTGCGTTTGACCTACTATTTGACGCAAAGA	98.51	67	1	0	3	69	40242167	40242101	4e-26	119	A	A	A	A	A	A	A	A	A	A	A
100011891|F|0--27:A>T	TGCAGCATTTTATTCCCCACCAGCTAAAAACTAGAACCGAAACTAATGTGCTAACAAAATAGAAATTTC	98.55	69	1	0	1	69	40314786	40314854	3e-27	122	A	A	A	A	A	A	A	A	A	A	A
100021428|F|0--38:G>T	TGCAGGAAACGTTTCAGAAAAACGGTCACAGCTCACACGGAAGCTGGTCCGAGATCGGAAGAGCGGTTC	98	50	1	0	2	51	40851287	40851336	1e-16	87.9	G	G	G	G	G	G	G	G	G	G	G
100014740|F|0--38:G>T	TGCAGGAAACGTTTCAGAAAAACGGTCACAGCTCACACGGAAGCTGGTCCGGTCTCGTCCGTCTGATAA	98.53	68	1	0	2	69	40851287	40851354	1e-26	121	G	G	G	G	G	G	G	G	G	G	G
100025433|F|0--65:A>G	TGCAGTCAGGCAGCAATCAATCACCAGGTCGCTCATGGCATATCTGAATCTCAAACTTGTCGAAAACGA	98.55	69	1	0	1	69	41732532	41732600	3e-27	122	A	A	A	A	A	A	A	A	A	A	A
100011150|F|0--30:T>C	TGCAGGACCAAGATAAATCCAAGAGCAGAGTCAAATATGTAGTCTTTAATTAGTACAGTAGGATACTTA	100	69	0	0	1	69	42238895	42238827	7e-29	128	T	T	C	T	T	T	T	T	T	T	T
100026167|F|0--26:A>G	TGCAGTTCCTGTTTCGAGTTGCAAATATGAGCAACAGAACCGAGATCGGAAGAGCGGTTCAGCAGGAAT	97.92	48	1	0	1	48	42916962	42917009	2e-15	84.2	G	A	A	A	A	A	G	A	A	A	A
100026167|F|0--11:T>C	TGCAGTTCCTGTTTCGAGTTGCAAATATGAGCAACAGAACCGAGATCGGAAGAGCGGTTCAGCAGGAAT	97.92	48	1	0	1	48	42916962	42917009	2e-15	84.2	C	T	C	T	T	T	-	T	T	T	T
100024290|F|0--24:C>A	TGCAGCACGGGCACGGCAACAGTGCCCGAGTGGTCCTCTCCTCTGGTTTACACTCAACACGCCCACAGC	98.55	69	1	0	1	69	42962696	42962764	3e-27	122	A	A	C	A	A	A	A	A	A	A	A
100004878|F|0--8:C>A	TGCAGGGACCATACAGGTTTGACAACGCATTCTTCAAGGACCTCATCGCCCGAGATCGGAAGAGCGGTT	100	49	0	0	1	49	43643426	43643474	9e-18	91.6	C	C	-	C	C	C	A	A	C	C	C
100025630|F|0--65:G>A	TGCAGCTCCAGCGGCGCAAGGTTGCTCCGTTGCTGTCGCCGCCAGACGCCAGTCCAGGGGCAGACGCCG	100	69	0	0	1	69	43643429	43643361	7e-29	128	G	G	G	G	G	G	A	G	G	G	G
100028232|F|0--59:G>A	TGCAGTTGCGCTACTGAGTCCGTCGTCAGCCACGCCGGTGTGCCGAACTGCACTTTGACGGAATCCTGC	95.65	69	3	0	1	69	43660744	43660676	7e-24	111	G	G	G	G	A	A	G	A	G	G	G
100011237|F|0--66:C>A	TGCAGTATACACGTATTTCTCCTTGATAAGCTCCGCCACACCAAAAAATTATTCCTGCCTTCGCCACTG	100	69	0	0	1	69	43741286	43741218	7e-29	128	A	C	C	C	C	C	C	C	C	C	C
100021795|F|0--24:C>T	TGCAGAAACTCTTTAGTCCCGGTCCGTGTTAAGACCCGAGATCGGAAGAGCGGTTCAGCAGGAATGCCG	100	41	0	0	1	41	43747739	43747699	3e-13	76.8	C	C	C	C	C	C	C	C	C	C	C
100021795|F|0--22:T>C	TGCAGAAACTCTTTAGTCCCGGTCCGTGTTAAGACCCGAGATCGGAAGAGCGGTTCAGCAGGAATGCCG	100	41	0	0	1	41	43747739	43747699	3e-13	76.8	T	T	T	T	T	T	T	T	T	T	T
100026987|F|0--56:T>C	TGCAGCACGCGCACAACCCGGTGAGCGATCCCTCCGCTCCACCTACGCTCTGCTCGTGCCATGGGTTCC	90.14	71	2	2	1	66	43768918	43768988	1e-16	87.9	T	T	T	T	-	T	T	T	T	T	T
100016156|F|0--44:A>C	TGCAGCTGTGTTACGAGCCCAGCGTGGTCGCCTACACCATCCTCATCAGGGCGTACGGCAATGCCGGCA	98.55	69	1	0	1	69	43864736	43864668	3e-27	122	A	C	C	A	A	A	A	A	A	A	A
100011867|F|0--44:A>C	TGCAGCTGTGTTACGAGCCCAGCGTGGTCGCCTACACCATCCTCATCAGGGCGTACGGCAATGCCGAGA	98.48	66	1	0	1	66	43864736	43864671	1e-25	117	A	A	C	A	A	A	A	A	A	A	A
100004089|F|0--41:T>G	TGCAGGTGTGCTGGCCATAGTAGTCCATGGTATACTCCGTCTGGTTGGACTCGGATTGCTGGACGTGCC	98.55	69	1	0	1	69	44543947	44543879	3e-27	122	T	T	G	T	T	T	T	T	T	T	T
100003293|F|0--19:C>T	TGCAGTGTCCTTGTCCTTTCTGAAGTACAGATGTATTTCTTTTCATGTTTGCTTTGAAGCTGCTTCTTG	98.55	69	1	0	1	69	45351680	45351748	3e-27	122	C	C	T	C	T	T	T	T	C	C	C
100026003|F|0--24:C>G	TGCAGAAGCCCCTGGGTCAGCAGTCCAAAGCCCTAGGCCCGGTGTGGCTATGAGCCAAAGCTGGCCCAA	98.55	69	1	0	1	69	45497347	45497415	3e-27	122	C	C	G	C	G	G	G	G	C	C	C
100014117|F|0--24:G>C	TGCAGAAGCCCCTGGGTCAGCAGTGCAAAGCCCTAGGCCCGAGATCGGAAGAGCGGTTCAGCAGGAATG	100	41	0	0	1	41	45497347	45497387	3e-13	76.8	C	C	G	C	G	G	G	G	C	C	C
100012168|F|0--12:C>T	TGCAGCTTCGCTCCATCGCATCCTGGTCACTATAGTCTATAAAACGCGGATTTGAGCGTGCAGCGTGGC	100	69	0	0	1	69	45577202	45577270	7e-29	128	-	T	T	T	C	C	-	C	-	-	-
100011193|F|0--36:A>G	TGCAGGAGACGCCGCCATCTTCCACCTGCCGACCTCACTTCTACTACTGTGCATGCAGTGACAGAGGTT	100	69	0	0	1	69	45577820	45577752	7e-29	128	G	G	A	G	A	A	A	A	G	G	G
100036641|F|0--29:C>T	TGCAGCTGTACAGTGGCCAGCACAAATCGCCATACCGCTGGATGGACGGGATTACAGGGTGCCGGGACT	98.55	69	0	1	1	69	45636463	45636530	1e-26	121	T	T	T	T	T	T	C	T	T	T	T
100004319|F|0--37:C>T	TGCAGACATTTTGCAGCGTCAGAGTAATTAGGCCAGCCTTTTTACGGAGACAAAGAGCGATGGGAGGAA	94.64	56	2	1	1	55	45636466	45636411	4e-16	86.1	T	T	T	C	-	T	T	T	T	C	C
100019872|F|0--46:C>T	TGCAGAGCAAACCAAGAAAACAGAGCAAGGAAAACAGAGGATGAGGCATGCAGGCAGCAAGAAGAAGAG	98.55	69	1	0	1	69	45720239	45720307	3e-27	122	C	T	T	T	-	-	-	-	C	C	C
100001274|F|0--26:A>T	TGCAGAAAACACACAGAAATTGCCTAATTTTTGTCAAAAACACAAACCGAGATCGGAAGAGCGGTTCAG	100	49	0	0	1	49	45742818	45742866	9e-18	91.6	A	A	A	A	-	T	T	T	A	A	A
100021912|F|0--67:A>G	TGCAGCGTAAAAGGGTGTTTTCCGCACACGTTCACTTCAATGTGATGATTTTCTGCAATTACGCTCAAA	100	69	0	0	1	69	45742821	45742753	7e-29	128	A	A	A	A	-	G	G	G	A	A	A
100028793|F|0--11:C>G	TGCAGGCAGCTCAAGCTGTTGTCTGTCAAGGAGGCCGGGAGCTCGGAGACGCCGCCGAGCTGCACGATG	98.55	69	1	0	1	69	45847439	45847507	3e-27	122	G	G	C	G	-	-	-	-	G	G	G
100008160|F|0--25:G>A	TGCAGAAGAGCCTGCGCAAGGTTACGCTCAAGTTCAAGGCCATGGAGGTTAACTGCTTCCAGGTCCAGC	100	69	0	0	1	69	45847442	45847374	7e-29	128	G	G	G	G	A	A	A	A	G	G	G
100017882|F|0--22:A>G	TGCAGCACAAAATAAAGAGATTATGTACTGTTAGAAATTGAGCTACTGAAGTTATCAGATTAAAATCTA	100	69	0	0	1	69	46015297	46015229	7e-29	128	A	G	G	G	G	G	G	G	A	G	G	wri304
100029887|F|0--9:T>C	TGCAGGCGTTGTTTTCCCTAACCGGCGCTGAATATTCACGCATTTTTCCATGGGCCGGCCATGAGGAGG	95.65	69	3	0	1	69	46446890	46446958	7e-24	111	-	C	C	C	T	T	C	T	-	-	-
100025467|F|0--9:C>T	TGCAGGCGTCGTTTTCCCTAACCGGCGCTGAATATTCACGCATTTTTCCATGGGCCGAGATCGGAAGAG	98.25	57	1	0	1	57	46446890	46446946	1e-20	100	-	C	C	C	T	T	C	T	-	-	-
100025467|F|0--47:C>T	TGCAGGCGTCGTTTTCCCTAACCGGCGCTGAATATTCACGCATTTTTCCATGGGCCGAGATCGGAAGAG	98.25	57	1	0	1	57	46446890	46446946	1e-20	100	T	T	C	T	-	C	C	C	T	T	T
100020182|F|0--44:G>C	TGCAGTGCTCGTTAAGCTAGCCATGGAGGAATCCGCCGGTCAATGAAAGGATATGCGTGTGCATTATTG	100	69	0	0	1	69	46501496	46501428	7e-29	128	G	G	G	G	C	C	G	G	G	G	G
100019962|F|0--51:T>C	TGCAGGAAATGCCAACTTTATAAGAGGCAATCGGAGTCCACACAAAGATTTTGTTCAAATATAGGCCCG	100	69	0	0	1	69	46705746	46705814	7e-29	128	T	T	-	T	C	C	T	C	T	T	C
100026260|F|0--50:G>A	TGCAGCCTCCAAACCTCGTGCGTGTTTGCCTCCCGCCGCCGTCGTAGGCAGTCACGATCACCAAGGTGG	100	69	0	0	1	69	46763433	46763501	7e-29	128	G	G	A	G	G	G	G	G	G	G	G
100009230|F|0--64:T>A	TGCAGCGTTTTCTCGCTTCAGTAATTTTGAACGGGATTTGTACCAGGAAGATGGGGGCTTTTCTTCCTG	100	69	0	0	1	69	46763436	46763368	7e-29	128	T	T	A	T	T	T	T	T	T	T	T
100028484|F|0--27:C>T	TGCAGTACTCGTAGTCTCTTTTTTTTTCCGAATACAGTACTCGTAGTCACCTGTAGGCTGTAGTGTACC	100	69	0	0	1	69	46813335	46813267	7e-29	128	T	T	-	T	C	C	T	C	T	T	C
100022313|F|0--16:T>A	TGCAGCTTCTGCGTGGTCTGATCCAGCTCCAGCTCCAGAGAAGAAACCAAGGTGGCATCCGAGGACACC	100	69	0	0	1	69	46833247	46833315	7e-29	128	T	T	T	T	T	T	A	A	T	T	T
100026822|F|0--5:A>G	TGCAGATGTGGAAACAGCAGGAACTGGAGTGAAGCAGCGGCCTGAGGGCAATGCTGGAGCCGATGTGGA	98.55	69	1	0	1	69	46833552	46833484	3e-27	122	A	A	G	A	G	G	A	G	A	A	G
100019387|F|0--64:T>C	TGCAGCACTGTTAAGAGGTCCAGTTTGAAACAGACTTTGGTTTCCACATGATGGACAAAGAGTATCATA	92.75	69	5	0	1	69	46912949	46912881	1e-20	100	C	C	T	T	T	T	C	C	C	C	C
100024903|F|0--34:G>C	TGCAGTTTGCCGGCGTGAGTGGGGAGAAATCCTTGGATTGGACCCATACGGCTGAGACAGGATCACGGG	98.55	69	1	0	1	69	47035014	47034946	3e-27	122	G	G	G	G	C	C	G	C	G	G	C
100021455|F|0--12:A>G	TGCAGCAACTACATCAACGTATAGGTACGCACACAACGGCCATCCGAGATCGGAAGAGCGGTTCAGCAG	97.83	46	1	0	1	46	47291611	47291566	2e-14	80.5	A	A	G	A	G	G	G	G	A	A	G
100018968|F|0--12:A>G	TGCAGCAACTACATCAACGTATAGGTACGCACACAACGGCCATCCGGCCGGAAGCACAAAACGCACGCA	97.1	69	2	0	1	69	47291611	47291543	1e-25	117	A	A	G	A	-	G	G	G	A	A	-
100025896|F|0--46:A>G	TGCAGGCGCGCACACGATCGGGCAATCGCAGTGCCGGTTTTTCAGGAACAGGATCTACAACGAGACCAA	100	69	0	0	1	69	47497967	47497899	7e-29	128	A	A	G	A	A	A	G	A	A	A	A
100021009|F|0--63:A>G	TGCAGTTAATCCTCCACGTACTAATTCTATGAAGGTTCGCTTCAAATGGAGAGAGAGAGAGAGAGGGGG	98.55	69	1	0	1	69	47774875	47774943	3e-27	122	A	A	-	A	A	A	-	A	A	A	A
100020727|F|0--56:A>T	TGCAGAGCAACATAAATATGACACAGAAAGTACGGGTTGGAAATGATCGACAGTAGAATCAGAACAGTT	100	69	0	0	1	69	48196852	48196920	7e-29	128	A	T	T	A	A	A	T	A	A	A	A
100000534|F|0--20:A>G	TGCAGAGTCTCAATATGAAGACCAAATCAGTCACGGACAACCTGGCGTGTCAAACACATCAAAAATTAT	100	69	0	0	1	69	49648719	49648787	7e-29	128	A	A	A	A	-	A	A	A	A	A	A
100027943|F|0--8:G>A	TGCAGCAAGCCTCCGCCTACAAATCAAGTCCGATTGGCATCCGACACCTCCCGTCTCGCCCGACGCAGC	98.55	69	1	0	1	69	49651039	49651107	3e-27	122	G	G	A	A	G	G	G	G	A	A	G	wri227
100003183|F|0--29:A>T	TGCAGGCAGCAGTGTCACATGATGGGCGTAGCTCACCGCACATGCTGCACAACAACGATGAACTCACGA	100	54	0	0	1	54	49651042	49650989	1e-20	100	A	A	A	A	A	A	A	A	A	A	A	wri254
100017937|F|0--11:G>A	TGCAGCACCAGGGCCAGAGCATCTTATCCATGGCCTCCTCAACGGGAACCAGAGCTTTGGGCATGCCGA	100	68	0	0	1	68	49653048	49653115	2e-28	126	-	-	-	-	-	-	-	-	-	-	-
100017214|F|0--15:G>C	TGCAGACCATCCTCGGCACCCTCGGGATCCGCGAGCTGGATTCATGGATCCGCCAAGCCGAGATCGGAA	98.33	60	1	0	1	60	49745449	49745508	3e-22	106	G	G	G	G	G	G	-	G	G	G	G
100015564|F|0--67:C>T	TGCAGGCCTGTACAGACTTCGCTCCCTCCGTGTGTTGGAGATTTCATTTTGTCCGAGCATCTCAAGGCT	100	67	0	0	1	67	49750716	49750782	9e-28	124	C	C	C	C	C	C	T	T	C	C	C
100008631|F|0--68:C>A	TGCAGCTTTACACATCATTTGTCGGCGTCATTGCTGAAGAGCGACGACCTGTATAGAAGATGAACAAGC	100	69	0	0	1	69	50355301	50355369	7e-29	128	C	C	C	C	C	C	A	C	C	C	C
100026466|F|0--40:A>G	TGCAGATCGAGCACATGCATGACACATGCAAACCCGTACCACACGGCACGGCACGACCCGCCTCGCCGA	100	68	0	0	1	68	50356580	50356647	2e-28	126	G	G	G	G	G	G	-	G	G	G	G
100008122|F|0--34:G>C	TGCAGTGCAGAGCTAGTGGTCATTGATTTTGCCTGAACCCTGGGCAATTCTCGCAGGGCATTCCTCGGG	98.55	69	1	0	1	69	50741352	50741284	3e-27	122	G	G	G	G	G	G	C	G	G	G	G
100000710|F|0--68:A>G	TGCAGTCGTAATAACCTTTCCTCAATCTTTTGTGTAACTTGTTTTTGCAGGACACAATGTTTGATCCGA	100	68	0	0	1	68	50935966	50936033	2e-28	126	A	A	A	A	A	A	A	A	A	A	A
100013569|F|0--21:C>G	TGCAGCCACGCAAGAAGGCACCCATGCATGATCGTCAGCCAGAGCCTAACTAAGAGCTCGTCCGAGCCG	100	69	0	0	1	69	52015879	52015811	7e-29	128	G	G	C	G	C	C	C	C	G	G	C
100019977|F|0--58:G>C	TGCAGCCATGGCGCCCCATTTGCCGCCCTCCGCAGAGCCAGTGCCACCGTCCAGAGGCGCCGCCTCGCA	100	69	0	0	1	69	52538739	52538807	7e-29	128	G	G	C	G	C	C	C	C	G	G	C
100015275|F|0--36:G>A	TGCAGCTGTACACATCGAGCATCTTCAGTTCCGTGCGTCTCGATCACGCGCAAGGAGAGCAACGGCGAT	100	69	0	0	1	69	52929338	52929270	7e-29	128	G	G	A	G	G	A	A	A	G	G	G
100021791|F|0--45:A>C	TGCAGACATCACATCACACACAACACATATACGCGCGTGCTCGTCATTAATTAGAGACTCTAACCAAAT	100	69	0	0	1	69	53460556	53460624	7e-29	128	A	A	-	A	A	A	-	A	A	A	A
100013732|F|0--51:T>C	TGCAGGAGCACAACAAGAAGAATGGAAGACTACTAGCCATGCTACATAATATTATGGAACTGTAAATGG	98.55	69	1	0	1	69	54629011	54628943	3e-27	122	-	T	T	T	T	T	T	T	T	T	T
100021416|F|0--36:C>A	TGCAGGCGTCGGTTAAAGTGCATTTTTCTTAACCGGCGCCTACAACATTCGGTCATGGGCCGGCCCAGC	85.51	69	10	0	1	69	54815058	54814990	3e-12	73.1	C	C	C	C	C	C	C	C	A	A	A
100021416|F|0--17:G>A	TGCAGGCGTCGGTTAAAGTGCATTTTTCTTAACCGGCGCCTACAACATTCGGTCATGGGCCGGCCCAGC	85.51	69	10	0	1	69	54815058	54814990	3e-12	73.1	G	G	G	G	G	G	G	G	-	-	-
100009307|F|0--20:C>T	TGCAGTTTTCACGTTATTCACCACTTGGATAGCCGATCCGATCGATCATGCATGCATGTCTACTCTAGT	100	69	0	0	1	69	56518256	56518324	7e-29	128	C	C	C	C	C	C	C	C	C	C	C
100021484|F|0--23:G>A	TGCAGGGTGATTATTACTTACCCGAGCAGCAATAATATACTGAAGCTGCCATGTGTGAGCGTATTCAGT	98.55	69	1	0	1	69	56565771	56565839	3e-27	122	A	A	G	A	A	A	G	G	A	A	A
100029959|F|0--61:A>C	TGCAGCTCCCGAAGGGGGAGCAGCTTATTTGGGCGCCTCTTCTCAAGCACCGCTGGATCCAAATTCGAG	100	69	0	0	1	69	56709291	56709359	7e-29	128	A	A	C	A	A	A	C	C	A	A	A
100027753|F|0--7:T>C	TGCAGAGTAGCTGTTTGCTCGCTTCAGAAAATTGAACTACCGCTCCGTCCGCTCCCAGCTGTGGAGCGG	98.55	69	1	0	1	69	56713557	56713489	3e-27	122	T	T	T	T	T	T	C	C	C	C	C
100027753|F|0--33:G>T	TGCAGAGTAGCTGTTTGCTCGCTTCAGAAAATTGAACTACCGCTCCGTCCGCTCCCAGCTGTGGAGCGG	98.55	69	1	0	1	69	56713557	56713489	3e-27	122	G	G	G	G	G	G	-	G	-	-	-
100029062|F|0--13:C>G	TGCAGGCCAACATCAGGAAGACCGTCAACCTCGAGGCCCTCGCCGCCGAGATCGGAAGAGCGGTTCAGC	100	48	0	0	1	48	56955856	56955903	3e-17	89.8	C	C	C	C	C	C	C	C	C	C	C
100007351|F|0--51:G>A	TGCAGGACATAACATTGGTGGATGCAAAGATTTCAAACTAGGCCTTAAACCGAAGAAAAAGGGACAAAA	97.1	69	2	0	1	69	57031522	57031590	1e-25	117	G	G	G	G	G	G	G	G	G	G	G
100038142|F|0--44:T>G	TGCAGGTCGCCGGTGGAGGAGAGGAGGAGCGAGCCCCCCGAGTCTACGGGCGCGCCGAGATCGGAAGAG	100	57	0	0	1	57	57189289	57189233	3e-22	106	T	T	T	T	G	G	G	G	G	G	T
100021295|F|0--23:G>A	TGCAGCTCATCGAAGACCCACGAGTAGTCGCTGAGGCTACCTTCATCATCACTGCCTGTGCCCCATGGA	100	69	0	0	1	69	57273495	57273427	7e-29	128	A	A	G	A	A	A	G	A	A	A	A
100020797|F|0--11:C>T	TGCAGTTCCACCATCCTTCCTTCGCTCACATGGCTGTGAACTGGGCGTTTCACTGTCCAGGGTCCCTCC	100	69	0	0	1	69	57286484	57286552	7e-29	128	T	T	T	T	T	T	C	T	T	T	T
100033061|F|0--38:C>T	TGCAGGAGTAGATCATCACCACCACCGGAGCACCGTCACGCTGCCGAGATCGGAAGAGCGGTTCAGCAG	98	50	0	1	1	49	57580855	57580904	4e-16	86.1	C	-	T	C	-	T	-	-	-	C	-
100023174|F|0--61:T>C	TGCAGAACAACGTGTTGCTGCTCTATGCCATGAACACGGCGATCGTGCTGGACCTGCTCGGTCTCCTCG	98.55	69	1	0	1	69	57663399	57663331	3e-27	122	C	C	C	C	C	C	T	T	C	C	C
100011000|F|0--22:T>C	TGCAGGATTGCTGCCGCGCAGATGGGCTCAGCTCCAAGAGCCCCAAGATCAGCATGCCCAGTAGCAGCG	100	69	0	0	1	69	57824344	57824276	7e-29	128	T	T	T	T	T	T	-	T	T	T	T
100003106|F|0--52:T>C	TGCAGTATTCTAAAAATACTGCGAAATTCTTTGTTATCAAACAGGGCCTAAGTGTCTCACATAGCACAG	96.23	53	1	1	1	52	57972020	57972072	4e-16	86.1	T	T	T	T	T	T	T	T	T	T	T
100015373|F|0--19:A>G	TGCAGTCCTTGGAGCGTTCACGACTACGCCCTTCATCCTGCTAATTTTAGCCGAGATCGGAAGAGCGGT	98.11	53	1	0	1	53	58289044	58289096	2e-18	93.5	A	A	A	A	-	A	A	A	A	-	-
100025050|F|0--36:G>A	TGCAGTAAAAATACGACGGGCAAATAGATGCAAGTCGGATGCATGTACCGAGATCGGAAGAGCGGTTCA	97.92	48	1	0	3	50	58537067	58537020	2e-15	84.2	-	-	-	A	-	-	-	-	-	-	-
100026323|F|0--63:C>G	TGCAGAAATGAGCTCTTGTAACATTACTTGTTGAGTATGACCAATTTTGCATGTGTTCTCCACCACTCA	97.1	69	2	0	1	69	58540536	58540468	1e-25	117	-	-	-	-	-	-	-	-	-	-	-
100000707|F|0--56:G>A	TGCAGTTGCAAAATACAGATAAGTGGTTCCAAAACATGGCACGCAAGTGTAAATACGATGATAATCCGA	100	68	0	0	1	68	58720662	58720595	2e-28	126	G	G	-	G	-	G	G	G	G	G	-
100000707|F|0--27:T>A	TGCAGTTGCAAAATACAGATAAGTGGTTCCAAAACATGGCACGCAAGTGTAAATACGATGATAATCCGA	100	68	0	0	1	68	58720662	58720595	2e-28	126	T	T	A	T	-	T	T	T	T	T	-
100003877|F|0--8:G>T	TGCAGACCGTGGTCACCACTCGCCACCACAAATTTTCTATCCCTGGATGACCGAGATCGGAAGAGCGGT	98.11	53	1	0	1	53	58967825	58967877	2e-18	93.5	G	G	G	G	-	T	T	T	G	G	-
100018131|F|0--32:T>G	TGCAGTCCTTACCAGTGTTATTTTTCATAGGATTTGTCTTTTTACTGCGAGTAGGACCACCCATTTTGT	100	69	0	0	1	69	59026851	59026919	7e-29	128	T	T	-	T	-	T	T	T	T	T	-
100034757|F|0--19:T>G	TGCAGGTGTTCTGGTCCGTTGTGCAGCCGGAGTCGCCGAGATCGGAAGAGCGGTTCAGCAGGAATGCCG	100	38	0	0	1	38	59034418	59034381	1e-11	71.3	T	T	G	T	-	T	T	T	T	T	-
100003921|F|0--12:T>G	TGCAGCTCCGAATTCTGCTCGCTGAGCCTCTTGATCTCGGCGCGCATAAACTCTGCTTCTTGGTCAAGC	98.55	69	1	0	1	69	59207532	59207464	3e-27	122	T	T	T	T	T	T	T	T	T	T	T
100017012|F|0--37:A>T	TGCAGTTGAGAAGAGCGTGTGCTCCCATCGTAGCAAAAATTCGAGGTTATTTCCCTTGATCACAAAACA	98.36	61	1	0	1	61	59213865	59213925	9e-23	108	A	A	A	A	-	A	A	A	A	A	-
100026115|F|0--36:C>T	TGCAGCAGTGGTAAAACGAAAGTTGGAGAATATTTTCGAAAACGGTGCGCGTGTAGCCCACGCATCTTT	98.55	69	1	0	1	69	59213868	59213800	3e-27	122	C	C	C	C	-	C	C	C	C	C	-
100011993|F|0--50:G>A	TGCAGAAGAATAAACCATCAGCTAAACCTGTAGACGATATTCCTCTACACGTAAGGCAATCTCTCGTTG	98.55	69	1	0	1	69	62895285	62895217	3e-27	122	-	G	G	G	-	G	G	G	-	-	-
100031559|F|0--30:C>G	TGCAGCCACACAACCCCGTCCAAATTCATCCGCGTCGGAGGCCAAGCCGAGATCGGAAGAGCGGTTCAG	100	49	0	0	1	49	62909311	62909359	9e-18	91.6	G	G	C	C	G	C	C	C	G	G	G
100029425|F|0--30:C>G	TGCAGCCACACAACCCCGTCCAAATTCATCCGCGTCGGAGGCCAAGCCGGAGCTCGCGTGCCCGCGCCC	100	69	0	0	1	69	63056704	63056636	7e-29	128	G	G	C	G	G	C	C	G	G	G	G
100023740|F|0--16:T>A	TGCAGCCTTGATCTCATTGCTTCCGGTCCAGTATGTTCTGCTCATCCGAGATCGGAAGAGCGGTTCAGC	97.92	48	1	0	1	48	64037299	64037346	2e-15	84.2	T	T	-	T	T	T	T	T	A	-	-
100028079|F|0--7:G>T	TGCAGGAGCAGGTTGACAAGTTCGCTCGAGAGAAGAGGGCGCCGCCGCAAGAACGGCACCAAGACGGCC	100	69	0	0	1	69	64443294	64443362	7e-29	128	G	G	G	G	G	G	G	G	G	G	G
100028079|F|0--40:G>A	TGCAGGAGCAGGTTGACAAGTTCGCTCGAGAGAAGAGGGCGCCGCCGCAAGAACGGCACCAAGACGGCC	100	69	0	0	1	69	64443294	64443362	7e-29	128	G	G	G	G	G	G	G	G	G	G	G
100016556|F|0--63:A>G	TGCAGCTAAATCCTTGCCTGGCTGGGAGAGCCAAATTAACTCTCTCGTGATGGCAAACTAGTGAATCGT	97.1	69	2	0	1	69	64466623	64466555	1e-25	117	-	G	G	G	A	A	A	A	A	-	A
100016556|F|0--48:G>C	TGCAGCTAAATCCTTGCCTGGCTGGGAGAGCCAAATTAACTCTCTCGTGATGGCAAACTAGTGAATCGT	97.1	69	2	0	1	69	64466623	64466555	1e-25	117	C	C	-	C	G	G	G	G	G	C	G
100007927|F|0--60:A>G	TGCAGGTTTGGTATGGGAATGTTGGACATCCTAGGTTGTCAAGCTATGCCAAGGACCACAACTGGCTGA	97.1	69	2	0	1	69	65088888	65088956	1e-25	117	G	A	A	A	-	G	G	A	G	A	A
100002442|F|0--60:G>A	TGCAGGCACGTGTGCAGGTGTGCTGTAGTTGTAGCAAGTTGGACAAGCTACACCCCTAATGCCGAGATC	100	64	0	0	1	64	65443993	65444056	4e-26	119	G	G	G	G	G	G	-	G	G	G	-
100008883|F|0--20:A>G	TGCAGGAACAGAAGTAATTAATTTCTCGGTTGTAGTGTTGATCTCTTCATAATCTGAATAATGAGTAAC	100	69	0	0	1	69	65525680	65525748	7e-29	128	G	G	A	G	-	-	-	-	G	G	-
100029329|F|0--27:T>G	TGCAGGCGCCGGTTAGCAAATTTGACTTGTAACCAGCGCCTGTGGCGCTAAATAGGGTCCCGAGATCGG	92.98	57	2	2	1	56	65789661	65789606	5e-15	82.4	-	-	-	-	-	T	T	T	-	-	-
100022020|F|0--12:A>G	TGCAGTTGGTCCAAACCATGCAATGCGTGCGCTGGCATGCGGCACAGCCTTGAGTACTTGGACAAGTTG	98.55	69	1	0	1	69	66388329	66388397	3e-27	122	A	A	G	A	A	A	A	A	A	A	A
100025124|F|0--13:C>G	TGCAGATCGGCGACCCGTTCTCCTCCTCATCACCACGACCACCACCGAGATCGGAAGAGCGGTTCAGCA	100	47	0	0	1	47	66642969	66642923	1e-16	87.9	C	C	C	C	C	C	C	C	C	C	C
100031317|F|0--50:C>T	TGCAGTCGGCCGCAACGAGCAGCGCATAGGAAATCCCTTCGTAGGCCTTTCTTATTTGGCACCACACGT	98.55	69	1	0	1	69	66822775	66822707	3e-27	122	-	T	T	T	C	C	-	C	-	-	C
100012221|F|0--65:C>T	TGCAGTGAACGACTGAGGAGAAGTCTGAAGCCATAGGCATCCAGTTCCGCGACACGTACGTGCGTCGTA	100	69	0	0	1	69	66991288	66991220	7e-29	128	C	C	C	C	C	C	T	T	C	C	C
100012221|F|0--45:T>A	TGCAGTGAACGACTGAGGAGAAGTCTGAAGCCATAGGCATCCAGTTCCGCGACACGTACGTGCGTCGTA	100	69	0	0	1	69	66991288	66991220	7e-29	128	T	T	T	T	T	T	-	T	T	T	T
100017994|F|0--29:T>G	TGCAGTTCCGATAATAATTTTTCTAATTTTCTAGGGCCCTAGTCCTCCACAGTTTATCAGGTAGCTACA	100	69	0	0	1	69	68015696	68015628	7e-29	128	-	G	-	G	-	G	G	G	G	G	T
100025198|F|0--9:G>T	TGCAGGACTGCTATAAGCCCATGCACCTTCCCCTGCTCTTCGATGGCTCGCACGTGCCCTGCACCCCCT	97.1	69	2	0	1	69	68375519	68375451	1e-25	117	G	G	G	G	T	T	G	G	G	G	T
100026697|F|0--42:T>C	TGCAGTCGTTCGATGCGAGCAGTAACCTCCTCACCGGCGTCCTCCCGAGATCGGAAGAGCGGTTCAGCA	100	47	0	0	1	47	68377937	68377983	1e-16	87.9	T	T	T	T	T	T	T	T	T	T	T
100018517|F|0--61:G>A	TGCAGTGCTAGTGCTGGACTTCTTCTTCCTAGTCAGTAAACAGAGCAGGAGGCAGCAGAGCGACAGCAA	98.51	67	1	0	3	69	68378743	68378677	4e-26	119	-	-	-	-	-	-	-	-	-	-	-
100005903|F|0--44:A>G	TGCAGGAGTAGCAGCCAACTCCTTCTCTGAATCTGCCTGTAGACATGCAAGCAACGTACTTTTAAAAAT	100	69	0	0	1	69	68788744	68788812	7e-29	128	G	G	G	G	A	A	A	A	G	G	A
100021635|F|0--47:A>G	TGCAGAGGACGGAGTGTTTACTACGATGCGTGCATAGTTAGTGGATGATAGTACTTGGTCGTGATCAGC	98.55	69	1	0	1	69	69201728	69201660	3e-27	122	G	G	G	G	G	G	A	A	G	G	G
100032863|F|0--41:C>A	TGCAGTCCCAAAGGGGATAAGGACTGGCCAGCGCAAAGCGCCCGCCCGAGATCGGAAGAGCGGTTCAGC	97.92	48	1	0	1	48	69204520	69204567	2e-15	84.2	A	A	A	A	C	C	C	C	A	A	C
100012116|F|0--37:T>A	TGCAGTCCAGCACCAGCACGAGCACGGACGATCTTCCTCGTCAAGCCTGCCTGCCTGTTTGTTGGTTTA	100	69	0	0	1	69	69204523	69204455	7e-29	128	T	T	T	T	-	-	-	-	T	T	-
100021202|F|0--27:G>A	TGCAGTGTCCTCTCGCTCGGATGTGCAGCCCTGCAAGACGATAGAGAAGAAGAACGAAGCGCGAAGGCA	98.55	69	1	0	1	69	69205910	69205978	3e-27	122	G	G	A	G	A	G	-	G	G	G	G
100016877|F|0--53:T>C	TGCAGAGGAAGAACATAATGAGGTAGGGAATCTTCTTATGCTCAATATTTCACTAATTATACATCGTGT	100	69	0	0	1	69	69647332	69647400	7e-29	128	T	T	T	T	-	C	C	C	T	T	-
100003676|F|0--40:T>C	TGCAGTGTGCCATTATCTGCATTACTATAGGTACTATTTCTGTAGGTTTCTGTTGCCACCTTCTGAACA	100	69	0	0	1	69	69647335	69647267	7e-29	128	T	T	T	T	-	C	C	C	T	T	-
100023804|F|0--43:G>C	TGCAGGTCCTTGAAGATTGCTGCTCGCCTTATTTGGGAGCAACGGAACGCTAGAAGGTACGTGCCCGAC	100	69	0	0	1	69	69856934	69857002	7e-29	128	G	G	G	G	C	C	C	C	G	G	C
100004841|F|0--10:G>A	TGCAGACATCGAAGAAAATTCAGGATGGGTTGCCTCCGCCACAATGCGTATTAAGCCGCCTGACATTAA	100	69	0	0	1	69	71173378	71173310	7e-29	128	G	G	G	G	G	G	A	A	G	G	G
100016989|F|0--26:T>C	TGCAGCTTCCTGTCGGTCTCCCTCCCTGTAGAGCATGCGAGACCGAGCCTTCTTCTTGTGGAGATTCTT	94.2	69	4	0	1	69	71538729	71538661	3e-22	106	T	T	C	C	T	T	T	T	T	T	T
100011437|F|0--20:A>G	TGCAGCCATGGAGAAAACCCAGCGCGTAAGCATACAAACGTCAGCCGAAAATGGCACCGTGAAACCAGG	100	69	0	0	1	69	71845074	71845142	7e-29	128	A	A	A	A	A	A	A	A	A	A	A
100036717|F|0--67:T>C	TGCAGCTCCGAGCACCTTCCCGACATGCTGCATGGCCTAGACGGCCAAGGTAATCCCTTATTCCTTCTC	100	67	0	0	1	67	72103557	72103623	9e-28	124	C	C	T	C	C	T	-	T	T	T	T
100022749|F|0--56:G>C	TGCAGGCCGCAGTCTGCTTCGCAAGACCACGACGCACATATCCGCGTTCGTCGTGAGCAATTAGTTTAG	100	69	0	0	1	69	72345234	72345166	7e-29	128	G	G	G	G	C	C	G	G	G	G	C
100025820|F|0--16:A>C	TGCAGAGAAGAGAACAAGAAAGGAAAGATGAGCAGCAGGCTCCCCTGTGACCCGCACCCGAGGACGACG	98.55	69	1	0	1	69	73410713	73410781	3e-27	122	C	C	C	C	-	A	A	A	C	C	-
100000053|F|0--20:C>T	TGCAGTATAGAAGCTCCAGTCGCAATCGAGCAATCCATTTTCCTTGAGAAACTTCAGAACATAGTACCG	98.55	69	1	0	1	69	73937917	73937985	3e-27	122	C	C	C	C	C	C	C	C	C	C	C
100028858|F|0--66:C>G	TGCAGCGCGACCCTGAACATGCCGGAGCCACGGGGCACGCCCAGACGTTCGGCGCACGCCACCATTCCC	98.57	70	0	1	1	69	73938230	73938299	3e-27	122	G	G	G	G	G	G	G	G	G	G	G
100024489|F|0--50:A>G	TGCAGCGCGACCCTGAACATGCCGGAGCCACGGCGCACGCCCAGACGTTCAGCGCACGCCACCATTGCC	97.1	69	2	0	1	69	73938230	73938298	1e-25	117	-	G	G	G	A	G	G	G	G	G	G
100025738|F|0--53:G>C	TGCAGGCCGTCGCATTCCTCAGCGAGGAGAAGATCGCCGCCAAAGTGGACCACGTGAAGAAGGCGTTCA	100	69	0	0	1	69	73938233	73938165	7e-29	128	G	G	G	G	C	G	G	G	G	G	C
100010668|F|0--26:G>T	TGCAGAAGTGTTGCGGAACATCGACAGTTGATGGCTGGCAATTCAACTTGAAATCATAAAGCATGCTCA	100	69	0	0	1	69	74002169	74002237	7e-29	128	G	G	G	G	G	G	G	G	G	G	G
100022228|F|0--46:G>A	TGCAGGCACGTAAACAAACGGCAGATCAAGCCGCATGAGACAAGAAGACTCGAGGAGATCTCCACGGGG	98.55	69	1	0	1	69	74091104	74091036	3e-27	122	-	A	A	A	G	G	-	G	A	A	G
100003155|F|0--41:G>A	TGCAGAACAACAAAGCCAGCGGAAATCAAACCACCAGCACAGCAGCTCAAAGCACCAAGCAAGCAGGAA	95.71	70	2	1	1	69	74594600	74594669	7e-24	111	G	G	G	G	A	A	G	G	G	G	G
100002671|F|0--9:G>A	TGCAGAACAGCAAACCCAGCGGAAATCAAACCACCAGCACAGCAGCTCCAAAGCACCAAGCAAGCAGGA	100	69	0	0	1	69	74594600	74594668	7e-29	128	G	G	G	G	A	A	G	G	G	G	A
100024239|F|0--67:G>T	TGCAGGATAATCCTAGGGCAAGGGGGATGTACGGCGTTCCGTTTCCGCATTTCGACGCGTTCGACGCGG	100	69	0	0	1	69	74601452	74601520	7e-29	128	G	G	G	G	G	G	T	T	G	G	G
100008878|F|0--67:T>C	TGCAGTTTGTAACAACGCTTTCAGAGTGCCAATAGAACGGAGCTTAATGCAGCCCCTAGCATTTGGATC	100	69	0	0	1	69	74740836	74740904	7e-29	128	T	T	T	T	T	T	T	T	T	T	T
100009271|F|0--6:G>A	TGCAGCGGTGACACGGTTTTGGTGCGGAATCTTGCAGCTGAGCTCCCCCATCCCCCTTCTTGCGCGCAG	100	69	0	0	1	69	75032697	75032765	7e-29	128	G	G	G	G	G	G	G	G	G	G	G
100017481|F|0--23:G>A	TGCAGTGGAGAGGAATTGAGCCGGTCTATATTGTATGCTATTGACGATTGGGGTCTTCGTGACAAGGTT	95.65	69	3	0	1	69	75768558	75768490	7e-24	111	G	G	G	G	-	G	G	G	G	G	G
100017481|F|0--19:G>T	TGCAGTGGAGAGGAATTGAGCCGGTCTATATTGTATGCTATTGACGATTGGGGTCTTCGTGACAAGGTT	95.65	69	3	0	1	69	75768558	75768490	7e-24	111	G	G	G	G	T	G	G	G	G	G	G
100013850|F|0--68:A>G	TGCAGGTTATGGAGCTTGTAGTCCACCTAAATCATGCAAGACAAATGTCCTCAGGAGCTGCGGCACCGA	100	68	0	0	1	68	76252184	76252251	2e-28	126	A	A	A	G	A	A	G	A	G	A	A
100005282|F|0--45:C>G	TGCAGCAGTGACACCGCTTTGCTTGGGAATCTTGCAGCTGAGCTCCCCCATCCCCCTTCTTGCGCGCAG	100	69	0	0	1	69	76530896	76530828	7e-29	128	C	C	C	C	G	G	C	C	C	C	G
100011313|F|0--45:C>T	TGCAGCACGACGCGAGTAATCGCACTGGATAATGGCCTACAGTTCCTTGTCGATGCATTCGACAGGTTA	100	69	0	0	1	69	77322687	77322755	7e-29	128	C	C	C	C	C	C	T	T	C	C	C
100011313|F|0--14:A>G	TGCAGCACGACGCGAGTAATCGCACTGGATAATGGCCTACAGTTCCTTGTCGATGCATTCGACAGGTTA	100	69	0	0	1	69	77322687	77322755	7e-29	128	A	A	A	A	A	A	-	A	A	A	A
100008527|F|0--60:T>A	TGCAGATTTTCTAAGGAAAGTTCAGCTTTCAGTACTAAGAAGGCTTAATTTCAACCAGTCTTTATTAGG	100	69	0	0	1	69	77490250	77490318	7e-29	128	T	T	T	T	A	A	A	A	T	T	A
100012469|F|0--38:T>C	TGCAGCGCTGACTAGGAGTTCCCGTTTGCTCGGGAGTCTCTATACACCGCCCATGTTCTTGAAAAATGT	98.55	69	1	0	1	69	78190036	78190104	3e-27	122	T	T	T	T	-	C	C	C	T	T	-
100012077|F|0--27:G>C	TGCAGTGATGTGTCGCTGCGGGCAACTGGGTACTATGTGCTGCACTCCACCCGCCTCATTTCGGCTCCC	100	69	0	0	1	69	79054683	79054751	7e-29	128	G	G	G	G	G	G	C	C	G	G	G
100024468|F|0--51:T>C	TGCAGGAGCTGGAGGCACAACTTGACGCGCCTGAACCCAGCGACGTGACCATGCAGCAGCTTGAGGGCT	100	69	0	0	1	69	79311051	79311119	7e-29	128	T	T	T	T	T	T	C	C	T	T	T
100007454|F|0--25:T>C	TGCAGGTGTAGGTTCAGCGCACCTATACAGTAACACAGGAACGGAGTCAGTATCTCGTCGGGGAATCCG	100	69	0	0	1	69	79311054	79310986	7e-29	128	T	T	T	T	T	T	C	C	T	T	T
100019770|F|0--53:T>C	TGCAGGTCAACAAACAAAACAGCAAGCCTGGAGCGATAGTACCAAACCCTAAATGTTAGGCCCATTTCG	100	69	0	0	1	69	79715426	79715358	7e-29	128	T	T	T	T	C	C	C	C	T	T	C
100017605|F|0--7:C>G	TGCAGAACCTCAGCGAATTGCTTTAGGGATAAAATAGGTAGGCATTGCCTGGACGGAGAGCACACATGG	100	69	0	0	1	69	80075657	80075725	7e-29	128	C	C	C	C	C	C	G	G	C	C	C
100029882|F|0--10:G>C	TGCAGGCTTCGGTTAAAGTGTATTTTTCTTAACTGACGTCTGCATCGGTAGGTAATGGGCCGAGATCGG	100	62	0	0	1	62	80213165	80213226	5e-25	115	C	C	C	C	G	G	-	G	C	C	G
100018083|F|0--17:G>C	TGCAGACCCCCACCCACGTCTCCCATCCACGCACAACCCACACCCCGGAGTTCCTCCGCCTCAGCAGCG	97.06	68	2	0	2	69	80668510	80668443	5e-25	115	G	G	G	G	G	G	G	G	G	G	G
100017703|F|0--32:A>C	TGCAGGTATGCCGGCCAGTACGGGAACCCCAGACTCTCCACTGCATGTATACATATCCATTAGTATCCT	98.55	69	1	0	1	69	81227402	81227470	3e-27	122	A	A	A	A	C	C	A	A	A	A	C
100020954|F|0--16:G>A	TGCAGGGATTCAGGAAGATTGTGGCCGACAGATGGGAGTTCGCCAACGAGTTCTTCAGGAAGGGAGCGA	100	69	0	0	1	69	82521628	82521696	7e-29	128	G	G	G	G	G	G	G	G	G	G	G
100022456|F|0--30:C>A	TGCAGTTCCTCCGGATCTCCCCGTTGGCAGCGTTCTTGAGTTCGATGGCAGCCATCTTGACCATCGCCT	95.65	69	3	0	1	69	83919326	83919394	7e-24	111	C	C	C	C	-	A	-	C	-	C	A
100025678|F|0--40:T>C	TGCAGAGCAAGTGTCCTATCAGCCCCAACTTCACCAACGATCCCACGGTGGTGCAGGACATCGTCACCC	95.65	69	3	0	1	69	83919613	83919545	7e-24	111	T	T	T	T	C	C	-	C	T	T	C
100000389|F|0--56:G>T	TGCAGTTCCTTCCCCCGCCATTCTTCAACCTCACGCAGCTCGTCGACAGCTTCAAGGCCAAGAACATGG	100	69	0	0	1	69	83919802	83919734	7e-29	128	G	G	G	G	G	G	G	G	G	G	G
100011153|F|0--57:A>G	TGCAGCTGTAACGCGGGATGCATCTACACAACTAGGATAGTAGTACATGTGTGTAGTATACGCTGCGTA	100	69	0	0	1	69	84175445	84175377	7e-29	128	A	A	A	A	G	G	A	A	A	A	G
100004160|F|0--26:T>C	TGCAGTTGCCAGTTATGCCACTATAATTCTAAATAAAATCTCCGAGATCGGAAGAGCGGTTCAGCAGGA	100	44	0	0	1	44	84311814	84311857	5e-15	82.4	C	T	T	T	T	T	T	T	T	C	T
100005073|F|0--10:A>G	TGCAGTTGCCAGTTATGCCGCTATAATTCTAAATAAATCTCCGAGATCGGAAGAGCGGTTCAGCAGGAA	100	43	0	0	1	43	84574359	84574401	2e-14	80.5	A	A	A	A	-	A	A	A	A	A	A
100032905|F|0--38:A>G	TGCAGGTTCTTGCTCAGCCTGGCCCTCGCCGCGGCGCCATGCCGAGATCGGAAGAGCGGTTCAGCAGGA	97.73	44	1	0	1	44	84621928	84621885	3e-13	76.8	A	A	A	A	G	G	G	G	A	A	A
100025726|F|0--43:T>C	TGCAGGGGGTGTTGAGTATATGTGTTATGTGCATATTGTGTATTAGGCCCACCTCCTAGTTCTGTATAG	91.8	61	5	0	5	65	86752033	86752093	4e-16	86.1	T	T	T	T	C	T	T	T	T	T	T
100030926|F|0--10:A>G	TGCAGTAATTAGGTGACGCGCCGCCACCATCCGCCGCCGTCCTCCACGCCTCTCTTCCCCGCCGAGATC	96.88	64	2	0	1	64	89311489	89311426	9e-23	108	A	A	A	A	G	A	A	G	A	A	A
100010215|F|0--59:G>A	TGCAGGCAAGGCATCTACCACTAAGACTTTTGGGTTAGAGAACATGCGAAGGCATCAATGGATAGATCC	98.55	69	1	0	1	69	90313693	90313625	3e-27	122	G	G	G	G	A	A	G	G	G	G	A
100012139|F|0--44:T>A	TGCAGCTGGCAATTCAACATATGATTGACCTCAGAAGATAAAAATCGTAGTTCTAGCCCTCTAGTCTAG	100	69	0	0	1	69	90322930	90322998	7e-29	128	T	T	T	T	A	A	T	T	T	T	A
100017709|F|0--23:A>G	TGCAGCTTGGAGTTCTCAAGTGCAGAGAACCGACGAGGGAATCCATGGCTGAGCTGCGTGCTGCTTACT	100	69	0	0	1	69	92205517	92205585	7e-29	128	A	A	A	A	A	A	G	G	A	A	A
100004205|F|0--5:A>G	TGCAGACACAACACAAAAGCGCATTGCCTAAGCACAGCTACCAGCATGACTGATACGGCAACACAAGCA	100	69	0	0	1	69	92948851	92948919	7e-29	128	A	A	A	A	A	A	A	A	A	A	A
100014556|F|0--56:T>C	TGCAGGCACGCGGTCGCCTTGGGCTTCGCCTTGGCCTTGCTGAAACACCAGCTCACTGCCAAGACGACG	100	69	0	0	1	69	92972519	92972587	7e-29	128	T	T	T	T	C	C	T	T	T	T	T
100033833|F|0--54:C>T	TGCAGGGAACAAAGCTACTGACGGCTATCTCCTTATGCTGGAACTGGTGGTGCACAAAAAATAAAGTTA	92.19	64	5	0	1	64	92976288	92976351	9e-18	91.6	C	C	C	C	-	-	-	-	-	-	-
100027142|F|0--68:T>C	TGCAGCGTGTGGGAGCCGTCAATCTCCACGAGCTTCATGTCGTGGCCCTGGATGCGGAAGTTGAGCGAT	100	63	0	0	1	63	93099122	93099060	1e-25	117	T	T	T	T	C	T	T	C	T	T	T
100007677|F|0--43:C>T	TGCAGTGATTATTTAATAGCAAATACGGACGTTGTACATCAGACTATTCTAAGAATACAGTCGTTATAC	89.71	68	7	0	2	69	93240086	93240019	1e-16	87.9	C	C	T	T	C	C	C	C	T	T	T
100024621|F|0--49:C>T	TGCAGATCGGGACCTCCTTCGGCCGATGGTTCGCGCTGCGCTACCTCGACAGCCTCAACGAGCGCGCCG	98.55	69	1	0	1	69	93472906	93472974	3e-27	122	C	C	T	C	T	T	C	C	C	C	C
100022777|F|0--11:A>G	TGCAGCATGGTAAGCCGGTGCGTCAACCCTAGCTATCCAAGATGCTGATCATGACCTGGGGGCGTTGGA	97.1	69	2	0	1	69	93696228	93696160	1e-25	117	-	A	A	A	G	G	A	G	-	-	G
100023714|F|0--22:G>T	TGCAGGGCCATTGCGGGCATCGGAAAATCGGTGAGGGCATCGATTAGGTCAGTGAGGGCAAAAGGGGGG	100	69	0	0	1	69	93818740	93818672	7e-29	128	T	T	T	T	G	G	G	G	T	T	G
100017562|F|0--35:G>C	TGCAGATTATATATCTGTAGCAGTACCATCCTGACGCCTTCAGACTGAAGTAATCTGCGGCGTGTATAG	98.55	69	1	0	1	69	94049411	94049479	3e-27	122	G	G	G	G	-	C	C	C	G	G	-
100012625|F|0--53:T>G	TGCAGAAAGTAGAGTTTTGGACAATGTTAGATTACTATGATTCAGTACACATATGTGATAGGTCCAATG	98.55	69	1	0	1	69	94522828	94522896	3e-27	122	T	T	T	T	G	G	G	G	T	T	G
100008577|F|0--16:C>A	TGCAGAAGAAAAAGGGCACGTTTCAGCATTCTAGCTTTCTCGCTGGAGGCGCCACATCTGCTGCCGAGA	100	66	0	0	1	66	94522831	94522766	3e-27	122	A	A	A	A	C	C	C	C	A	A	C
100014525|F|0--62:T>C	TGCAGTAAAGAAGTGCAGTTAGGCGTGCATGCACTTTCCAGATGTCCGATGGCTCTGCCCAATTCGCAA	98.55	69	1	0	1	69	94765878	94765946	3e-27	122	T	T	T	T	T	T	C	C	T	T	T
100014525|F|0--23:C>T	TGCAGTAAAGAAGTGCAGTTAGGCGTGCATGCACTTTCCAGATGTCCGATGGCTCTGCCCAATTCGCAA	98.55	69	1	0	1	69	94765878	94765946	3e-27	122	C	C	C	C	C	C	-	C	C	C	C
100003630|F|0--22:T>C	TGCAGTACGAAATTACGAAAAGTAGGCAGAGCTTTTCGCTCTACAAAGTTCGTCACCTGCCGAGATCGG	98.48	66	0	1	1	66	94766336	94766400	5e-25	115	T	T	T	T	C	C	T	T	T	T	C
100022084|F|0--23:A>G	TGCAGCAGAAGTTCACATGGCCAACACCCATGAAGATCCCCATCAGGCCGAGATCGGAAGAGCGGTTCA	93.85	65	1	3	1	64	95786023	95786085	7e-19	95.3	A	A	A	G	A	A	A	A	A	A	A
100022084|F|0--12:T>A	TGCAGCAGAAGTTCACATGGCCAACACCCATGAAGATCCCCATCAGGCCGAGATCGGAAGAGCGGTTCA	93.85	65	1	3	1	64	95786023	95786085	7e-19	95.3	T	T	T	A	T	T	A	T	T	T	T
100008979|F|0--12:G>A	TGCAGTAAGTTCGGACGCTACTTTTCTAGCGGTCAGTTAGGTCCAAAGATGGATGTTGCTTTTGCCTTG	100	69	0	0	1	69	96411971	96412039	7e-29	128	-	-	-	-	-	G	G	G	-	-	-
100034078|F|0--44:G>A	TGCAGCGCGTTGAACGATCTGATGTATGCCTTCTCCGACATCCCGCTCATCCGCACCGCCTCTGACCGA	100	69	0	0	1	69	97038951	97039019	7e-29	128	G	G	G	G	G	G	G	G	G	G	G
100014982|F|0--36:A>G	TGCAGTGGTACCCTACGCAGCATGGTAAGGGCAACTAGTGGGTAACTTGCATTGCATCTATCCCTGCCC	98.55	69	1	0	1	69	97044237	97044305	3e-27	122	A	A	A	A	A	A	G	G	A	A	A
100014982|F|0--34:C>G	TGCAGTGGTACCCTACGCAGCATGGTAAGGGCAACTAGTGGGTAACTTGCATTGCATCTATCCCTGCCC	98.55	69	1	0	1	69	97044237	97044305	3e-27	122	C	C	C	C	C	C	-	C	C	C	C
100030019|F|0--29:T>C	TGCAGCCATGACGGTCGCCATCTTTCCAGTGTCCGGCACGGTGTCGGCGCCCTCTGCCACCGGCACCGC	98.55	69	1	0	1	69	97226337	97226405	3e-27	122	T	T	T	T	C	C	C	C	T	T	C
100033029|F|0--62:T>C	TGCAGGCCCGGCATGACGAGCATCATGCAGTTCGCGCCGTCGGCAGATTCGTTGGTCTACGGTCCCAAG	100	69	0	0	1	69	98427695	98427627	7e-29	128	-	-	-	-	-	T	T	T	-	-	-
100022028|F|0--63:G>A	TGCAGTCTTATGTGGTCTGAATTGATCTCTTTTGATTCGGTGAAACTACACTTCATGCTTCTTGTTTGA	98.55	69	1	0	1	69	99524213	99524145	3e-27	122	A	G	G	A	-	G	A	A	G	G	G
100030409|F|0--64:A>G	TGCAGCAGCCTCACGACCTGACGCCACCAGCCTCCCAAAGGTCGGAGATGGGCGCGGGCCAGCCAGAGA	98.55	69	1	0	1	69	100222944	100222876	3e-27	122	G	G	G	G	G	G	G	G	G	G	G
100013932|F|0--7:C>T	TGCAGGACCATTGCCATCACAACTTTCACCTCGATCATAGCAAAGTTCTGGCCAACGCATGCCCTTGGT	98.55	69	1	0	1	69	101397882	101397950	3e-27	122	C	C	C	C	T	T	C	C	C	C	T
100030257|F|0--46:T>C	TGCAGGCCGACGAGCTCGCCACCGTGCGCCTATTCAAGGACAACACTCCCTCCGTCGTCTACATCACCA	97.1	69	2	0	1	69	102230026	102230094	1e-25	117	C	C	T	C	T	T	T	T	C	C	C
100017374|F|0--39:A>G	TGCAGCGCCAACACCACCACGCCATTCTCTTCTCTCTCTAGCCGCGGCGCGGCAGAGCAAAAGGAAAAC	100	69	0	0	1	69	102392898	102392966	7e-29	128	A	A	A	A	A	A	A	A	A	A	A
100021849|F|0--9:T>G	TGCAGCAAGTGAGCAAGATACACTATGATGCGTACGCATGCCTCGTCTGTTCTGTTCTACTAAGAAGGT	100	69	0	0	1	69	102539597	102539529	7e-29	128	T	T	T	T	T	T	T	T	T	T	T
100010029|F|0--13:A>T	TGCAGAATGTGTGAGGCTGTTGGCATGTGAGGTCCTAAATGATTAAGTTTCAGTGTAGTTCAGCAGTTG	98.55	69	1	0	1	69	102829414	102829346	3e-27	122	A	A	-	A	-	A	A	A	A	A	A
100022708|F|0--50:T>C	TGCAGATGTAAAATAACGATGCCTCATTCGTGTGCATTTGGTCGTTCGGATTTTCTAGACGTGTAGGGT	100	69	0	0	1	69	104030171	104030103	7e-29	128	T	T	T	T	T	T	T	T	T	T	T
100003379|F|0--52:A>G	TGCAGAGCTGCAAAACTGTAAAATTGTAAGAGCAACTCCAACCATTTCCTCCATTTCTGTCCGAGATCG	100	63	0	0	1	63	105053177	105053239	1e-25	117	A	A	A	A	A	A	G	G	A	A	A
100031700|F|0--22:T>A	TGCAGTTCAAGGCAGCCAAGGGTGCTCCTTCTCCCGTGCTCAGGGCAAAAATGGATCCCCCGGGAGTCC	98.55	69	1	0	1	69	105279071	105279003	3e-27	122	-	-	-	T	-	-	-	T	T	T	T
100018981|F|0--56:C>T	TGCAGTTCAAGGCAGCCAAGGGTGCTCCTTCTCCCGTGCTCAGGGCAAAAATGGATCCCCCGAGATCGG	98.39	62	1	0	1	62	105279071	105279010	2e-23	110	C	C	-	C	-	T	-	T	-	-	C
100018981|F|0--22:T>A	TGCAGTTCAAGGCAGCCAAGGGTGCTCCTTCTCCCGTGCTCAGGGCAAAAATGGATCCCCCGAGATCGG	98.39	62	1	0	1	62	105279071	105279010	2e-23	110	T	T	-	T	-	A	-	-	-	-	T
100026084|F|0--57:C>A	TGCAGCTCAGCTGCAAAACGGGGCAGGACATATGGATTTGGTTGGTGATCCTGGTACCAAAGATGAACA	100	69	0	0	1	69	108671713	108671781	7e-29	128	C	C	C	C	C	C	A	A	C	C	C
100024807|F|0--51:A>G	TGCAGGCGTCGGTTAAAATGCATTTTTCTTAGCCGGCGTCTGCGGCGCTCGATCATGGGCCGAGATCGG	96.77	62	2	0	1	62	108740650	108740711	1e-21	104	A	A	A	A	G	G	G	G	A	A	G
100022955|F|0--55:C>T	TGCAGCACCTACCTCGGCCAGGAGCGCCCCCATGCCCGGAGCTGATTCTTACCCGCGTCCCGCACCAAG	98.55	69	1	0	1	69	108759474	108759542	3e-27	122	C	C	C	C	-	C	C	C	C	C	C
100015584|F|0--8:C>G	TGCAGTCTCTGACGAGCTGAGCCGCCACAGCCTGCATCCCGTCCTGGCAACAGAGATATCTCTGTTTCG	98.55	69	1	0	1	69	108759791	108759859	3e-27	122	C	C	C	C	-	C	C	C	C	C	C
100036109|F|0--52:G>A	TGCAGGTTCTTAGGGCGACCGGGGTTGCTGCTGCTGCTACTTGGTGCGGGACGCGGGTAAGAATCAGCT	100	69	0	0	1	69	108767246	108767178	7e-29	128	G	G	G	G	-	G	G	G	G	G	G
100021590|F|0--55:A>C	TGCAGCTGTGACGTATGAAATTAAAATATTATGTCTGCCATCTACTATCAGTGAAATCCTCCCGTGGTT	95.65	69	3	0	1	69	108800069	108800001	7e-24	111	A	A	-	-	C	A	A	C	-	A	A
100021590|F|0--37:C>T	TGCAGCTGTGACGTATGAAATTAAAATATTATGTCTGCCATCTACTATCAGTGAAATCCTCCCGTGGTT	95.65	69	3	0	1	69	108800069	108800001	7e-24	111	C	T	T	T	-	C	C	C	-	C	C
100013800|F|0--41:G>A	TGCAGAAAACCAAATTAATTTATAGAAAAAGAAAATTCAACGGATGTACAGGGAAATTTCTTGTTTCAT	98.55	69	1	0	1	69	109679102	109679170	3e-27	122	G	G	G	G	-	G	G	G	G	G	-
100018833|F|0--35:T>C	TGCAGAAGAAGGTCGACCGATCTATTAATATTATATCAGTCTTGCTATGTTAACTACTGAAAACGAATC	100	69	0	0	1	69	110055032	110054964	7e-29	128	T	T	T	T	T	T	C	C	T	T	T
100002134|F|0--7:T>C	TGCAGAATAACTGAAGCGATTCATAACAAGCACATTCTTTTAAAGTGGGGAGACACAGAAACCGAGATC	100	64	0	0	1	64	110055453	110055516	4e-26	119	C	C	C	C	T	T	T	T	C	C	T
100002134|F|0--34:T>A	TGCAGAATAACTGAAGCGATTCATAACAAGCACATTCTTTTAAAGTGGGGAGACACAGAAACCGAGATC	100	64	0	0	1	64	110055453	110055516	4e-26	119	-	-	-	-	T	T	T	T	-	-	T
100024324|F|0--5:T>G	TGCAGTGAAGAAGTTGAGATGTCTGCTGCTGCTTCCCGGATTTCCCTTCCATCCCCGTCTCACGGGTTA	100	69	0	0	1	69	110055696	110055628	7e-29	128	G	G	G	G	T	T	-	T	G	G	T
100000366|F|0--68:A>G	TGCAGCCCACATGAGAGAAGACACGGGATGAGCAATCTACAGGTTCCACTTGAAACAAAGCTTGTCCGA	100	68	0	0	1	68	110289392	110289325	2e-28	126	A	A	A	A	A	A	A	A	A	A	A
100020613|F|0--50:T>G	TGCAGGTGGGCAGACAGGCAGAGATCACGACCACTGATCAGGTTCAGATATACGTATACATGATCCAGA	98.55	69	1	0	1	69	110290632	110290700	3e-27	122	T	T	T	T	-	G	G	G	T	T	-
100020613|F|0--13:A>G	TGCAGGTGGGCAGACAGGCAGAGATCACGACCACTGATCAGGTTCAGATATACGTATACATGATCCAGA	98.55	69	1	0	1	69	110290632	110290700	3e-27	122	A	A	A	A	G	G	-	G	A	A	G
100022296|F|0--61:C>A	TGCAGGTGCTCTCGCGCGAGCGGCCACGGGACCCTGCTCTGCTCATGTACTTCCTCGACTCCGGCGGCG	100	69	0	0	1	69	111445695	111445763	7e-29	128	A	A	A	A	C	C	C	C	A	A	C
100023150|F|0--11:G>A	TGCAGCATGTCGATCGCCTGTCGTTGGAGGCACTGTTCTGCCGAGATCGGAAGAGCGGTTCAGCAGGAA	100	43	0	0	1	43	112086687	112086645	2e-14	80.5	G	G	G	G	G	G	G	G	G	G	G
100010937|F|0--14:T>C	TGCAGCCATGTGAATGAACGAACGAACGAACGAACCTGGAATTTCCAGCCTCTGTTTTCCTGGCAATCT	100	38	0	0	32	69	112107598	112107635	1e-11	71.3	C	C	C	C	T	T	T	T	C	C	T
100034098|F|0--42:C>G	TGCAGCGCCCGCAGAGACGACGAGCAGAAGAACGAGCAGAAACGGCGCCGCCATCGCGCGCGGCACGAG	100	69	0	0	1	69	112152782	112152714	7e-29	128	C	C	C	C	C	C	G	G	C	C	C
100004630|F|0--21:G>A	TGCAGTTTTCTAATCTAATGCGCGCCATTGGGTTATGTTCCGAGATCGGAAGAGCGGTTCAGCAGGAAT	100	42	0	0	1	42	112665515	112665556	7e-14	78.7	G	G	G	G	A	A	G	G	G	G	A
100013433|F|0--13:C>T	TGCAGGCACCTCACATATGTTGTATTTGCTAATATACTATCTCTATCTAAACGGTCAGGAAAGCATTTC	100	69	0	0	1	69	112665518	112665450	7e-29	128	-	-	-	-	C	C	C	C	-	-	C
100008254|F|0--55:T>A	TGCAGCATAGGTGGGAGCTGTTATCTTTAAAGCAGCGATCTTTGAAGATTTAATTTTCTGCATGAACAT	98.55	69	1	0	1	69	113061054	113060986	3e-27	122	T	T	T	T	T	T	A	A	T	T	T
100017661|F|0--15:T>C	TGCAGTGCAGCACAGTCCCCCTTCCCCCTGCTGCTTCTTTCCGACCGTCAGCGCTACAGCACCGTCGTC	100	69	0	0	1	69	113117996	113118064	7e-29	128	T	T	T	T	T	T	T	T	T	T	T
100017910|F|0--54:A>G	TGCAGTAACGAGGCTCCCGGCAATGAACTAAGGACATCCTCCCTTTCAGCCTTGATAATGAGGAAGGTT	100	69	0	0	1	69	113636611	113636679	7e-29	128	G	G	G	G	G	G	A	A	G	G	G
100029690|F|0--6:C>T	TGCAGCCGGACATAGTCTCCTGCAACGAGATGCTCAAAGGGTACCTCAAGACAGGCGACTACGCGGCGT	97.1	69	2	0	1	69	114264185	114264117	1e-25	117	C	C	C	C	T	T	C	T	C	C	C
100029690|F|0--15:T>C	TGCAGCCGGACATAGTCTCCTGCAACGAGATGCTCAAAGGGTACCTCAAGACAGGCGACTACGCGGCGT	97.1	69	2	0	1	69	114264185	114264117	1e-25	117	T	T	C	T	T	T	T	T	T	T	T
100012602|F|0--42:C>G	TGCAGATCATTTGCAGCACAAATTAAGATGGAGTTTAAGTGCCGAGTAGTAAGGCCAACTTCACCGCGC	97.01	67	2	0	1	67	114710789	114710723	2e-24	113	-	-	-	-	C	C	C	C	-	-	C
100008466|F|0--27:A>C	TGCAGGTGAGCTGGGCAGCTCGTGCAGAATCGATGAAACGTCGCAGGCAAGGCAAAGCAGCTTTGGCGG	100	69	0	0	1	69	116301296	116301364	7e-29	128	C	C	C	C	A	A	A	A	C	C	A
100005178|F|0--56:A>T	TGCAGCACTGCTCGTGGCACATGAAGACATTCGCCAGGGCAGCACTGGACTCTGCAAGCATGCATGCAT	100	69	0	0	1	69	116318352	116318284	7e-29	128	-	-	-	-	A	A	T	T	-	-	A
100005297|F|0--29:C>T	TGCAGGGAAAGTTAAGAAGGTGTGTGAGACTGACCTTGGTATAGTATCTCAATGTCTCAAGCCGAGATC	100	64	0	0	1	64	116791638	116791701	4e-26	119	C	C	C	C	C	C	T	C	C	C	C
100031016|F|0--10:T>C	TGCAGGAAGCTCATGACACACCCTACTCTATTCACCCCGAGATCGGAAGAGCGGTTCAGCAGGAATGCC	100	39	0	0	1	39	117186973	117187011	3e-12	73.1	C	T	-	T	T	-	-	-	-	T	C
100007664|F|0--34:T>C	TGCAGCTTCTAAGCCACTAACGGGTCACCATGTGTCCTCCCGAGATCGGAAGAGCGGTTCAGCAGGAAT	100	42	0	0	1	42	117466023	117466064	7e-14	78.7	C	C	C	C	T	T	C	C	C	C	T
100019630|F|0--61:C>T	TGCAGATCAGAGGTTACGATGGATCATTGTCGGATATCTGGTCTTGTGGAGTAATTCTTTACATAATGC	97.1	69	2	0	1	69	117650459	117650527	1e-25	117	-	-	-	C	-	C	-	C	C	C	C
100017665|F|0--33:C>A	TGCAGTCCATACACAGCGCCTCGGCTCACAGGCCGTGTACACATACAGCACAGTACAACTCTGACATGG	100	69	0	0	1	69	119855562	119855630	7e-29	128	A	A	A	A	C	C	C	C	A	A	C
100031698|F|0--21:A>T	TGCAGTTCCAAATCGCCCACAATAATGCACAGGCTCCCACCCGAGATCGGAAGAGCGGTTCAGCAGGAA	97.5	40	1	0	1	40	120599554	120599593	4e-11	69.4	-	T	T	T	T	T	T	T	-	-	T
100031698|F|0--14:G>A	TGCAGTTCCAAATCGCCCACAATAATGCACAGGCTCCCACCCGAGATCGGAAGAGCGGTTCAGCAGGAA	97.5	40	1	0	1	40	120599554	120599593	4e-11	69.4	-	G	A	G	-	G	G	G	A	-	A
100003189|F|0--60:G>A	TGCAGTTCCAGAAGCAACCACAGAAGTAGCGAAGGAACAACCTGCTGATGAACAAGTCCCGTGGAAAAC	100	69	0	0	1	69	120706128	120706196	7e-29	128	G	G	G	G	G	G	G	G	G	G	G
100005651|F|0--26:A>G	TGCAGACCATTAAGTGTTATTTCTTCATTATAACTCCTTACCAAATGAAGTGTTTGTGAATGTTAACAG	100	69	0	0	1	69	120720574	120720506	7e-29	128	G	G	G	G	A	A	A	A	G	G	A
100018197|F|0--8:G>A	TGCAGAGTGAGAGTACGGCATGACGGAATCAAGAACCAAGAAGCCACTCCAGGAAACTGAAACAGATGA	98.55	69	1	0	1	69	122677224	122677292	3e-27	122	G	G	G	G	G	G	A	A	G	G	G
100001602|F|0--5:T>C	TGCAGTTCTGTAATATGGTTATTGGATTTCCTTGCACTAGCCTTCCGAGATCGGAAGAGCGGTTCAGCA	97.87	47	1	0	1	47	123592328	123592282	5e-15	82.4	C	C	C	C	T	T	C	C	C	C	T
100011720|F|0--19:A>G	TGCAGTAATTCCTACTCCTACATTATAAACAAAAATACACGATATTTTTCCTGATTAGAACCAACATAC	100	69	0	0	1	69	123997484	123997552	7e-29	128	A	A	A	A	G	G	A	A	A	A	G
100018767|F|0--10:G>A	TGCAGAATGGGTTCATACTATTAGCAGGCTAGCTCCAACGAGAAAAGACCTTCTACCAATGCAGTTCTT	100	69	0	0	1	69	123997487	123997419	7e-29	128	G	G	G	G	A	A	G	G	G	G	A
100014592|F|0--9:G>C	TGCAGACGAGACATGGATACAGTTAACTTGTAGAACTAAGATTTGGAAAGCTAGAAGCAATTCAAGCAT	98.55	69	1	0	1	69	127027250	127027182	3e-27	122	G	G	G	G	G	G	C	C	G	G	G
100024998|F|0--37:A>G	TGCAGCAGTTGCTGATCCAGCTGACAGAGCTACGGCCACGAGATCAGCATTATCTAGTACCCAAAGGAT	100	69	0	0	1	69	127030077	127030145	7e-29	128	-	G	G	G	G	G	-	A	G	G	G
100020444|F|0--62:C>G	TGCAGCATCCTGTTCGTCCTGATCATCCCGTGGGCCCAGAGCCAGGGGCAACCACCCGAGGCCTCGGAG	98.55	69	1	0	1	69	127111886	127111818	3e-27	122	C	C	C	C	G	G	G	G	C	C	G
100006721|F|0--9:A>G	TGCAGCTTCACAAAACTGATCATGCCACCACCCTGCTGAACACCACCATATACATCGAAGATGGAGGAA	100	69	0	0	1	69	127473183	127473115	7e-29	128	G	G	G	G	A	A	A	A	G	G	A
100029848|F|0--38:T>C	TGCAGTAGTACCACGAGCGTTCAACCACGTACCACGTATACACACACACACACACAGACACAGTAGCCA	97.1	69	0	1	1	69	128260602	128260668	5e-25	115	T	T	T	T	-	C	C	-	T	T	-
100002692|F|0--57:A>G	TGCAGCAGTACATAAAATCAAAGAAGAATCTGATGAGTCTGATCAAAAAAGAATTTCATTAGAAATCAG	97.01	67	1	1	1	66	128268692	128268758	7e-24	111	A	G	G	G	A	G	G	G	A	A	A
100002692|F|0--55:T>G	TGCAGCAGTACATAAAATCAAAGAAGAATCTGATGAGTCTGATCAAAAAAGAATTTCATTAGAAATCAG	97.01	67	1	1	1	66	128268692	128268758	7e-24	111	T	T	-	T	T	T	G	G	T	T	T
100028300|F|0--68:G>A	TGCAGGCCGGCAACTAGCAGCAGACAGAGGACGTGTAAAAGCGCAGAAAGGTCCACGAGGCCATACCGG	100	69	0	0	1	69	128357471	128357403	7e-29	128	A	A	A	A	A	A	A	A	A	A	A
100013735|F|0--6:T>C	TGCAGCTTCGGAGCAGCAGCGGTGCCTTGAAGACCATCAGAAGCAGAGGGCACACATAAGTTGCTGAGG	100	69	0	0	1	69	130671041	130670973	7e-29	128	T	T	T	T	-	T	C	C	T	T	T
100030491|F|0--43:C>A	TGCAGAAGGAATGAAATGATGTGAAGGATGAAAAGCCACACAGCGAGTACTCCCGTGATGAGCAGTGCA	98.55	69	1	0	1	69	131613092	131613160	3e-27	122	-	-	-	-	-	-	-	-	-	-	-
100032182|F|0--22:T>C	TGCAGTTCACGCAGATGTGCAATCTCTGCTACCCGTGGCCGTGCAGCGACCCGAGCCACTGGGGCGGCG	98.55	69	1	0	1	69	131836725	131836657	3e-27	122	-	C	C	C	C	C	C	C	-	C	C
100000304|F|0--40:G>A	TGCAGAGGCACTACAAGCTTTCGCACCCTACAAGTACCACGCAACGTGCACCTGCTCCTGTATCACACA	100	69	0	0	1	69	132250629	132250697	7e-29	128	G	G	G	G	G	G	G	G	G	G	G
100022385|F|0--33:T>C	TGCAGGTTTCTCGCCGCGCTGCTCATGGCGACGTACGAGAGGAGCAGTGCCAGGAGGAACACGAGGGCG	100	69	0	0	1	69	132250845	132250777	7e-29	128	C	C	C	C	T	T	T	T	C	C	T
100006700|F|0--22:C>A	TGCAGCGTGTGTCTTGGGAGTCCTGCGATTTGGAACAAGGTTGGTCATCTGCACGTAGTCGGTTTGGTT	100	69	0	0	1	69	132417499	132417431	7e-29	128	C	C	C	C	C	C	C	C	C	C	C
100024787|F|0--26:A>G	TGCAGGTGTTATCTTACTGCATTTTCACCCAAGCTTATTTACATTTGTTCTGGGCTTCTGGCCCGGATG	98.48	66	1	0	1	66	132651712	132651777	1e-25	117	A	A	-	A	-	G	-	G	A	-	G
100002309|F|0--26:A>G	TGCAGGTGTTATCTTACTGCATTTTCACCCAAGCTTATTTACATTTGTTCTGGGCTTCTGGCCCGAGAT	98.46	65	1	0	1	65	132651712	132651776	5e-25	115	A	A	A	A	G	G	G	G	A	A	G
100018002|F|0--47:A>G	TGCAGGTCCGCTACGTGGTCCAGCCCGATCCCTCGCCCGCTTTGTGCAAAGCCTCGACATCGCTTCGCA	100	69	0	0	1	69	132828264	132828196	7e-29	128	G	G	G	G	A	A	A	A	-	G	A
100026004|F|0--13:T>G	TGCAGAAGATGGATGCATGGGATGGCTTACGGGCGTCGGAATCCGAGATCGGAAGAGCGGTTCAGCAGG	97.78	45	1	0	1	45	132874239	132874195	7e-14	78.7	T	T	-	T	-	T	-	T	-	T	-
100003023|F|0--65:G>T	TGCAGATATATAATTTGTCTATGTTTGGATTTATAAAAATTGAGTTAGATCAGATTTGAATTAAAGCTT	100	69	0	0	1	69	133256075	133256143	7e-29	128	G	G	G	G	G	G	G	G	G	G	G
100004191|F|0--17:A>G	TGCAGGTCATTTTCTTCAGTCGCCATGCACCCATCACTCTTGTTTGCAATTATATTGTGTGAATTGTAT	96.88	64	2	0	1	64	133809857	133809920	9e-23	108	A	A	A	A	A	A	A	A	A	A	A
100007962|F|0--10:C>G	TGCAGCATCTCAAAATAAGCACACGGACTGCTTCCTGACCACAGACCCTGAAACTAACTTGCATCAGCC	100	69	0	0	1	69	135489552	135489620	7e-29	128	C	G	G	G	C	C	C	C	C	G	C
100028343|F|0--18:G>A	TGCAGCGGTACTACCGCTGAGCCCATGGTAGCGCAAAGATACTACCGAGATCGGAAGAGCGGTTCAGCA	100	49	0	0	1	49	139576336	139576384	9e-18	91.6	G	G	G	G	G	G	A	G	G	G	G
100028343|F|0--16:C>T	TGCAGCGGTACTACCGCTGAGCCCATGGTAGCGCAAAGATACTACCGAGATCGGAAGAGCGGTTCAGCA	100	49	0	0	1	49	139576336	139576384	9e-18	91.6	C	C	C	C	C	C	C	C	C	T	C
100002596|F|0--61:C>G	TGCAGGTCGTCATACTTAAGGCCTCCACCATCTGCATGTCTTCCTTCTTCTCTTCTACTCTCTTGGATT	97.1	69	2	0	1	69	142735237	142735169	1e-25	117	C	C	C	C	G	G	C	C	C	C	C
100015667|F|0--33:G>A	TGCAGCATCCTGCTCCTCATGCTCGTCCCCTGGGCCCAGGGCCAGGGGCAACCACCTGAGGCGTCGGAG	100	69	0	0	1	69	143608311	143608379	7e-29	128	G	G	G	G	A	A	G	G	G	G	A
100038377|F|0--61:C>T	TGCAGGCGGCAAGCTGATCGATCTAGTTCAACATTTTGCAAGTTGATTCTCTTTTCTTTTCCTTTTTTT	100	69	0	0	1	69	143617011	143616943	7e-29	128	C	C	C	C	T	T	C	C	C	C	T
100028644|F|0--31:T>C	TGCAGCAGGCCATGGAGAAGCTCAGCAACCGTCGCAGTCCATCCGACTCGCCGAGATCGGAAGAGCGGT	98.11	53	1	0	1	53	143898231	143898179	2e-18	93.5	T	T	T	T	-	T	T	T	T	T	T
100029926|F|0--68:A>G	TGCAGGAATATCATTCTTAGTCGTGCTAAACTGGAGACCCATCAGCGCCTTTGCCGGCTCCAACACCGA	100	68	0	0	1	68	144097813	144097880	2e-28	126	-	-	-	-	-	A	A	A	-	-	-
100005102|F|0--33:G>A	TGCAGCCGCCCAAGTTCGACGTGGAGACGCTCTGCCTACTGTACATGATGCTTTTCACGACGATCTGGC	100	69	0	0	1	69	144228267	144228335	7e-29	128	G	G	G	G	G	G	G	G	G	G	G
100036101|F|0--8:G>A	TGCAGGTTGCTCGCCAACGCGCTGTCAGAGAAACCCGCCCCGTCGCCGCTTGCGCCTCCCGTGAACCAG	100	69	0	0	1	69	144228444	144228512	7e-29	128	G	G	G	G	G	G	G	G	G	G	G
100013404|F|0--24:A>G	TGCAGGTACTGCCGCTGCTGCTAAATACCGTTCCCCGTACCGATGCCATTTGGTACAACGGCTGATTCC	100	69	0	0	1	69	144434928	144434996	7e-29	128	A	A	A	A	G	G	A	A	A	A	G
100017700|F|0--11:T>C	TGCAGGTGTATTACATGCATGTACATGTAGATTGATTCTCCCAAGAAGTATAGGTACACGAGGTAACAT	100	69	0	0	1	69	147406333	147406265	7e-29	128	T	T	T	T	T	T	-	T	T	T	T
100015420|F|0--17:A>G	TGCAGCGTGCACTAGCAATAGCAGCATCGCACCCAGAGAAATTCATGGTTTCCTTTCATCCTCACTTTC	100	69	0	0	1	69	147998703	147998635	7e-29	128	A	A	A	A	G	G	A	A	A	A	G
100016247|F|0--38:C>A	TGCAGTGACGACATAAATAAAGAAATGCTAGAGAACCCCACCTCTTCTCGTAGAGAGCGTCGATGTACT	100	69	0	0	1	69	148380283	148380351	7e-29	128	C	C	C	C	A	A	C	C	C	C	A
100018651|F|0--32:C>T	TGCAGCCATCCACCCTATCAGCTGCCGAGCCACGCAACCTAAGCACACCAAGTATTTACGGGGAAATGT	100	69	0	0	1	69	149646392	149646460	7e-29	128	C	C	C	C	C	C	C	C	C	C	C
100002676|F|0--9:A>G	TGCAGGTGTATCACATGCATGTACACGTAGATTGATTCTCCTAAGAAGTATAGGTATACGAGGTAACAT	94.03	67	4	0	3	69	149646498	149646564	4e-21	102	A	A	-	G	A	A	A	A	A	A	A
100001028|F|0--68:A>G	TGCAGTGCACTGCTCCAAACCTTTGTCATATCCACGAGCAGCCAGACAGCTTCTCACATGTCGCGCCGA	100	68	0	0	1	68	150363133	150363200	2e-28	126	A	A	A	A	A	A	A	A	A	A	A
100022801|F|0--68:G>A	TGCAGAAGAACTCCATGGCACCCCCATCCCGGATCTGCCGTCCCCAACGCCGCCAGCAGCGGAAACCGG	100	69	0	0	1	69	155188627	155188559	7e-29	128	-	-	-	-	-	A	G	A	-	-	-
100022801|F|0--37:C>T	TGCAGAAGAACTCCATGGCACCCCCATCCCGGATCTGCCGTCCCCAACGCCGCCAGCAGCGGAAACCGG	100	69	0	0	1	69	155188627	155188559	7e-29	128	-	-	-	-	-	C	C	C	-	-	-
100041115|F|0--41:C>T	TGCAGGCGCCCGTTTGCCCTTCTGGCGCCTGCAACGCCCTGCCTTGGGCCGAGATCGGAAGAGCGGTTC	100	51	0	0	1	51	156517745	156517795	7e-19	95.3	C	C	C	C	C	C	T	T	C	C	C
100015732|F|0--39:C>T	TGCAGCCGCCTAGGGCGTTACTTGCATCGTAGGAAAGGACCACTATCACGGCTGAAAAACTGGAAGTTA	100	69	0	0	1	69	160445214	160445146	7e-29	128	C	C	C	C	C	C	T	T	C	C	C
100009966|F|0--66:G>T	TGCAGAACATGATACAAATAGCTAGCTAGAGCGCTTCAACGTACCTCGAAGCTAGCCAGCTAGCCAGGC	100	69	0	0	1	69	160992581	160992649	7e-29	128	G	G	T	G	-	G	G	G	G	G	G
100013609|F|0--35:A>G	TGCAGTTTTGCCTATTCAACCCGCAAACCACTCGCACAGCATCCGAGATCGGAAGAGCGGTTCAGCAGG	96.23	53	1	1	1	53	160993062	160993011	4e-16	86.1	G	G	G	G	G	G	G	G	G	G	A
100038290|F|0--23:G>C	TGCAGGGCCAGACTCTTGGGCGCGTCGCCTAATTCCAGAGTTGATTAATCTCATGAATATTTGCGGCCG	98.55	69	1	0	1	69	162573920	162573988	3e-27	122	C	C	C	C	G	G	C	C	C	C	G
100028481|F|0--34:A>G	TGCAGTCAGCGAAACGCCGAACACGACGCACCCGACAAGAAGCACATGATAGATAAATCATCATTCCAC	95.65	69	3	0	1	69	162589946	162590014	7e-24	111	-	-	-	-	-	-	-	-	-	-	-
100031547|F|0--68:C>T	TGCAGCCCGTTGCTGGGCGCTGTAGGCGCGAGTTGCCCAAACCAGCGCCGATTAGGAGCTCCCGTGCGC	100	69	0	0	1	69	164203487	164203555	7e-29	128	C	C	C	C	T	T	C	C	C	C	T
100008554|F|0--7:T>C	TGCAGTTTCAAATTGCCCATAGTAATGCGCAAGCTCCAACCCGAGATCGGAAGAGCGGTTCAGCAGGAA	95.74	47	1	1	1	47	164462435	164462390	9e-13	75	T	T	T	T	T	T	T	T	T	T	T
100035624|F|0--17:T>C	TGCAGATCTTGGCATGGTCCTTGAGGTCGGCCTGGACGGCGTAGCGCTTGCCGCAGCGTGGGCAGGCCC	97.06	68	2	0	2	69	164595310	164595243	5e-25	115	-	-	-	-	C	C	-	C	-	-	-
100001807|F|0--57:A>G	TGCAGACCAAGTTGCTGACGCCTTCACAAAACCACTCACCAAGCAGATGCTTCAGCGACTACACTCCAA	100	69	0	0	1	69	166420857	166420789	7e-29	128	A	A	A	A	G	G	A	A	A	A	G
100015915|F|0--68:C>T	TGCAGGTTGCGGCTATCAGTTTGGATCTGTAGTAAACTCCAATAGCGGCTCATAGTTAGCAGTGTCAGC	98.33	60	1	0	9	68	168433119	168433178	3e-22	106	T	C	C	C	C	C	T	C	T	T	T
100023293|F|0--48:A>G	TGCAGTAGTGAAGACTAACAGTGGTCACCGAAGACTAAGTCTGTCGAAAGTTTGGAGATCGCTGACGAG	97.5	40	1	0	21	60	172193926	172193965	4e-11	69.4	-	-	-	-	G	A	A	G	-	-	-
100006183|F|0--6:A>G	TGCAGGATTGACATTCCCATTAACCGAATAAGCACCACCCAGGATAATGATCTGCCCAATCTTCTTGGG	94.2	69	4	0	1	69	173092298	173092230	3e-22	106	A	A	A	A	A	A	A	A	G	G	G
100015342|F|0--43:C>T	TGCAGGTGTTTGGATTATTCAGAAGGTTATCGCTGAGCACAATCATCAGATGGTATCTCCGAGATCGGA	100	61	0	0	1	61	173194471	173194531	2e-24	113	T	C	C	C	-	C	C	C	T	T	T
100015342|F|0--25:G>A	TGCAGGTGTTTGGATTATTCAGAAGGTTATCGCTGAGCACAATCATCAGATGGTATCTCCGAGATCGGA	100	61	0	0	1	61	173194471	173194531	2e-24	113	G	G	A	G	-	G	G	G	G	-	G
100018527|F|0--37:T>C	TGCAGGGCAACGGTACGTGCGCACAAAAATGAGAAAATAATCATGAATTTCAATGGCGCTGCACATCCC	98.55	69	1	0	1	69	173222884	173222816	3e-27	122	T	T	C	C	T	T	T	T	T	T	T
100002771|F|0--15:G>A	TGCAGCACTGAATAGGAAATGCCCACGTCTCAGGTGAAGACCGCACATATGCACCAAGAACAGCGTTGC	98.55	69	1	0	1	69	173355806	173355738	3e-27	122	G	G	G	G	G	G	G	G	G	G	G
100004550|F|0--68:G>A	TGCAGGTAGGTGATTCTGAAACAGAAAACAAAACCGTAGTGTAATCTTTAAGATGCGTACATGAACTCG	100	68	0	0	1	68	175075806	175075873	2e-28	126	G	G	A	G	G	G	G	G	G	G	G
100031131|F|0--48:A>T	TGCAGCCCCTGTCGCGCGTGAGCTCTGCCGCCGCTGGCATAGCCGATGAAGTTGATGCTTGCTTCGACT	98.55	69	1	0	1	69	175474225	175474293	3e-27	122	T	T	T	T	T	T	T	T	T	T	T
100035683|F|0--34:T>G	TGCAGAGGGAGCTCATCCGGTTCCTTAACGCCGGTGCGTTCGGCACCGAGATCGGAAGAGCGGTTCAGC	100	48	0	0	1	48	177374835	177374882	3e-17	89.8	T	T	T	T	G	G	T	T	-	T	-
100012341|F|0--20:G>A	TGCAGAAAGGAGTACCACCGGTCTATAGTGTTTCTAAGCTTCTGCCGAACCGAATTCTAGCCACGAGAT	100	69	0	0	1	69	179088799	179088731	7e-29	128	G	G	A	A	G	G	G	G	G	G	G
100024801|F|0--10:C>G	TGCAGGGCATCTGGTCTTCAACAGTAAAGACTAAGCATAAGAGAGTGCTCAATTGATTGATTAAACTAA	98.55	69	1	0	1	69	181205842	181205910	3e-27	122	C	C	C	C	C	C	C	C	C	C	C
100019276|F|0--62:G>T	TGCAGCTTTATTCGGTCGGTGTGCTGCGAAAATAGCAAAAGTGCCTTCCATTCCAGAGCAAAGGAAAGC	98.55	69	1	0	1	69	181211182	181211250	3e-27	122	G	G	G	G	G	G	G	G	G	G	G
100030052|F|0--37:G>T	TGCAGCACCCCATCGCCCTCCCCACCTCGCCGGAGCAGCTACCTCGCCGAGATCGGAAGAGCGGTTCAG	100	49	0	0	1	49	181342985	181342937	9e-18	91.6	G	G	G	G	-	G	G	G	T	G	G
100030052|F|0--29:C>T	TGCAGCACCCCATCGCCCTCCCCACCTCGCCGGAGCAGCTACCTCGCCGAGATCGGAAGAGCGGTTCAG	100	49	0	0	1	49	181342985	181342937	9e-18	91.6	C	C	C	C	-	C	T	C	C	C	C
100004214|F|0--67:C>T	TGCAGCCTGATATGGTACGCATTGCATTCGCCAACGAAGCATGGGTCCGACGAGAAGCGGAACCCACCA	100	67	0	0	1	67	181833053	181833119	9e-28	124	C	C	-	C	C	C	C	C	C	C	C
100026824|F|0--30:C>T	TGCAGATGAAGCGCCATGTTCGCGGGGAATCATACACTGCTTGATGGTTGGGGCTGCTTCTGGGGCGCT	100	69	0	0	1	69	181969450	181969382	7e-29	128	C	C	C	C	T	C	C	C	C	C	T
100027143|F|0--54:T>G	TGCAGCGTCGGCGACTGCCACCAGATCGATTTCCTCCCCTTCACCTGCGACCGATGCGACTTCGTACGT	98.55	69	1	0	1	69	183809210	183809142	3e-27	122	T	T	T	T	T	T	T	T	T	T	T
100027143|F|0--22:A>T	TGCAGCGTCGGCGACTGCCACCAGATCGATTTCCTCCCCTTCACCTGCGACCGATGCGACTTCGTACGT	98.55	69	1	0	1	69	183809210	183809142	3e-27	122	A	A	A	A	A	A	A	A	A	A	A
100004471|F|0--40:C>T	TGCAGTTTCACTTTAACAACAAGGATATAACTAAATGTTGCGCTCCAGAAAAACCGTCAGTAAAGGACA	98.55	69	1	0	1	69	187898611	187898543	3e-27	122	C	C	C	C	C	C	C	C	C	C	C
100020019|F|0--20:A>G	TGCAGCTTCTGGAGCGGAGGAAGCTCCAGCACAATTTTGAGGAGTCGTTCAGATCGAGCTCCTCACCTG	90.48	63	6	0	4	66	188623466	188623528	2e-15	84.2	A	A	-	A	G	G	-	G	-	-	-
100013771|F|0--25:C>T	TGCAGCACAATTTTGAGGAGTCGTTCAGATCGAGCTCCTCACCTGGAGCGGAGTTCCAGGATTGGAGAG	91.18	68	6	0	2	69	188623488	188623555	2e-18	93.5	C	C	C	C	-	C	C	C	C	C	C
100016307|F|0--57:C>A	TGCAGCAAGAAGTAGTGACGCGTGGGCGGTAGCCATGAGCTCTAACACTTCCATGTTCTCCGGTTTGCT	98.55	69	1	0	1	69	189284215	189284283	3e-27	122	C	C	-	C	C	C	C	C	C	C	C
100006442|F|0--57:C>A	TGCAGCAAGAAGTAGTGACGCGTGGGCGGTAGCCATGAGCTCTAACACTTCCATGTTCTCCGAGATCGG	98.39	62	1	0	1	62	189284215	189284276	2e-23	110	C	C	-	C	C	C	C	C	C	C	C
100005896|F|0--36:G>T	TGCAGCTACATATATATCCTATCCATACTAGCTACCGTGTACTAGGTGCTAATCAACTCTGGACAGAAG	97.1	69	2	0	1	69	190466703	190466635	1e-25	117	G	G	T	G	G	T	G	G	G	G	G
100015675|F|0--39:G>A	TGCAGAGCAAACAAAAACAAAGGCCCAAATTACTAAGAGGGCGATCAATGCCGTCGCAAGTGTTGTGGT	100	66	0	0	4	69	190745804	190745739	3e-27	122	G	G	A	A	G	G	G	G	A	A	A
100006682|F|0--52:C>G	TGCAGCTTCCAAATCCACGAGGCCAAGTATTGCTACCGTTGTTATCTGCCAACCGAAGTTATTTTGAAC	98.55	69	1	0	1	69	194462307	194462239	3e-27	122	C	C	-	C	-	C	-	-	C	C	-
100028507|F|0--20:C>T	TGCAGGGGCAGCAGCTGCCGCCGTTCCTGTCCAAGACGTACGACCTCGTCAGCGAGCCGCAGCTGGACG	100	69	0	0	1	69	197285565	197285633	7e-29	128	C	C	C	C	C	C	C	C	C	C	C
100008705|F|0--7:G>A	TGCAGCAGCGCGTTCTTCTCCCTTCTCAGGGAGCTCAGTTCAGGGTCCAGAGTGGACTCACCAGAAGAA	100	69	0	0	1	69	197287031	197286963	7e-29	128	G	G	A	G	G	G	G	G	G	G	G
100033704|F|0--12:G>A	TGCAGGTTTTGGGTTTGGCAGAGAGGGATCAGAGGTGCTTACTGCTTCGCTGACTGGCTTCGACACAAG	98.55	69	1	0	1	69	198409224	198409292	3e-27	122	G	G	-	G	G	G	-	G	G	G	G
100008406|F|0--58:A>T	TGCAGAATGCAGATACTCCTACTAGTACTGGTCAATTTCCCGAGTATGCTGTCCCAACATGTGGACGCG	98.55	69	1	0	1	69	198742335	198742403	3e-27	122	A	A	A	A	A	A	A	A	A	A	A
100031318|F|0--63:G>A	TGCAGTCGCCCTCAGCCTCCTCCGCCCGGTCTCCTCTGGCAGCTCGCTGCCATAGTTGTTTCCGCGGCG	98.55	69	1	0	1	69	199713455	199713387	3e-27	122	A	A	-	A	G	G	-	G	A	A	G
100027693|F|0--68:G>A	TGCAGCGTGGTGTCGCCATTGCGGAGGAAGAAGAGCACGCGGTTGAGGAAGACGGCGCCGATGAGCCGG	100	69	0	0	1	69	200431484	200431416	7e-29	128	A	A	A	A	-	A	A	A	A	A	-	wri305
100027693|F|0--56:G>C	TGCAGCGTGGTGTCGCCATTGCGGAGGAAGAAGAGCACGCGGTTGAGGAAGACGGCGCCGATGAGCCGG	100	69	0	0	1	69	200431484	200431416	7e-29	128	G	G	G	G	C	C	G	G	G	G	C
100027834|F|0--8:A>G	TGCAGGGTAAATAGTTTGATGCTGTGAAGCCTCTGATGGTTGCCGGAGCGTTTTCCAGGGGCCAGGTGT	100	69	0	0	1	69	200602863	200602931	7e-29	128	A	A	A	A	G	G	A	A	A	A	G
100005447|F|0--8:A>G	TGCAGGGTAAATAGTTTGATGCTGTGAAGCCTCTGATGGTTGCCGAGATCGGAAGAGCGGTTCAGCAGG	100	45	0	0	1	45	200602863	200602907	2e-15	84.2	A	A	A	A	G	G	A	A	A	A	G
100025568|F|0--41:A>G	TGCAGTTAGTGAACTGATGGAGCCTTGTATTTTTTTTTCATACACGAGTTGAACAAATAATTAATCAAT	100	69	0	0	1	69	200620295	200620363	7e-29	128	A	A	A	A	G	G	-	A	A	A	G
100000918|F|0--18:G>C	TGCAGCATGCAACTACTAGTCACGAAAATGTAGTTGGGAAAATGGATAACGCAGAATGGCCTCAAAGTT	100	69	0	0	1	69	201033569	201033501	7e-29	128	G	G	G	G	C	C	G	G	G	G	C
100003388|F|0--29:T>A	TGCAGCTTAATGATAGAAACATCACTTGCTTGGTACAGCAAGATTGGCTACCTCCTGGAGAAAGGCACA	98.55	69	1	0	1	69	203257759	203257827	3e-27	122	-	T	T	T	A	A	T	T	-	-	A
100027070|F|0--20:C>A	TGCAGGTTCGACGTGTCTGACGCCATCTGCATCAGCGCCGAGATCGGAAGAGCGGTTCAGCAGGAATGC	100	40	0	0	1	40	203343619	203343658	9e-13	75	C	C	C	C	A	A	C	C	C	C	A
100025365|F|0--55:G>A	TGCAGCCGTGGAGTTAACCGTGCGTGAGACCACAAAGGGATGCGATGTGTTACAAGCTGGATTCCTATG	100	69	0	0	1	69	204223953	204223885	7e-29	128	G	A	A	G	-	G	G	G	G	G	G
100025365|F|0--54:A>G	TGCAGCCGTGGAGTTAACCGTGCGTGAGACCACAAAGGGATGCGATGTGTTACAAGCTGGATTCCTATG	100	69	0	0	1	69	204223953	204223885	7e-29	128	G	G	G	G	G	G	G	A	A	G	A
100034122|F|0--20:T>C	TGCAGCGAGTCCACGGCCAGTGGCATGTTCTCCTGGTCCGGGCTGCACCGAGATCGGAAGAGCGGTTCA	98	50	1	0	1	50	204720181	204720132	1e-16	87.9	C	C	T	C	C	C	T	T	C	C	C
100010170|F|0--57:G>C	TGCAGTATGCCCGTGTGTTTTCCGCTGATTGAAAAGCTAGCTAGTCTTGGACCAAATGGATCCAGCTGC	96.97	66	2	0	1	66	205550101	205550166	7e-24	111	G	G	C	G	G	G	C	G	G	G	G
100022024|F|0--22:T>G	TGCAGTTAAGGTATTTTCTTTCTTTCTGCAAGTTCATCTGATGGTTATTGCACTGTTCTCAACTTTGAT	100	69	0	0	1	69	205854491	205854559	7e-29	128	T	T	G	G	-	G	G	G	T	T	G
100023609|F|0--11:A>G	TGCAGGAGAGCAGGACACATAGCTAAGCTCTGCCCGTAGCGCCACCTCCTGCCGGGTGCCTCCAGCTCG	97.1	69	2	0	1	69	205876881	205876949	1e-25	117	-	A	A	A	G	G	A	A	-	-	G
100027180|F|0--35:A>G	TGCAGCACCACCGCCTGCGTCGGTAGGAAGATCTGATTCGTCAGCCAGGCGCCGTGCACCGCCAGCAGC	98.55	69	1	0	1	69	209140276	209140208	3e-27	122	-	A	A	A	G	G	A	A	-	-	G
100015961|F|0--51:A>G	TGCAGCAGTGACACGGTTTTGCTTCGGTAGCTCCCCCATCCCCCTTCTTGCAAGCAGAGTTGAAGTGGA	100	69	0	0	1	69	209183820	209183752	7e-29	128	A	A	A	A	-	A	A	A	A	A	-
100029981|F|0--62:T>G	TGCAGCGCTGAAGTATGAGCCCCGTGGACTAGCAATTGCTTCTCCACGAGGCTCATACCAGGTGCTACG	98.55	69	1	0	1	69	209259866	209259934	3e-27	122	T	T	T	T	T	T	T	T	T	T	T
100029980|F|0--22:T>A	TGCAGCGCTGAAGTATGAGCCCTGTGGACTAGCAATTGCTTCTCCACGAGGCTCATACCAGGCGCTACG	98.55	69	1	0	1	69	209259866	209259934	3e-27	122	T	T	T	T	T	T	T	T	T	T	T
100023231|F|0--53:T>G	TGCAGCGCTGAAGTATGAGCCCCGTGGACTAGCAATTGCTTCTCCACGAGGCTTATACCAGGCGCTACG	98.55	69	1	0	1	69	209259866	209259934	3e-27	122	T	T	T	T	T	T	-	T	T	T	T
100023231|F|0--53:T>A	TGCAGCGCTGAAGTATGAGCCCCGTGGACTAGCAATTGCTTCTCCACGAGGCTTATACCAGGCGCTACG	98.55	69	1	0	1	69	209259866	209259934	3e-27	122	T	T	T	T	T	T	-	T	T	T	T
100022842|F|0--57:T>G	TGCAGCGCTGAAGTATGAGCCCCGTGGACTAGCAATTGCTTCTCCACGAGGCTCATATCAGGCGCTACG	98.55	69	1	0	1	69	209259866	209259934	3e-27	122	T	T	T	T	T	T	T	T	T	T	T
100021913|F|0--52:C>A	TGCAGCGCTGAAGTATGAGCCCCGTGGACTAGCAATTGCTTCTCCACGAGGCCCATACCAGGCGCTACG	98.55	69	1	0	1	69	209259866	209259934	3e-27	122	C	C	C	C	C	C	C	C	C	C	C
100019721|F|0--53:T>G	TGCAGCTGCCGAATGCCCCACAGAGTGCATACACCTCACACTGCCTCTGTGGCTGTGACCAGAACAAGA	98.55	69	1	0	1	69	211507972	211508040	3e-27	122	T	T	T	T	-	T	T	T	T	T	-
100019721|F|0--11:A>T	TGCAGCTGCCGAATGCCCCACAGAGTGCATACACCTCACACTGCCTCTGTGGCTGTGACCAGAACAAGA	98.55	69	1	0	1	69	211507972	211508040	3e-27	122	A	A	A	A	T	A	A	A	A	A	T
100024097|F|0--20:G>A	TGCAGTGAGGCTGCGCTGCCGTACTGCAACTGCATCAAGGGATTCAGCCAGAATGTCCAGAGTGATTGG	100	69	0	0	1	69	211507975	211507907	7e-29	128	G	G	G	G	A	G	G	G	G	G	A
100013080|F|0--10:C>T	TGCAGCACCTCAGTAACTCGAGCGCGGAGACGAATAAGCTCTGACCCAGTCCACATACTATGGTGCCCA	100	69	0	0	1	69	211509771	211509839	7e-29	128	C	C	C	C	T	T	C	C	C	C	T
100009636|F|0--55:C>A	TGCAGGAAGAAACCATTCAGAACCCCTGAGAAAGTCTCCCAACATTCAAGGCCAGCCCCCAGATGCCCA	100	69	0	0	1	69	212181551	212181619	7e-29	128	C	C	C	C	C	C	A	A	C	C	C
100026007|F|0--56:T>C	TGCAGAAAAAATGTTATATGGGCCGAATCATTACACGGGCTAAAACAAGGTGAGCGTCGGTTAGCTAAA	100	69	0	0	1	69	213919136	213919204	7e-29	128	T	T	T	T	C	T	T	T	T	T	C
100009745|F|0--47:C>T	TGCAGAAAGGAGACCCCTCTGTCCCCTGTGCTATTCATTCTGGCTATCGAAGTCCTAAGTGCCTTATTC	98.55	69	1	0	1	69	214725061	214725129	3e-27	122	-	T	T	T	C	C	-	C	-	T	C
100012322|F|0--36:C>A	TGCAGCTAGCCAGAAAGCCATCTCACCAGAGCAGGACACCATCCCTAATAAGATAAAATAGTTGGTTGC	100	65	0	0	4	68	214748198	214748134	1e-26	121	C	C	C	C	C	C	C	A	C	-	C
100012778|F|0--48:G>A	TGCAGGTTCGATGTTGCTGGTGCTGGGGCCTCCTTGAAACGATATTCAGACCCCTCTTTCTTTAAGATG	98.55	69	1	0	1	69	214754295	214754227	3e-27	122	G	G	G	G	A	A	G	G	G	G	A
100013533|F|0--52:C>A	TGCAGTTTCCTTCCTGTGCACAACTCCTAAATCCTAATGTCTGATATAGGTACTTTGGTGGTATCTCAG	100	69	0	0	1	69	214755961	214755893	7e-29	128	A	A	C	A	C	C	C	C	A	A	C
100030573|F|0--12:T>G	TGCAGTACCATCTGTAGAGTTGACGGGGATGGAGGCCGCTGCTGCACCATCGTCGACCGTCGTGTGGAC	98.55	69	1	0	1	69	216021914	216021846	3e-27	122	G	G	G	G	T	G	G	G	G	G	T
100005640|F|0--9:A>G	TGCAGTTGAATGAAGAGAGCACACCACATCAGATCAGAGCAGATAGATACACACAAACACATCAGATGC	98.31	59	1	0	1	59	217853364	217853306	1e-21	104	A	A	A	A	A	A	A	A	A	A	A
100021647|F|0--37:G>A	TGCAGTTTGACCTGCATTCATGCCCTTGCGTTTCTACGTGTGTGTGTGTGTGGTCTATCTAACTGCTGC	97.1	69	0	2	1	69	219218313	219218247	5e-25	115	G	G	G	G	A	A	G	G	G	G	A
100029938|F|0--61:T>G	TGCAGCTTCCCCAGGAGGCGCGCACCATCGGCAAGAACCAAGTGCTCCTCTGCAACGTCGGTCGCTCTG	100	69	0	0	1	69	219427838	219427906	7e-29	128	G	G	T	T	G	G	T	T	G	G	G
100014325|F|0--9:G>A	TGCAGCTATGTGTTTTGTCAGGTGCCTCATTTTTTGATTGAAGCTAAAAGCTCTGGTTGCAAATTGAAA	100	69	0	0	1	69	219990138	219990070	7e-29	128	A	G	G	G	G	G	G	G	A	A	G
100012277|F|0--24:G>T	TGCAGCACTGTAGACGTTGCCAAAGGTTCAATTGATCTACCCTTACGAACACAGGAACAATGTGTGTCA	98.55	69	1	0	1	69	220203446	220203378	3e-27	122	G	G	-	G	-	G	G	T	G	G	G
100005925|F|0--17:A>C	TGCAGATACTTTAGGTAATCCTCTTCCTCTCCCCTTACCAGTTGATGTTTTAGGAGTACCTTTAGGTGC	97.1	69	2	0	1	69	221990666	221990734	1e-25	117	C	A	A	A	A	A	A	A	A	A	A
100009824|F|0--62:A>G	TGCAGCTAAATTCCAGGTAAAATAATCACTCCTAGAATAAATGTAGGTGTCAATATTTTATTATTGTTT	98.55	69	1	0	1	69	221990669	221990601	3e-27	122	G	G	A	A	A	A	A	A	G	G	A
100032005|F|0--67:A>C	TGCAGCATGCGGCGCCGGCCGCTGCTCCTGTTGCTCTATGCCACCCCCCTTCTCCACCTCCTCCGTGAA	100	67	0	0	1	67	222813470	222813536	9e-28	124	A	A	C	A	A	A	C	A	A	A	A
100039202|F|0--65:A>G	TGCAGCCCGGCCTTGGAACTCCTCGACGTCGCCTTCTTGACAGCGCCAGCGCCGATTGCCTTCCCACGG	100	69	0	0	1	69	225944634	225944566	7e-29	128	G	G	A	A	A	A	A	A	G	G	A
100023487|F|0--36:C>G	TGCAGGCGCCGATTAAGAAAAATGCACTTTAACCGACACCTGCGGCATCAAATAGGAACTCCCATGCAG	100	69	0	0	1	69	226457301	226457233	7e-29	128	-	-	C	C	G	G	-	C	-	-	G
100003003|F|0--46:C>G	TGCAGTAGAACTACTTTGTATTCAGAATCCAATTCCTCGTTTTCCTCAAGAAATTTCTCAAAGGCCAAC	100	69	0	0	1	69	227730236	227730168	7e-29	128	C	C	C	C	C	C	C	C	C	C	C
100003003|F|0--24:G>T	TGCAGTAGAACTACTTTGTATTCAGAATCCAATTCCTCGTTTTCCTCAAGAAATTTCTCAAAGGCCAAC	100	69	0	0	1	69	227730236	227730168	7e-29	128	G	G	G	G	G	G	G	G	G	G	G
100006489|F|0--54:A>G	TGCAGGCCAGTTATACGTGGTTGTACAGTTTTTATATATCTACACACGATGCCAACTAATTTTGCAACC	98.39	62	1	0	6	67	228077246	228077307	2e-23	110	A	A	A	A	A	A	A	A	G	G	G
100006489|F|0--41:A>C	TGCAGGCCAGTTATACGTGGTTGTACAGTTTTTATATATCTACACACGATGCCAACTAATTTTGCAACC	98.39	62	1	0	6	67	228077246	228077307	2e-23	110	A	A	A	A	A	A	A	A	-	-	-
100014348|F|0--52:T>A	TGCAGTAGAACTACTTTGTATTCAGAATCCAATTCCTTGTTTTCCACAAGAATTTTATCAAAGGCCAAC	98.55	69	1	0	1	69	228769176	228769108	3e-27	122	A	A	-	A	A	T	A	T	-	-	-
100030913|F|0--25:G>C	TGCAGTCACCATGGCCGTCGTCGTCGTGGCCAACCGCCTCCCCGTGCCATGAGACCTCGTCCATCTTCT	98.55	69	1	0	1	69	229947630	229947698	3e-27	122	G	G	C	C	-	C	C	C	G	G	G
100023289|F|0--46:A>G	TGCAGTCCGCCCCGTTGCCGCACGCCCAGTCCAGCGCCGCCTGGATACGTGCGTCCCCGACCGCCGCGT	98.55	69	1	0	1	69	231903813	231903881	3e-27	122	A	A	A	A	A	A	A	A	A	A	A
100027096|F|0--10:A>G	TGCAGGCGTCAGTTTAAAAAAATACACTTTAACCGGCGCGCATTTGGCCGAGATCGGAAGAGCGGTTCA	98	50	1	0	1	50	235631739	235631690	1e-16	87.9	A	A	G	A	A	A	G	A	A	A	A
100011337|F|0--45:G>T	TGCAGTTCATTATCGTTACTTGACGCAAATTTGTAGATCTGCACAGTCCTTTGCTTTTCCCAAGACCAA	100	69	0	0	1	69	236239818	236239750	7e-29	128	G	G	G	G	T	T	G	T	G	G	T
100029592|F|0--51:G>C	TGCAGGCGTCGAACAGGAGGTCTTGACGAATATAAGGCCCTGTTTGTTTCAGAAGTCCCGAGATCGGAA	100	57	0	0	1	57	236256568	236256512	3e-22	106	G	G	C	C	G	G	C	C	G	G	G
100014790|F|0--54:T>C	TGCAGCATTGATTAGGACCACATTTCCGGAAAACCCTATTTGACGCTCTTTGCGTCAAATAGTCGGCCA	97.56	41	1	0	26	66	237795207	237795167	1e-11	71.3	T	T	T	T	T	T	C	C	C	C	C
100030114|F|0--6:A>G	TGCAGAATTTGACAAGAATATAAAGGAGATACACGAGAATCTGGATGCTATGGAAGAAGCTGAGAGGTA	98.55	69	1	0	1	69	238165610	238165678	3e-27	122	G	G	A	A	-	A	A	A	G	G	A
100024924|F|0--17:G>A	TGCAGTACAAGTATACAGCTCTAAGAGAAAATCATAAATCTTAGGTTTTGAAGTAGAAGTAATATGCTT	100	67	0	0	3	69	239042712	239042778	9e-28	124	-	G	G	-	-	G	-	G	G	-	-
100035127|F|0--25:A>G	TGCAGCTGCGGCCTTGGCGGTTGGAAGACCACTCCAAGAGCGTCAACCTCATCCATCATGTCAGGTTGT	98.55	69	1	0	1	69	239094235	239094303	3e-27	122	G	G	A	A	G	G	A	A	G	G	G
100022835|F|0--63:C>T	TGCAGCTCTCGACGCCTTCACAGACCGCTTCAAGGAACATATGTCGCTGTAGGTTATTAGAGACATGAG	100	69	0	0	1	69	239095533	239095601	7e-29	128	C	C	-	C	T	T	C	C	C	C	T
100008953|F|0--64:G>A	TGCAGCCAACTTGGTGAGCACAAATAAAGAAAAAACCTTACGTGCTTGCTCAACCTGTCCCCGCGCGTC	100	69	0	0	1	69	240533887	240533819	7e-29	128	A	A	G	G	G	G	G	G	A	A	G
100006929|F|0--42:G>A	TGCAGCAATGAAATGGAAAAACCAGCAATCATAAGCACCTAGGGACGGGAAGAAAAACCCAATGGACTC	100	69	0	0	1	69	240746558	240746490	7e-29	128	A	A	G	G	G	G	G	G	A	A	G
100022327|F|0--27:A>C	TGCAGCTAACATGCTTTCTCTCCCTCTATGCGTCGAAAGGAAAAAATGATTCTTGTAGAAGTAGGTGTT	97.1	69	2	0	1	69	244453374	244453442	1e-25	117	A	A	A	A	A	A	A	A	A	A	A
100024175|F|0--66:T>A	TGCAGCAATCATTAGATGTTAATTGGAGATTATTCGTCAACTCATAAATACGATCTTTAACCAGGGTGG	91.94	62	5	0	2	63	245944121	245944060	1e-16	87.9	-	-	-	-	-	-	-	-	-	-	-
100019473|F|0--26:C>T	TGCAGTGAGCTAGCCAAGAGAAGCTACCCGGTTTAAGCTTTGCTCCAACCGGCCCTACTGAATTGCACC	98.55	69	1	0	1	69	246231454	246231386	3e-27	122	C	C	C	C	C	C	C	C	C	C	C
100019566|F|0--58:T>A	TGCAGCCCATTTGTCATTGGGCTCAATGCCTCCTTTGATTTATCTAATGTACATTAGTTTATAACAATT	97.1	69	2	0	1	69	247435115	247435183	1e-25	117	T	T	T	T	-	T	T	T	T	T	T
100029669|F|0--56:C>T	TGCAGCGCCTCGAGAAAGCGGCGTGTGTTTGCAAAGCAGCATCCCAGTTCATTGCGCGCTTGTCAACCA	98.55	69	1	0	1	69	248550681	248550749	3e-27	122	-	C	-	-	-	C	-	-	-	-	-
100008960|F|0--59:A>G	TGCAGTCGACAACATCAACATTGATCAAACTCTATCCTTGAGACGAAAAAATTCAGATAAACAGATCCT	98.55	69	1	0	1	69	249324926	249324994	3e-27	122	A	A	A	A	A	A	A	A	A	A	A
100016689|F|0--12:A>G	TGCAGCCAATCCAGCCAGAACGGGTCCGAATCGATCCCTACACCCAGATCTGCCGCTATGTCGCCTCGT	98.55	69	1	0	1	69	249478775	249478843	3e-27	122	G	G	G	G	G	G	G	G	G	G	G
100021934|F|0--62:T>C	TGCAGAGCATACCGGAGTGAGAAGTCATCCTCCTGCCGCTACCACATATATGTATTGCTTTTTTTTTTT	100	68	0	0	1	68	249520473	249520540	2e-28	126	T	T	T	T	T	T	T	T	T	T	T
100019648|F|0--63:G>T	TGCAGTGACAATAGAATCGATACAAGGGATTCCTACAATAACATAACAACATAAAATTAAGTTGAGATA	95.83	48	2	0	21	68	249697539	249697586	7e-14	78.7	-	G	G	G	-	-	-	-	-	-	-
100037114|F|0--42:C>T	TGCAGCAGGATGTCTTCGGAGAGCGCTCCGAGGAGGTATGCCCTCGCCGAGATCGGAAGAGCGGTTCAG	100	49	0	0	1	49	260896177	260896129	9e-18	91.6	C	C	C	C	C	C	C	C	C	C	C
100037114|F|0--17:G>A	TGCAGCAGGATGTCTTCGGAGAGCGCTCCGAGGAGGTATGCCCTCGCCGAGATCGGAAGAGCGGTTCAG	100	49	0	0	1	49	260896177	260896129	9e-18	91.6	G	G	G	G	G	G	G	G	G	G	G
100012700|F|0--54:T>C	TGCAGGATTATTGTACCCGAGAGCACGAGCACTGCACCCAGGAGGCACACGCAGTCGACGACCCAGGCT	98.55	69	1	0	1	69	277300367	277300435	3e-27	122	T	T	C	T	C	C	C	C	T	T	C
100002053|F|0--36:A>T	TGCAGTGTACAAGATATAGATGAAATTCAGAGAAAAATTAGTGTTAAAGATTCAGAGAGGAAGCACACA	98.55	69	1	0	1	69	279917834	279917766	3e-27	122	A	A	A	A	A	A	A	A	A	A	A
100017749|F|0--63:C>G	TGCAGCCGTCCGATCGCAATCAGAGGGTCCAAAAACAGGCTAAAACGCTCAAAACCCTAGCCCCTGCAA	98.55	69	1	0	1	69	281053622	281053554	3e-27	122	C	C	C	C	C	C	-	C	C	C	C
100017749|F|0--25:G>A	TGCAGCCGTCCGATCGCAATCAGAGGGTCCAAAAACAGGCTAAAACGCTCAAAACCCTAGCCCCTGCAA	98.55	69	1	0	1	69	281053622	281053554	3e-27	122	G	G	G	G	G	G	A	A	G	G	G
100022016|F|0--30:G>A	TGCAGTTTTTGTGTCAAAATTTCAAAAACAGCAACTTTCAATCTTGTTTTGGCCACAACTTTTTATCCG	94.2	69	3	1	1	68	282394059	282393991	1e-21	104	G	G	-	G	-	-	-	-	G	G	G
100025481|F|0--5:G>C	TGCAGGAGGGGTCACTTCCAAAAGCTCTATATCCAGTTCAAAACTAGCATCAGCCTGCAAAGCAAGATG	100	69	0	0	1	69	283278194	283278126	7e-29	128	G	G	-	G	G	G	-	G	G	-	G
100012622|F|0--52:T>G	TGCAGATAGGTGTGGCACTGTTGATTAGTGTTTGTGGATTTTTTGGAGCGCATGTAGAGGAAGTCTATG	97.1	69	2	0	1	69	291184899	291184831	1e-25	117	T	T	G	T	T	T	T	T	T	T	T
100015896|F|0--45:T>G	TGCAGCAGCACCGTCAACGAGGCAGAGCTGCCCGTGGGACTTCCGTTGGGCATTGGAGAGAGCGGAACA	95.65	69	3	0	1	69	299531492	299531424	7e-24	111	T	T	T	T	T	T	T	T	T	T	T
100002640|F|0--16:A>G	TGCAGACTATTTTCTGATGTGTTTGCTGCCCTATCGTCCCAGCCTTTTATTACCGCTGGATTACCCGAG	98.51	67	1	0	1	67	300708293	300708359	4e-26	119	A	A	A	A	-	A	A	A	A	A	-
100002640|F|0--13:C>T	TGCAGACTATTTTCTGATGTGTTTGCTGCCCTATCGTCCCAGCCTTTTATTACCGCTGGATTACCCGAG	98.51	67	1	0	1	67	300708293	300708359	4e-26	119	C	C	C	C	-	C	C	C	C	C	-
100015505|F|0--61:C>G	TGCAGGCAGCTCAAGTCGATATGCGTTATCATTTATTTTTTCTAACACTTTGAAAGGACCACCAGCACG	100	69	0	0	1	69	303435395	303435463	7e-29	128	C	C	C	C	C	C	C	C	C	G	C
100017434|F|0--52:A>G	TGCAGATCATCATCACCGGAGTACATACATGACCTTAATCAAGGCTTTGCGCACGCTTGGTGGCGAGGA	100	69	0	0	1	69	307702317	307702249	7e-29	128	G	G	G	A	A	A	G	A	A	A	G
100009595|F|0--8:C>T	TGCAGGGTCTAATCTTTCGGAAAGCCGTGCCCGCGGTTATGTGGCAACTTGGAATATTTTGTTAACATC	100	69	0	0	1	69	308468821	308468889	7e-29	128	T	T	T	T	T	T	-	T	T	T	T
100010677|F|0--54:T>C	TGCAGCTAACTAGGACATAAACGGCAGCTGAAAAAGTCATGGCATCGGTCCACATGGTCCTCTAAAGCT	98.55	69	1	0	1	69	309844212	309844280	3e-27	122	C	C	C	C	C	C	C	C	C	C	C
100009582|F|0--63:T>C	TGCAGCTGGAAAAAGTTGTGGCATCGGTCCACACGGTCCTCTAAAGCTTGACCGAGCCAGCTTTATTTC	92.54	67	4	1	2	68	309844235	309844300	7e-19	95.3	-	-	-	-	C	C	-	T	T	T	T
100014849|F|0--62:A>G	TGCAGAAAACTGGGAGGAACCCTCGAGTTGGTTGATAAGGGAAGTTCTGCTCTCCAAAACCTATCAAAA	97.1	69	2	0	1	69	315293295	315293363	1e-25	117	A	A	A	A	A	A	-	A	A	A	A
100030320|F|0--30:A>G	TGCAGCTCGGAGCAAGGTGCAGGCTTTCCTAGAGGCCGCGTGCTCCGGCGACCTCGAGGCCCTCCGAGA	100	66	0	0	1	66	316806703	316806768	3e-27	122	G	A	A	G	G	G	G	A	A	G	A
100004687|F|0--28:T>C	TGCAGTACGTGTTAATTTCTACACCGTATAACAGTTAGCATCTATCCAGCAGCAGCTTGCCGTACACGG	95.65	69	3	0	1	69	316940703	316940635	7e-24	111	T	T	-	T	C	T	T	T	T	T	T
100008501|F|0--22:C>T	TGCAGTATAGTTTCACATTGGTCTATAGGTCAAAGTGTCTAGACCGAGATCGGAAGAGCGGTTCAGCAG	100	46	0	0	1	46	327066252	327066207	4e-16	86.1	-	C	C	C	-	C	-	C	C	C	C
100005727|F|0--25:G>T	TGCAGAGTTTGCAAAGGAGCTTTACGTTCAGGGCATGGTATCCCGAGATCGGAAGAGCGGTTCAGCAGG	100	45	0	0	1	45	327551664	327551708	2e-15	84.2	-	T	T	G	G	G	-	G	T	-	G
100007459|F|0--37:A>G	TGCAGCTCTCCTGGGTGATTTGATCCAGGGATTAAAAACCAACAAAACCGAGATCGGAAGAGCGGTTCA	100	50	0	0	1	50	328127491	328127442	2e-18	93.5	G	G	A	G	A	A	A	A	G	G	A
100042447|F|0--14:G>A	TGCAGCAGGTTCCCGATGGACGCCGCTATGGCGACCAGCACGGCGCCCGACGACATGGCCGCCGAATCC	94.2	69	4	0	1	69	328311347	328311415	3e-22	106	G	G	G	G	G	G	G	G	G	G	G
100017892|F|0--8:C>A	TGCAGAGACATACCTGTACCAAAACGCCTTCAACTTTTTCATCCGAGATCGGAAGAGCGGTTCAGCAGG	97.78	45	1	0	1	45	334644795	334644839	7e-14	78.7	C	C	C	C	-	C	-	C	-	C	C
100017892|F|0--17:A>C	TGCAGAGACATACCTGTACCAAAACGCCTTCAACTTTTTCATCCGAGATCGGAAGAGCGGTTCAGCAGG	97.78	45	1	0	1	45	334644795	334644839	7e-14	78.7	C	A	A	A	-	A	-	C	C	A	A
100034564|F|0--43:A>G	TGCAGTTGCTGAGCCGACATGGCATGGTGCGCGGCTTGACGGCAATCGACCATGTCGACCGGCTCTGCG	98.55	69	1	0	1	69	338578994	338579062	3e-27	122	A	A	A	G	-	G	G	G	A	A	A
100025886|F|0--30:G>A	TGCAGGGTGATCGTATGTTCGATCCTGAGGGCGAAAAGCCAACATATTGACCATGGATTAAAAGTGGGA	96	50	1	1	1	50	342818093	342818045	2e-14	80.5	G	G	G	G	-	G	G	G	G	G	G
100022381|F|0--47:C>G	TGCAGTAGAGGAAAATTTAAAGGAGAATCATGTTCAAGGAGGTGCATCGATGCATCAATGCCACTTTTG	100	67	0	0	3	69	346012851	346012917	9e-28	124	C	C	-	C	C	C	C	C	C	C	C
100025170|F|0--54:G>T	TGCAGGTCTCTCTCAGGAGCTCACCCGTGGCCTCCCCTACACGTCGCCGCCCCGGATTGACCTAGCCCC	97.1	69	2	0	1	69	357544089	357544021	1e-25	117	G	G	-	G	-	T	-	-	G	-	G
100005628|F|0--36:C>T	TGCAGACGTACGTTACGTACGTATACAAATCAACTCCGATTGATGCATCTGTGTTTAGCGTCCGAACAT	98.55	69	1	0	1	69	365603792	365603860	3e-27	122	C	C	C	C	C	C	-	C	C	C	C
100028364|F|0--14:G>A	TGCAGCCGTCGCTGGAGAAGAAGCACGTCCCGATTTTGATTGATCGTGCTCGTGCCATGGGTCTCTGTC	98.55	69	1	0	1	69	365603795	365603727	3e-27	122	G	G	G	G	A	A	-	A	G	G	G
100008881|F|0--44:A>G	TGCAGTAAAGAAGAAAAAATTGGCACAACTGTGGTTTCTTGTTTAACTGTATCTGCCAGTTGCTCCCGA	95.24	63	3	0	6	68	366359505	366359443	1e-20	100	A	A	A	A	-	A	A	A	A	A	A
100008460|F|0--41:C>T	TGCAGCAATCAAACATCTCGCCTCGTGTCTACGTCCGCATGCAGCGATTCCGAGATCGGAAGAGCGGTT	100	52	0	0	1	52	367594626	367594677	2e-19	97.1	C	C	C	C	C	C	C	C	T	T	T
100034440|F|0--55:C>T	TGCAGAGATCCATGTGGACGCACGTTATAGGGCTGCTGCACTTGCACGTTGAGAGCGGCATGTCGCCGA	100	68	0	0	1	68	368522886	368522819	2e-28	126	C	T	T	C	C	C	C	C	C	C	C
100034440|F|0--48:T>A	TGCAGAGATCCATGTGGACGCACGTTATAGGGCTGCTGCACTTGCACGTTGAGAGCGGCATGTCGCCGA	100	68	0	0	1	68	368522886	368522819	2e-28	126	T	T	-	T	T	T	T	T	T	T	T
100020629|F|0--15:A>C	TGCAGGATATGTGTTAGGGGGCTAATTAGCCTAGAACAAATGCATGGTTCAATTCATGTGATTTTTGAT	98.55	69	1	0	1	69	368539077	368539145	3e-27	122	A	A	A	A	-	A	A	A	A	A	A
100024492|F|0--23:C>T	TGCAGCCTTCTCGTTGTCAGCGTCGCGCCGGAGATGGGGAGCCATCGCCAAATGCGCTCGCCGAGATCG	96.92	65	2	0	1	65	371049261	371049197	2e-23	110	-	C	C	C	-	T	C	T	T	T	T
100014026|F|0--6:C>A	TGCAGTCCACTTTATAGTGTAGACATCCATATTAGTACATGCATATGAAGATGAAAGATTATGGACTTC	100	69	0	0	1	69	392072859	392072791	7e-29	128	C	C	-	C	-	C	C	C	C	C	C
100014026|F|0--30:A>G	TGCAGTCCACTTTATAGTGTAGACATCCATATTAGTACATGCATATGAAGATGAAAGATTATGGACTTC	100	69	0	0	1	69	392072859	392072791	7e-29	128	A	G	G	G	-	A	A	A	A	A	A
100034040|F|0--48:T>C	TGCAGCGTTCTCCGAGGCCGGCAGCGTCGACGATGTCCAGGTACTCATTAAAGATCAAACTCAAAGCAC	98.55	69	1	0	1	69	392630569	392630501	3e-27	122	C	C	C	C	T	T	C	C	C	C	T	wri276
100019152|F|0--6:G>A	TGCAGTGAGGCATTCAAAGCAGGGTGTCCTGTCATCATACCAAGAGACTGCAATAGTGAGGCATCCGAG	98.51	67	1	0	1	67	397516635	397516569	4e-26	119	G	G	G	G	-	A	G	G	A	-	G
100018281|F|0--47:T>C	TGCAGCAGCAGCGCCTTCTCCACCAGCTCCGCCAGCTCCGTGTAGTGTGAGTCCAGCAGCGCCACCAGC	100	69	0	0	1	69	397758696	397758628	7e-29	128	C	C	C	C	C	C	C	C	C	C	C
100006518|F|0--12:G>T	TGCAGCAAGCCTGGTCTTCTTGAGCGTCAAAGAGCGATTTTCCTATATGATATATTCTGCGTCAGGCTG	98.55	69	1	0	1	69	402205208	402205276	3e-27	122	G	G	G	G	T	T	G	G	G	G	T
100024504|F|0--54:C>G	TGCAGCAATACCCCAGGGTATCATCTATAGTAGCTAAAGCGCATCAGTGCAACTCGGTGTAGAAATACA	98.55	69	1	0	1	69	403342630	403342698	3e-27	122	-	C	C	C	-	C	C	C	-	-	-
100031961|F|0--27:T>G	TGCAGCGAAGCCATTCCTAGTCGCGACTTGCGAGCTCCGACTACTGTACTCTGCTCGCTCGGCCGCTGA	100	69	0	0	1	69	405865292	405865360	7e-29	128	T	T	T	T	T	T	G	G	T	T	T
100013887|F|0--66:A>G	TGCAGGATGCAACGCAACAAGTTTGTCTTGAGCAAATAAATGTTAGACGACCAGGAGCAGGCAGGCAGT	100	66	0	0	1	66	408967034	408966969	3e-27	122	G	G	G	G	A	A	A	A	G	G	A
100019974|F|0--66:T>C	TGCAGCCTGCCATTGCATGTTGCTCTTTTTATATTTCTTGCAATGAATGCGTGCACATAATTTATGTTC	97.01	67	2	0	3	69	409351581	409351647	2e-24	113	T	T	-	T	C	C	T	C	T	T	T
100020145|F|0--42:G>A	TGCAGCTAAATAGGAACTAAACAGCAGCTGGAAGTAGTTATGGAATCGGTCCCCACGGTCCTCCCAGGA	98.55	69	1	0	1	69	414912610	414912542	3e-27	122	-	G	-	G	G	G	-	G	G	-	G
100026161|F|0--64:C>T	TGCAGTTTCCTTTTATCAAGTCGAATAGAAAACAGAAGGAAAACTGAATATATCACTGCTTCCCCTTCC	98.51	67	1	0	1	67	414913006	414912940	4e-26	119	-	-	T	T	-	C	-	-	-	-	-
100026945|F|0--33:A>G	TGCAGCTCAAGTTCGGGGTGGATGAATCGTACAAGCTGACCGTGCCTTCAACCGAGATCGGAAGAGCGG	98.15	54	1	0	1	54	415346014	415345961	7e-19	95.3	G	G	A	G	G	G	G	G	G	G	G
100016559|F|0--11:A>G	TGCAGCCAAGGATGAAAAGCAGAGGGAGCAAAGCAGGGGGGCAATGGCAAGCCTTTGGCATCCATCGGG	100	69	0	0	1	69	416980604	416980672	7e-29	128	A	A	A	A	G	G	A	A	A	A	G
100049880|F|0--51:C>G	TGCAGAAAAAAGAACTGCAAAATCCGATCCAATTTTTCGTAATCGATTAGTCAACATGGTGGTTAACCG	98.55	69	1	0	1	69	419384989	419384921	3e-27	122	C	C	C	C	C	C	C	C	C	C	G
100049880|F|0--51:C>A	TGCAGAAAAAAGAACTGCAAAATCCGATCCAATTTTTCGTAATCGATTAGTCAACATGGTGGTTAACCG	98.55	69	1	0	1	69	419384989	419384921	3e-27	122	C	C	C	C	C	C	C	C	C	C	C
100023782|F|0--27:C>G	TGCAGAAAAAAGAACTGCAAAATCCGACCCAATTTTTCGTAATCGATTAGTTAACATGGTGGTTAACCG	98.55	69	1	0	1	69	419384989	419384921	3e-27	122	C	C	C	C	C	C	C	C	C	C	C
100023782|F|0--27:C>A	TGCAGAAAAAAGAACTGCAAAATCCGACCCAATTTTTCGTAATCGATTAGTTAACATGGTGGTTAACCG	98.55	69	1	0	1	69	419384989	419384921	3e-27	122	C	C	C	C	C	C	C	C	C	C	C
100023280|F|0--38:A>T	TGCAGAAAAAAGAACTGCAAAATCCGATCCAATTTTTCATAATCGATTAGTTAACATGGTGGTTAACCG	98.55	69	1	0	1	69	419384989	419384921	3e-27	122	A	A	A	A	A	A	A	A	A	A	A
100022196|F|0--23:T>A	TGCAGAAAAAAGAACTGCAAAATTCGATCCAATTTTTCGTAATCGATTAGTTAACATGGTGGTTAACCG	98.55	69	1	0	1	69	419384989	419384921	3e-27	122	T	T	T	T	T	T	T	T	T	T	T
100022104|F|0--26:G>C	TGCAGAAAAAAGAACTGCAAAATCCGGTCCAATTTTTCGTAATCGATTAGTTAACATGGTGGTTAACCG	98.55	69	1	0	1	69	419384989	419384921	3e-27	122	G	G	G	G	G	G	G	G	G	G	G
100016087|F|0--42:A>G	TGCAGCTCTCCCTCCTCACCCCATACATCCAGGTAACTCCCCACCTCGCCGAGATCGGAAGAGCGGTTC	95.45	44	2	0	1	44	424658985	424659028	1e-11	71.3	G	G	G	G	A	A	G	G	G	G	G
100031888|F|0--37:G>A	TGCAGCTTTTTTACATGCAAAAGGAGAAGCTGGTCCCGAGCAGCTTCCACAGCTTCCTCCCCCGAGATC	100	64	0	0	1	64	426491694	426491631	4e-26	119	-	G	G	-	-	G	-	G	G	G	G
100041726|F|0--54:C>G	TGCAGCTCTGCGTGGGCCACCGCTGCCTCGTCTTCCACCTCGCCCAGGTCGACGCCGAAGCCGTCCCCG	100	69	0	0	1	69	429692079	429692147	7e-29	128	C	C	G	G	C	C	C	C	C	C	C
100046076|F|0--29:T>G	TGCAGAGAAATCTGGTCGCAGCAGATGCGTCGGTAGAATTCAGCCCTTTTTAGAGAGAAGGTAGACATA	98.55	69	1	0	1	69	433847027	433846959	3e-27	122	G	G	G	G	T	T	G	G	G	G	T
100020359|F|0--61:G>A	TGCAGCCCCAAGCTGGAGACCCTGGCGCTCATCTGCAACTGCGGCTAACCCGACCGCGTCCGCGTCGGC	92.75	69	5	0	1	69	438025147	438025215	1e-20	100	G	G	G	G	G	G	G	G	G	G	G
100026129|F|0--45:C>T	TGCAGATTGTCAGCGATGATGGGAAGAAAGTTCGGCGCAGGCAGCCCTTCACCGAGAAGCACAAAGAAG	100	69	0	0	1	69	438622288	438622356	7e-29	128	C	C	C	C	-	C	C	C	C	C	-
100018899|F|0--66:A>C	TGCAGGAATAATTAATCAATCACCTAATTTTTTTTCTTCATATTTTCCGACACCTTCTTCTATCCTACT	100	69	0	0	1	69	440269505	440269437	7e-29	128	C	C	A	C	-	A	A	A	C	C	-
100018899|F|0--11:T>A	TGCAGGAATAATTAATCAATCACCTAATTTTTTTTCTTCATATTTTCCGACACCTTCTTCTATCCTACT	100	69	0	0	1	69	440269505	440269437	7e-29	128	-	T	T	T	A	A	T	A	-	-	A
100019323|F|0--65:C>T	TGCAGCTATTATGCTATTGTTTTCTTTTTCTTTGATCTTCGGATCTTCTGATCCTAGGACCTTCACCAA	91.04	67	4	2	1	65	440689275	440689209	3e-17	89.8	-	C	-	C	C	C	-	C	C	C	C
100005893|F|0--11:T>C	TGCAGGACCACTTGCACCGTAGTGTTGAACCGCAGCCTCTTCACCCTGGTGCCCTTGGACGTCAGCATC	100	69	0	0	1	69	444332280	444332212	7e-29	128	T	T	T	T	C	C	T	T	T	T	C
100035069|F|0--51:C>T	TGCAGCTTGTACTCCTCCATGAGGAGTTCCCCGAGCTTAGGGAGGAGGCTGCCCATGGCCCCCGTCGCC	95.65	69	3	0	1	69	444728792	444728724	7e-24	111	-	T	T	T	C	C	-	C	-	-	-
100010855|F|0--52:C>A	TGCAGCTACGTCCCCCATGTATATTGCATGCAGATAAACATTCAGTATCGATCATATTTTTGAACTAAT	100	69	0	0	1	69	446997797	446997865	7e-29	128	C	C	C	C	A	C	C	C	C	C	C
100015457|F|0--28:G>A	TGCAGACTACATACAGAATAAAATAAATGAATCTACGCTCTAAAATATGTCTATATAGTCCGTAGTGAA	90.16	61	5	1	5	64	447210816	447210756	7e-14	78.7	G	G	G	G	A	G	G	A	G	G	G
100015589|F|0--9:A>G	TGCAGGTTCAAAAACAGTGAAAGAACATGACGTGCCTCCTGTGAGCATACCACAATGATCAATATTAGG	98.55	69	1	0	1	69	447310594	447310526	3e-27	122	-	A	-	A	A	A	-	A	-	A	A
100032105|F|0--8:A>G	TGCAGACCATCGCCTCGCCTTCGACGGCAAGCTCTTCAAGAGCCACGACGAGCTCTACATCAACCTCTC	100	69	0	0	1	69	449285999	449285931	7e-29	128	A	A	A	A	-	G	G	G	A	A	-
100016591|F|0--48:A>G	TGCAGCAGACCAGAACGTAAGAGCAAGAACTAGACGGCCATGGATTGGAATTTGGAAGGAATTGCAGTC	94.2	69	4	0	1	69	449927801	449927869	3e-22	106	A	A	A	A	G	G	A	A	A	A	G
100011832|F|0--24:T>A	TGCAGTATGTTAGATACTACCTAATCTGTATGGAAAATATGTACGTTGGTGTAACTTCAACCGGTAGTA	94.2	69	4	0	1	69	450809327	450809395	3e-22	106	T	A	T	A	T	T	T	T	T	A	T
100001943|F|0--24:T>A	TGCAGTATGTTAGATACTACCTAATCTGTATGGAAAATATGTACGTTGGTGTAACTTCAACCGAGATCG	93.65	63	4	0	1	63	450809327	450809389	7e-19	95.3	A	T	T	T	T	A	A	T	T	T	T
100013456|F|0--41:G>A	TGCAGGCAGTGACAGAAGAATATTTTTCTTCTAAAAGAGGCGTGAAGTGTCATGGCAAAGCAGATGGAA	98.55	69	1	0	1	69	451387815	451387747	3e-27	122	-	-	-	A	A	A	-	A	G	G	A
100029888|F|0--16:T>C	TGCAGGCGTTGCTGTATGCAGTTGGTTTGGGTAAAGGAGCGATTCCTACGGCCGCCGCAGTGAATTGGG	100	69	0	0	1	69	453687612	453687544	7e-29	128	C	C	T	T	C	C	C	C	C	C	C
100021211|F|0--41:C>A	TGCAGGTTGTCCATATGATCGGTTAAGGATCAACGGCTCTGCCAGCAGGCCGAGATCGGAAGAGCGGTT	100	52	0	0	1	52	453711493	453711442	2e-19	97.1	C	C	C	C	C	C	A	A	C	C	C
100006652|F|0--59:C>G	TGCAGAGATTCCATCTGATCCGATCAGGTTCTCTGCATGCTCGGCGCAAAAGTCTTCTTCTGATGCAGC	100	69	0	0	1	69	454193911	454193843	7e-29	128	C	C	C	C	G	G	C	C	C	C	G
100010234|F|0--51:G>A	TGCAGTAGTGGCACCCCTCTGCCTATTACACGCACGCGCCTTGAAAAAATCGTCGATCAAGTTCACTAG	100	69	0	0	1	69	457020109	457020041	7e-29	128	G	G	G	G	A	A	G	G	G	G	A
100004780|F|0--42:G>A	TGCAGATGTTGGATGTACTCGATGGCGTCCTTGATGATCGAGGCCTTGTCCATCTGCAACGACGAGGAA	100	69	0	0	1	69	457420575	457420643	7e-29	128	G	G	G	G	A	A	G	G	G	G	A
100022380|F|0--68:G>A	TGCAGTAGCTATAGTAAAAAAAAAGGTTGCACTGCACTAGTCACTTGTCAGATAAGTATATATACACAG	100	69	0	0	1	69	457797546	457797478	7e-29	128	-	G	G	G	A	A	G	G	G	G	A
100004976|F|0--42:G>A	TGCAGTTCCTCCCCAGGATCTCTTCGCGCGTGTACTCCGTCAGCTCCAGGAAGCTATCCGACGCGAAAA	100	69	0	0	1	69	459090801	459090733	7e-29	128	G	G	G	G	A	A	G	G	G	G	A
100013604|F|0--24:T>C	TGCAGAGAAGCTCCCAGGGATGCCTGATCCATGGAGGTGAGTCGCCGAGAAGATTGCCGTTGCGCCTCG	98.55	69	1	0	1	69	459128863	459128931	3e-27	122	T	T	C	C	-	-	-	-	T	T	T
100010305|F|0--24:C>A	TGCAGGAAACTTCAGGTGATCATTCCCATCCAACCAGAGTCCTTGGCTTCGTGCCATCACCTCTGGGAG	88.06	67	8	0	1	67	459940339	459940405	2e-14	80.5	C	C	A	A	-	C	C	C	C	C	C
100018396|F|0--5:C>T	TGCAGCTGTGCAAAAGTTATTCTATGCTCTCCATGTGCTTCTAACTCTCTGTATATCCGAGATCGGAAG	100	59	0	0	1	59	460786881	460786823	2e-23	110	T	T	C	C	-	C	C	C	T	T	T
100018396|F|0--23:A>G	TGCAGCTGTGCAAAAGTTATTCTATGCTCTCCATGTGCTTCTAACTCTCTGTATATCCGAGATCGGAAG	100	59	0	0	1	59	460786881	460786823	2e-23	110	G	G	A	G	-	A	A	A	G	-	G
100025980|F|0--63:G>C	TGCAGATGGGCCTCCCCAACGTCCGGCGCAACTTGCATGTACGCCAAACGACCAGCCCATCGAGATGCC	100	69	0	0	1	69	470770940	470770872	7e-29	128	G	G	G	G	C	C	G	G	G	G	C
100003389|F|0--12:A>G	TGCAGGCAAACTATAGCGTGTAGGACAAAAATTAAAATACAACACGCAAAATTTGGGTTGCCTGGGATT	95.65	69	3	0	1	69	472985290	472985222	7e-24	111	G	G	-	A	-	G	-	-	-	G	-
100011444|F|0--43:C>T	TGCAGTTTTTCTGTCAAAAATGGCAAAAACAGCAACTTTCAATCTTGTTTTGGCCACAACTTTTGATCC	98.55	69	1	0	1	69	473507010	473506942	3e-27	122	C	C	C	C	-	C	C	C	C	C	C
100028715|F|0--37:G>A	TGCAGAAAGGTAATTGTGTTGGTAAGCTGATTGATGCGCATGTGTGTACATGCGTTTTGTATTACTTGA	91.3	69	5	1	1	69	479254344	479254411	2e-18	93.5	-	-	-	-	A	A	-	A	-	-	-
100005434|F|0--35:A>G	TGCAGGCACCGATTGAAGTCGCCCCCAAATTCATCATCACCATCACTGTGACCACTTTGCCGAGATCGG	100	62	0	0	1	62	483116789	483116728	5e-25	115	G	G	A	G	A	A	A	A	G	G	A
100025636|F|0--22:C>T	TGCAGCGTGGTTCGAGTAGCCGCCGTGATAAGCCAGCGCACACATCTGGCGCCATAGGTGTGGATCACA	100	69	0	0	1	69	483150305	483150237	7e-29	128	C	C	C	C	T	T	C	C	C	C	T
100009088|F|0--14:G>T	TGCAGTGGTTTGACGTGGCCAAATACGTTACAGTGAATTGGAAAATGAAATGCGTATAACTTTCTTACA	100	69	0	0	1	69	484801160	484801092	7e-29	128	G	G	G	G	T	T	G	G	G	G	T
100030223|F|0--31:G>A	TGCAGGGGTTGTCGTCCGGGGACGCGCCCTCGCATTCCTGCCGCCATGCCTGGTCAGCAGCAGCAGCGC	100	37	0	0	1	37	485966048	485966084	4e-11	69.4	G	G	G	G	A	A	-	G	G	G	A
100041072|F|0--19:A>G	TGCAGGCGTCGGCGTCGCGAATCTGCCGCGTGAGGGCGTCGGGGGGCAAGGACCGAGATCGGAAGAGCG	98.18	55	1	0	1	55	486598200	486598146	2e-19	97.1	A	A	G	G	-	G	G	G	A	A	-
100022273|F|0--14:G>A	TGCAGACCACCATGGCGCCAGCGGATGTCAGCTTCGATGAAGGCGACCAGACTGATCCGGGCCGGGAAG	100	69	0	0	1	69	486598217	486598285	7e-29	128	G	G	G	G	A	A	G	G	G	G	A
100015094|F|0--48:A>G	TGCAGACCACCATGGCGCCAGCGGATGTCAGCTTCGATGAAGGCGACCAGACTGATCCGAGATCGGAAG	100	59	0	0	1	59	486598217	486598275	2e-23	110	A	A	A	A	-	A	A	A	A	A	-
100015094|F|0--14:G>A	TGCAGACCACCATGGCGCCAGCGGATGTCAGCTTCGATGAAGGCGACCAGACTGATCCGAGATCGGAAG	100	59	0	0	1	59	486598217	486598275	2e-23	110	G	G	G	G	A	A	G	G	G	G	A
100011659|F|0--54:A>G	TGCAGATTTAACCTTCCTTTCCCTGACATCGCCGATGAAAGTCATGCGATCCGAACAGAGATCAAAAGA	100	69	0	0	1	69	486877703	486877771	7e-29	128	G	G	A	G	-	A	A	A	G	G	-
100027357|F|0--48:C>T	TGCAGCACACACTTACGAGCCCTCGTCGCTCGAAAGGGGACAAGTCGTCATGGGACGAGTTGCCTCGCT	98.55	69	1	0	1	69	486877706	486877638	3e-27	122	C	C	T	T	-	T	T	T	C	C	-
100016379|F|0--31:T>G	TGCAGCTTGCCTGGCCATTGTCGCGATTGGCTCTGCGGTTGCTGGGCTGGGAACTTACAGTTCCGTGAA	100	69	0	0	1	69	487036351	487036283	7e-29	128	T	T	T	T	G	G	T	T	T	T	G
100007290|F|0--65:C>T	TGCAGCAAAGCGAACAAATAAGAAACTTACAGAACCAATTGATTGCTTACACGCATGATTCGATCCAGT	98.55	69	1	0	1	69	487832659	487832727	3e-27	122	C	C	C	C	C	C	C	C	C	C	C
100007290|F|0--55:T>C	TGCAGCAAAGCGAACAAATAAGAAACTTACAGAACCAATTGATTGCTTACACGCATGATTCGATCCAGT	98.55	69	1	0	1	69	487832659	487832727	3e-27	122	T	T	T	T	T	T	T	T	T	T	T
100020300|F|0--68:T>C	TGCAGAACTTTCGACGTCACATTTCACATCTCCACGAAACATTGTACTCCCGCTGTATTAGTCTGATTT	100	69	0	0	1	69	488977709	488977777	7e-29	128	C	C	T	C	T	T	T	T	C	C	T
100024430|F|0--17:A>C	TGCAGTTTACACGACACACATCCCATGTTATCACCGGTGCGCTCTGCCCGAGATCGGAAGAGCGGTTCA	100	50	0	0	1	50	489873850	489873899	2e-18	93.5	C	C	A	C	A	A	A	A	C	C	A
100007549|F|0--50:T>C	TGCAGGGATTGTACCCTGCCTGCACAGGCGACGCCGTTCAGTCATCGTCATCGATCCGAGATCGGAAGA	100	58	0	0	1	58	490212474	490212531	9e-23	108	T	T	T	T	T	T	T	T	T	T	T
100010333|F|0--38:C>T	TGCAGATAAGCATGTCATTTGTTCATCTGTGTGATTAGCCATTGAACTCCTAAAACTCCTGATCATTGA	98.55	69	1	0	1	69	490527360	490527428	3e-27	122	C	C	C	C	T	T	C	C	C	C	C
100016346|F|0--16:G>A	TGCAGCTACTCGTCGAGCACATTGTGCTCTGGATCTACCGCGTCCACGTCGCTGTTCTCGCTAGGTGAG	100	69	0	0	1	69	491367167	491367099	7e-29	128	-	G	G	G	A	A	G	G	-	-	A
100023575|F|0--23:T>C	TGCAGTTGGTCGACATCGAGGACTGCCTTGTACACGGTGCCCTGCCCTCCTTCCCTGATGATGTTCGCC	98.55	69	1	0	1	69	492904807	492904875	3e-27	122	T	T	C	T	T	T	C	C	T	T	T
100019516|F|0--68:A>G	TGCAGAGTAGTGACATTCATGCCGTCAAGCTTGGCGTTGTTGGACCTGATAGCGTCCGTGTTGTTGCGA	100	68	0	0	1	68	494118366	494118299	2e-28	126	A	A	A	A	A	A	G	G	A	A	A
100023837|F|0--19:A>C	TGCAGCGCAACGCAGAATAATCAAAGAGATAAATCCACAAAGGCAACATATCACAACCACATACACAAA	98.55	69	1	0	1	69	494297801	494297733	3e-27	122	-	C	C	-	C	C	-	C	-	C	C
100010339|F|0--43:T>C	TGCAGGTGGAGGTGGTGATCCTGCTGCTGCCTCCTGCTCCCCGTCGCCAACTCCTCCATGGCCGCGGCG	95.65	69	3	0	1	69	498092457	498092389	7e-24	111	T	T	T	T	C	C	T	T	T	T	T
100029177|F|0--56:G>T	TGCAGATTTTATTTCTTTGCTCCCTCTTCTCATTTTTGGTGTCAATTCCTTCATTCGGTTTCCTTCTCA	98.55	69	1	0	1	69	498393528	498393460	3e-27	122	T	T	T	T	-	T	G	G	T	T	T
100020087|F|0--43:C>G	TGCAGCGGTGGCGTATTATATGCTACTGTTTGATAAAAGGGTTCCTGGAAATTTGGATTAAAGCTAGAA	100	69	0	0	1	69	500162090	500162022	7e-29	128	-	C	C	C	-	C	-	C	C	C	C
100016174|F|0--66:A>G	TGCAGTTCGTCAGTACAGGCCGAGAGACGCAGCGGAATTAAGTCAGTCGCTCCTGGAACCAAACCGAGA	90.41	73	0	2	1	66	500164418	500164490	3e-17	89.8	A	A	A	A	A	A	A	A	A	A	A
100001236|F|0--31:A>G	TGCAGTTTTTGGTGCAAATAATTTTCCCCTGACCGAAGAAATATTCCGCTGATCAAATGTGCCACCGAG	100	67	0	0	1	67	500164421	500164355	9e-28	124	A	A	A	A	G	G	A	A	A	A	A
100002528|F|0--18:C>T	TGCAGTCTGTGTTCTCTCCGTTTCTCAGCAGTGTCTGCTTTGAGTTGCAAGCTTCAGGAAGAATATACA	100	69	0	0	1	69	500587022	500587090	7e-29	128	C	C	C	C	C	C	T	T	C	C	C
100020049|F|0--58:A>C	TGCAGAATCCCCCGTCTTGGTGCCGGCCAAGTGCACATGGCCTCTGGAGCACACCACTACGTAGTTGAT	100	69	0	0	1	69	502457277	502457209	7e-29	128	A	A	A	A	A	A	C	C	A	A	A
100014916|F|0--22:G>A	TGCAGCAGGTGTGAAGTTGCCTGTCTCATTTGTTAGGGCTTTTATCTGTATCTGCTACATAGTTGCATT	100	69	0	0	1	69	503662035	503661967	7e-29	128	G	G	G	G	G	G	A	A	G	G	G
100021926|F|0--30:T>C	TGCAGCAGCAGCAACAGCTGAGCCTCAACCTCCTCCTTCAGGCGAGCAGGGCCGCCGAGATCGGAAGAG	96.49	57	2	0	1	57	507253367	507253423	7e-19	95.3	T	T	-	T	-	-	-	-	-	T	-
100003503|F|0--18:T>A	TGCAGCCAACATTTCTCCTACCAATCCTTTGATCCATGAGTTTCCTAACCCTGGCAACATCCTCCCACC	100	69	0	0	1	69	510203235	510203167	7e-29	128	T	T	T	T	T	A	A	A	T	T	T
100032602|F|0--62:C>A	TGCAGCACGCTCCGCCGCCGATACCAGCGCCCTGACGTGCTGCCGTCGCGCCTCCTCCAGCCCCGCGCG	100	69	0	0	1	69	512544932	512545000	7e-29	128	A	A	C	A	C	C	C	C	A	A	C
100023361|F|0--38:C>G	TGCAGATGCAGTAGCACGTCCAGTCGCGCAACCACAGCCCCCCGTTTAGCACATGGTTTGATTCCAGAG	100	69	0	0	1	69	513396126	513396058	7e-29	128	C	C	G	C	C	C	-	C	C	C	C
100012211|F|0--18:G>A	TGCAGCACCTGCACCTGCGTCTTCTTCTTCTGCTCCCTCCTCACCATGTTGCGCTTGTTCACGTAGTCC	100	69	0	0	1	69	513419035	513418967	7e-29	128	A	A	G	G	G	G	G	G	A	A	G
100032882|F|0--47:A>G	TGCAGTACTGTGCTGCCGGCTACTAACAGCAGGAGCACCACGGGCCGACTACTGAGCGGGAGCGGCAGC	91.67	60	4	1	9	68	514187537	514187479	5e-15	82.4	G	G	G	G	A	G	G	G	G	G	G
100008224|F|0--12:T>C	TGCAGCGCTGAATAGGAAATACCTAGAAAACGCCTGTTTTTATTAGACCTAGACATGAGGCGTTGTGTA	100	69	0	0	1	69	515910592	515910660	7e-29	128	C	C	T	C	T	T	T	T	C	C	T
100012025|F|0--52:G>T	TGCAGCGCTAAATAGAAGACGCATGCCTTTTCATTAGACCTAGACATGAGGCGTCACGTAGACATGGCC	100	69	0	0	1	69	515911062	515911130	7e-29	128	-	T	T	T	G	G	G	G	-	-	G
100010093|F|0--11:T>C	TGCAGCACAGCTGACCATAGATGAGGACTTAACATAGCTAAACTAACTCTACTGCTAGTGCAACAGGGA	97.06	68	2	0	1	68	518193717	518193650	5e-25	115	-	-	-	-	-	-	-	-	-	-	-
100007326|F|0--56:G>A	TGCAGCACAGCTGACCATAGATGAGGACTTAGCATAGCTAAACTAACTCTACTGCTGGTGCAACAGGAA	94.03	67	4	0	1	67	518193717	518193651	4e-21	102	G	G	-	G	-	-	-	-	G	G	G
100026162|F|0--49:C>T	TGCAGTTTATTGCAGTCACGGCTACAGCCAGCTCGCGCCCGTAAGCACGCATGTTCGTCAGCGTGCACC	98.55	69	1	0	1	69	520824636	520824568	3e-27	122	C	C	T	C	C	C	C	C	C	C	C
100014121|F|0--5:T>C	TGCAGTCGGTAAAAATGAACATTTCTCTAAGACGTAGTACGACTTTTGCAGTTAGCCGTTATTCTAGAT	100	69	0	0	1	69	521538918	521538986	7e-29	128	C	C	T	T	C	C	C	C	C	C	C
100010167|F|0--42:A>T	TGCAGAACATCATAGGTCAGAGGAGGCATAATGCAAAAATTTAAAAGATTTTATTTCCAGAACGGAACA	92.86	70	3	2	1	69	521647356	521647288	1e-20	100	A	A	A	A	T	T	A	T	A	A	A
100004334|F|0--24:C>T	TGCAGGTGTTTCAGCACCAGTCTACCCTAGGACGCTTCAAGCGAAAGGCTTCAGAAAACCGTACGTTCC	98.55	69	1	0	1	69	521775193	521775125	3e-27	122	C	C	C	C	C	C	C	C	C	C	C
100009678|F|0--57:A>G	TGCAGCTCTAGGGCACAGCACAGTCTAAGATTGGATTGCATAAAAAAGACACAGACGATTGTTAGATGA	100	69	0	0	1	69	524813226	524813158	7e-29	128	A	A	A	A	G	G	G	G	A	A	G
100010112|F|0--30:A>G	TGCAGCACAGCAGGTTTCCCTCGGGTTCAGACATGCAATGAAAGTCAGAGCACTCGCTGCGATTCAGCA	100	69	0	0	1	69	525482667	525482599	7e-29	128	A	A	G	G	A	A	A	A	A	A	A
100034842|F|0--5:G>C	TGCAGGGTTGCTCCGGCAACAGCAAGCCCAGCGACGTCGCCGACGAGGACAGAATCCTCCGCCCGTACA	98.55	69	1	0	1	69	525520564	525520496	3e-27	122	G	G	C	C	C	C	C	C	G	G	-
100010222|F|0--44:C>G	TGCAGCCAATTCTGATGTTGAAGTTGCTACCTTCATTAATAGGACTATATCAGAGCAGTGTGTCACTTT	98.55	69	1	0	1	69	525777987	525778055	3e-27	122	-	C	C	C	C	C	-	C	-	-	-
100027746|F|0--64:C>T	TGCAGATCTCCGGCCGCCCCTGCCGTCGCCCCCGCCGCCCCTGCTTTGTTCCCTGTTCTCTGAGCTGTG	98.55	69	0	1	1	69	526077841	526077908	1e-26	121	C	C	T	T	C	C	C	C	C	C	C
100021697|F|0--10:C>G	TGCAGCAGCACCACCACCACCACCAGCAGCACCGGGCATGCCCATGCAACTCTTCCCCCGAGAACTACC	98.55	69	1	0	1	69	526373400	526373332	3e-27	122	C	C	G	C	C	C	C	C	C	C	C
100021650|F|0--5:T>C	TGCAGTTCTGCTGGCGCATCCCGGATGCTTTTCGACTCGATGGTCATCCCCAGCGACGTTTCCTGGACT	98.55	69	1	0	1	69	528060932	528060864	3e-27	122	T	T	C	T	C	C	C	C	T	T	C
100029699|F|0--27:C>G	TGCAGCCCAAGCGATCAGCGATCGAGTCGACGGAGCAGAGGAATGGAAAATCCCGCCAGAAATTACAGG	100	69	0	0	1	69	528994533	528994465	7e-29	128	C	C	C	C	G	G	G	G	C	C	G
100019558|F|0--5:C>A	TGCAGCGTTTGTTGCTTGCACGAGGAAAACCCATTAAATACTCCCTGGTCAGTAGATTTCATCAAATGA	100	69	0	0	1	69	529544376	529544444	7e-29	128	A	A	C	A	C	C	C	C	A	A	C
100006257|F|0--39:G>A	TGCAGTTCAAGCCTGAGGAGATTGCTGGCATCATTAAAGGCTTTGACGAACCCGAGATCGGAAGAGCGG	95	60	2	1	1	59	529553959	529553900	2e-18	93.5	G	G	-	G	A	A	-	A	G	G	G
100001759|F|0--34:G>A	TGCAGTAAAACCATCGATACCTGGGGCTTTGGAGGGAGACATCTGGAATAAAGCTGTATGAACCTCCTC	97.06	68	2	0	2	69	532295282	532295215	5e-25	115	G	G	G	G	-	G	G	G	A	A	A
100013970|F|0--24:G>C	TGCAGCAGAGTAGGCCAACAGGGAGATCCGTGTCTAGTTTGCACAACCTTTTTAGGTGTTTATAAAAGG	98.55	69	1	0	1	69	533712413	533712345	3e-27	122	G	G	C	C	G	G	G	G	G	G	G
100026746|F|0--66:G>C	TGCAGGCCGTCACTCTCTTCTGGAATGCACGTCGTCAAGGTGCATTTGGGTTCTGGTGGACGATTCGCT	100	66	0	0	1	66	535268837	535268772	3e-27	122	G	G	-	G	G	G	G	G	G	G	G
100023131|F|0--16:C>T	TGCAGCTGCTAGCTATCGCTCTTGCTGCGTGCAGCTGCCGCGTTGCTGTGGTTGCTGCTGTAGTTTGTT	95.08	61	2	1	1	60	536277028	536276968	7e-19	95.3	-	-	-	-	-	C	C	C	-	-	-
100042894|F|0--31:T>C	TGCAGATCTTCATCAAGCTGGCGCTGGACGATGGCATGGACGTCCGCGTCCTCGTCGCCTACAGGCTCA	98.55	69	1	0	1	69	536410070	536410138	3e-27	122	C	C	C	C	C	C	T	T	C	C	C
100022783|F|0--54:A>G	TGCAGCAACGCCACTCCTGCGGGCGGCCAACCCCTGTACAACATTCTGGTCCGAACGTTTAATGGTGCA	100	69	0	0	1	69	537102567	537102499	7e-29	128	G	G	G	G	G	G	G	G	G	G	G
100020885|F|0--18:G>T	TGCAGGACGAGATTCCCAGTGTTCAGGAGAACGGCAATGGTGTCAGTGGTTGTGACTCTTGCTTGAGAA	100	69	0	0	1	69	537380706	537380638	7e-29	128	G	G	T	G	G	G	G	G	G	G	G
100015053|F|0--26:C>T	TGCAGCGAATCACAAGAAAATCATATCGTCAGATTCAATGCCCCGAGATCGGAAGAGCGGTTCAGCAGG	100	45	0	0	1	45	537714534	537714578	2e-15	84.2	C	C	C	C	C	C	-	C	C	C	C
100027757|F|0--16:T>C	TGCAGAGGATGCATAGTTACTTTACGCCCAGTTGCGAAGCAATGCGTAGGGGGCACCGCACCAAACCCT	98.55	69	1	0	1	69	538932778	538932846	3e-27	122	C	C	T	T	C	C	C	C	C	C	C
100021269|F|0--46:C>T	TGCAGAAAAACAGTGTATGTATAGTTGTATACTGATTAGATATAATCGACATCATGTAATTAAGGCAGG	100	69	0	0	1	69	539296513	539296581	7e-29	128	C	C	C	C	T	T	T	T	C	C	T
100011553|F|0--56:G>A	TGCAGCAAGGTTTCAAATTCGAAGTTATGTGGCTGAGAGCTCCTGACTACCAGGAGGTCTTAGAGAAGG	100	69	0	0	1	69	539302199	539302267	7e-29	128	A	A	G	G	G	G	G	G	A	A	G
100034362|F|0--38:A>C	TGCAGATGACGTCGACGGCACCCAATGATGGAGAAGGAAGAATCCTGGTGGAATGGACAGTTACGGGCA	98.55	69	1	0	1	69	539353457	539353525	3e-27	122	C	C	A	C	C	C	-	C	C	C	C
100008610|F|0--61:T>G	TGCAGTGACCGATGTTGCTGTCAGACAGTTTCAGAAAGCACTCCCCTGCTTTCAGTAGCCGTCGCAAAT	96.97	66	2	0	4	69	539542919	539542854	7e-24	111	G	T	T	T	T	T	G	T	G	-	G
100007098|F|0--26:C>T	TGCAGCAAGTTAGCCATAAATTGCTTCTGTGACAGCACCTCTTGAATCTCTCTATCTTTCTGTTCGTAT	100	69	0	0	1	69	540670520	540670452	7e-29	128	C	C	C	C	T	T	-	T	C	C	-
100007098|F|0--18:A>T	TGCAGCAAGTTAGCCATAAATTGCTTCTGTGACAGCACCTCTTGAATCTCTCTATCTTTCTGTTCGTAT	100	69	0	0	1	69	540670520	540670452	7e-29	128	A	A	A	A	-	-	-	-	A	A	-
100009186|F|0--66:C>T	TGCAGCAACTGAGATGATTGAAATTTCAAGCTTGAATGGCTTTCGAAGCCTGATGACTGGGAAAAGCGC	100	69	0	0	1	69	540670806	540670874	7e-29	128	C	C	C	C	C	C	C	C	C	C	C
100009186|F|0--53:T>C	TGCAGCAACTGAGATGATTGAAATTTCAAGCTTGAATGGCTTTCGAAGCCTGATGACTGGGAAAAGCGC	100	69	0	0	1	69	540670806	540670874	7e-29	128	T	T	T	T	T	T	T	T	T	T	T
100036490|F|0--9:G>A	TGCAGGAGTGGGGCATTTTTAGGAGAGGCGAACGCGAACAGTAGGCATTTTTAGGTGCGAGATGAGTTC	95.59	68	2	1	1	67	542045717	542045650	9e-23	108	G	G	-	G	A	A	A	A	G	G	A
100018639|F|0--38:T>C	TGCAGCTGCAAGCAAATTATCCTCGCACTATTTTTTTTTCCTCCTTTTCGTCGCGAAACGGAAAGCGCA	98.55	69	1	0	1	69	542379622	542379690	3e-27	122	T	T	T	T	T	T	T	T	T	T	T
100005950|F|0--41:C>A	TGCAGATGCCCGAGCACATGAGCTCACGTATGAAGTACGTACTATGTAACTGGATTTATCCATCACGTA	98.55	69	1	0	1	69	543620589	543620521	3e-27	122	C	C	C	C	C	C	-	C	C	C	C
100020015|F|0--12:T>G	TGCAGGAAACAGTGCGAACATCGGTTACACGAGCGAATCGGCGCCGGAAATGGGCACGGGCAATGGACC	98.55	69	1	0	1	69	543959400	543959468	3e-27	122	T	T	G	T	T	T	G	G	T	T	T
100022303|F|0--13:T>C	TGCAGGCCAGGTATTTCTTCCAGCAGCTCATCTGCGGCGTGAGCTACTGCCACTTCATGGTAAGAACAA	98.55	69	1	0	1	69	543959403	543959335	3e-27	122	C	C	C	C	C	C	T	T	C	C	C
100004835|F|0--39:A>G	TGCAGCTGGGCAGATGGCATTGTTGACATGCATGCTGCCATTTGTGCCTTCCGAGATCGGAAGAGCGGT	100	53	0	0	1	53	543986775	543986723	5e-20	99	A	A	G	A	A	A	A	A	A	A	A
100024554|F|0--24:A>G	TGCAGGGCCTGGGCTACAACGGCGACGCCCCCATCACGCCTGAGTTCGGCATGGCGCACATGGCCGGCC	94.2	69	4	0	1	69	544456106	544456174	3e-22	106	G	G	G	G	G	G	G	G	G	G	G
100011057|F|0--54:G>A	TGCAGGGCATATTAGGGAGGACGAGCCCAGTCGACAAGTGGTCACGTCAGTTCCGATCTGAGATCGATC	100	69	0	0	1	69	544911429	544911361	7e-29	128	G	G	G	G	G	G	A	A	G	G	G
100022570|F|0--27:T>G	TGCAGGAACTTATTGCATGACGGCGACTAACTAACACGGTCGCATCTGTGAGCTATTTGTTCAAATTTG	100	69	0	0	1	69	545105988	545106056	7e-29	128	T	T	G	G	T	T	G	T	T	T	T
100003965|F|0--67:C>G	TGCAGCTAGTACTAGGCTAGCACTGGTAGTAGTACTAGGATTAAAGCAAGACAAGAAAGATAATGAACC	100	69	0	0	1	69	547420372	547420440	7e-29	128	C	C	C	C	C	C	G	G	C	C	C
100025254|F|0--14:T>C	TGCAGATCATGGCGTTGCTGGTGTTCGTGGTGATGATGAGCAGCAGCTACACCTGCCATGGCGCCGAGA	96.97	66	2	0	1	66	549652602	549652537	7e-24	111	C	T	T	T	C	C	C	C	-	-	C
100009945|F|0--56:C>T	TGCAGCCTAGATTTTGCCAGCAAGCTCCTCGAGCACTAGCCCATCTAATTCGTGCGCGAATTCGGTGAG	89.55	67	7	0	3	69	550556232	550556298	4e-16	86.1	C	C	C	C	C	C	C	C	C	C	C
100009945|F|0--20:C>A	TGCAGCCTAGATTTTGCCAGCAAGCTCCTCGAGCACTAGCCCATCTAATTCGTGCGCGAATTCGGTGAG	89.55	67	7	0	3	69	550556232	550556298	4e-16	86.1	C	C	C	C	C	C	C	C	C	C	C
100036803|F|0--30:A>G	TGCAGCGGGCAAGCTGTCGGGTAGGCAGCGACCTCAGCTACAGCTGGGAAGCCGAGATCGGAAGAGCGG	100	54	0	0	1	54	551056492	551056545	1e-20	100	G	G	A	G	A	A	A	A	G	G	A
100015020|F|0--30:A>G	TGCAGCGGGCAAGCTGTCGGGTAGGCAGCGACCTCAGCTACAGCTGGGAAGCCGGCCAATGCAGCCAAG	100	69	0	0	1	69	551056492	551056560	7e-29	128	G	G	A	A	A	A	A	A	G	G	A
100040449|F|0--12:A>G	TGCAGTCCGGGCAGGACCCTTTTCGTTGTCATCACCGCGGCATCACCGCCGTCTCTCCGAGATCGGAAG	98.31	59	1	0	1	59	552320576	552320634	1e-21	104	G	G	A	G	-	A	A	A	-	G	A
100040449|F|0--10:G>A	TGCAGTCCGGGCAGGACCCTTTTCGTTGTCATCACCGCGGCATCACCGCCGTCTCTCCGAGATCGGAAG	98.31	59	1	0	1	59	552320576	552320634	1e-21	104	-	G	G	G	-	G	G	G	-	-	G
100037897|F|0--12:A>G	TGCAGTCCGGGCAGGACCCTTTTCGTTGTCATCACCGCGGCATCACCGCCGTCTCTCCGGTAGCGCTCG	98.55	69	1	0	1	69	552320576	552320644	3e-27	122	G	G	A	A	A	A	A	A	G	G	A
100037897|F|0--10:G>A	TGCAGTCCGGGCAGGACCCTTTTCGTTGTCATCACCGCGGCATCACCGCCGTCTCTCCGGTAGCGCTCG	98.55	69	1	0	1	69	552320576	552320644	3e-27	122	-	G	G	G	G	G	G	G	-	-	G
100019523|F|0--6:A>T	TGCAGAACGAGTTCCTGACCCCTTGCCGGTGCTCACTTCTGCTGTTCGTTTTCCAGCGGTGGATCTTCT	98.55	69	1	0	1	69	553194796	553194728	3e-27	122	T	T	A	A	A	A	A	A	T	T	A
100028697|F|0--41:G>C	TGCAGACCTTCTCGGTGCAGCAGGGCACCGCCATGGACACCGTCCTCGGGGGCACCTTCCGCGTCCCGC	100	69	0	0	1	69	555434699	555434631	7e-29	128	G	G	C	G	C	C	C	C	G	G	C
100005063|F|0--32:A>T	TGCAGGGTGCAGTTAAGGTTCACACCATCTTCATTCTTCAATTTTTCAAGCAGTCAAGCCTCCAGCCTC	94.12	68	4	0	1	68	555442970	555442903	1e-21	104	A	A	A	A	A	A	T	A	A	A	A
100018756|F|0--68:T>A	TGCAGCAGAGAATTATATATCTAACCTACACCGCCAGGGATTGCGGCTTTCCGACAGTTTTTTTTTTTT	100	67	0	0	1	67	555618597	555618663	9e-28	124	T	T	A	T	A	A	A	A	T	T	A
100007925|F|0--37:G>C	TGCAGTCAGTTCATTATGCTGCCTGTCCTTGGTCTTCGCATTAAGTATCAGTGAATTTTGAACATCCCA	100	69	0	0	1	69	556672386	556672454	7e-29	128	C	C	G	G	G	G	G	G	C	C	G
100003995|F|0--54:C>G	TGCAGTATTCTAAAAATACTACGAAAATTCTTCGTTATCAAACAGGGCCTACATCGGCATACATATCAT	100	51	0	0	1	51	558179058	558179108	7e-19	95.3	C	C	C	C	-	C	C	C	C	C	C
100023540|F|0--68:G>A	TGCAGATTGTTTATGTTATCTCATGAATGAGCTCTTGAGATCCCACACCGAAACGCGAGCTGGGTCAGG	100	68	0	0	1	68	558294109	558294042	2e-28	126	A	A	G	A	G	G	G	G	A	A	G
100026279|F|0--53:A>G	TGCAGCAGAAGCTCCGCGTCGAGGTCGACGCCATTGCCGGCAACGGGCAAGTCATCGAGGAGACGGAGC	98.55	69	1	0	1	69	559663494	559663426	3e-27	122	A	A	A	A	A	A	A	A	A	A	A
100023189|F|0--19:G>A	TGCAGTCACCCGTGAATCAGTGACACCGGGGAACATTATTCGCGAGAAGAGCTAACGAATCTAGCTGTG	100	69	0	0	1	69	559986697	559986765	7e-29	128	G	G	G	G	G	G	G	G	G	-	G
100018233|F|0--8:G>A	TGCAGCGAGGCCACTCACCCACCTAACCCTTCTTTCCCTCCCGAAGCAGCGATGGCCCCCAAGGCGGAG	98.55	69	1	0	1	69	561598838	561598906	3e-27	122	A	A	G	G	G	G	G	G	A	A	G
100039506|F|0--43:T>A	TGCAGCACCATGGAGGCAAGCTCCTCAAGAACGCGTCAGATCCTATGGGAACGGAGCCACCCCGGCCGG	98.55	69	1	0	1	69	561982492	561982560	3e-27	122	-	-	-	-	-	-	-	-	-	-	-
100004156|F|0--30:C>T	TGCAGCAGAGGAGAGCAGAGCACATTACATCATCAAGAACCATGGCTGCCTAGCGTCATGCTTCCATGC	98.55	69	1	0	1	69	562109554	562109622	3e-27	122	C	C	C	C	C	C	C	C	C	C	C
100018024|F|0--7:C>T	TGCAGCACACGTACGTCGTACCAAAGTATGCATCCAGACAGTAAGCAGACACAATTAGCTAGTCTTGTA	98.55	69	1	0	1	69	565668580	565668648	3e-27	122	C	C	C	C	C	C	C	C	T	T	T
100026707|F|0--20:T>A	TGCAGGTTGATTCAAGAACCTGAGTTAGATAATGGAAAGGTAAATGGTGTTGAAAAACAGGGAAGTGGT	100	69	0	0	1	69	566895792	566895724	7e-29	128	A	A	T	T	T	T	A	A	A	A	A
100000709|F|0--58:A>T	TGCAGAAATTCCGCGTCCGTAAACTGCAAGCAAAACTAGTCGGCAAAGTTATTGCGGAAACCCCATGTT	98.55	69	1	0	1	69	567007965	567008033	3e-27	122	A	A	A	A	A	A	A	A	A	A	A
100000784|F|0--60:A>G	TGCAGCTTCACGCCTTTACTTGCCAGAAATGGGGTTGACAACGTGCTACCGTCCCCCTGTACACCTTTC	98.55	69	1	0	1	69	567204271	567204339	3e-27	122	A	A	A	A	A	A	A	A	A	A	A
100049839|F|0--35:G>A	TGCAGGTGTAGCAGTAGCAGCCATGGGCAGGTACAGCCGGATTCAGTGCCCCAAGGACCGAGATCGGAA	95.38	65	2	1	1	65	567220103	567220040	4e-21	102	-	G	G	G	G	G	-	G	G	-	G
100018888|F|0--44:T>C	TGCAGTAGCTTACTTAAAGAGTGGGGTGAATATCGGTTATATATTATGTTATTCCTCTTTACGGATTCG	98.55	69	1	0	1	69	569392658	569392726	3e-27	122	C	C	T	C	T	T	T	T	C	C	T
100021208|F|0--9:C>T	TGCAGTACACACGGAGTATTTTATAGTAAAAGGCAAGTTACATGTAGAGCCTTCTTGGCCAACCACTGC	98.55	69	1	0	1	69	570296251	570296319	3e-27	122	-	C	T	T	C	C	C	C	C	C	C
100014441|F|0--42:G>T	TGCAGTCAATTGCTCTACCACTGAGCTATGGACCCTTTGTTGGTTTTTTGTTTTATTTCCGAGATCGGA	95.08	61	3	0	1	61	571074906	571074846	2e-19	97.1	-	-	-	-	-	-	-	-	-	-	-
100007167|F|0--47:G>T	TGCAGTCAATTGCTCTACCACTGAGCTATGGACCCTTTGTTGCTAATGCATTTGACACAAGATATATGT	97.62	42	1	0	1	42	571074906	571074865	3e-12	73.1	-	-	-	-	-	-	-	-	-	-	-
100005193|F|0--61:T>C	TGCAGTCAATTGCTCTACCACTGAGCTATGGACCCATTGATGATAAATTCCGTGCCTAAAATTACTGAT	97.78	45	1	0	1	45	571074906	571074862	7e-14	78.7	T	T	T	T	C	C	T	T	T	C	T
100015431|F|0--10:G>A	TGCAGAAACTGCATAAAATTTGTGATCCAACGCAAAAAGAATCACCTAATTCGGAGTTATAGACTAATA	100	69	0	0	1	69	576466110	576466178	7e-29	128	A	G	G	G	A	A	G	A	A	A	A
100015856|F|0--35:G>C	TGCAGCCAGCGGATGTGCGATCGTACGACTCATTCGCCACGATGCTTCTCCTTTGCTCTCTGCGTCAAA	100	69	0	0	1	69	579639899	579639831	7e-29	128	G	G	G	G	G	G	G	G	G	G	G
100014758|F|0--54:C>T	TGCAGAGGTCATGGAAAAGAATACAAGTTCTAGGAACAAGCCTGCGAATTCAGTCACCATACCTGCAAG	98.55	69	1	0	1	69	580586447	580586515	3e-27	122	-	C	C	C	-	T	T	T	-	-	-
100014758|F|0--51:A>G	TGCAGAGGTCATGGAAAAGAATACAAGTTCTAGGAACAAGCCTGCGAATTCAGTCACCATACCTGCAAG	98.55	69	1	0	1	69	580586447	580586515	3e-27	122	G	G	A	A	G	G	-	G	G	G	G
100007063|F|0--62:C>G	TGCAGTATGAGCTTTGTGTCAGCATAGCAGGATCCTATGTCGGTGTCATCCTTGGTGGTGACCGCGGCC	98.55	69	1	0	1	69	581251401	581251469	3e-27	122	C	C	C	C	C	C	-	C	C	C	C
100006606|F|0--21:T>C	TGCAGTGTTTTCTTGCAATATTTGAAGATTCTTGATGCAGAGCGATTGCTAATTTATATTCAAAACCTA	100	69	0	0	1	69	582332476	582332408	7e-29	128	T	T	C	C	T	T	T	T	T	T	T
100021731|F|0--12:G>C	TGCAGTACCATGGACAATGCTAAGATGGCCGAGGCACTTTGGATCGGATGTGCTAATTACTGCCAAATG	100	69	0	0	1	69	583041504	583041572	7e-29	128	-	C	C	C	-	G	G	G	-	-	-
100022023|F|0--27:T>C	TGCAGTTCATGCACCAACCTGTGTGACTGATCGCTGCGATAGAACCCACGACCACGAGCTGCCGAATTG	98.55	69	1	0	1	69	583054696	583054628	3e-27	122	-	C	C	C	-	T	T	T	C	-	-	wri277
100023854|F|0--34:C>G	TGCAGATTTCTGGTCAACTGCATCCCCAACAGATCTTTGCAGATCACGGTTTGACCGACATTCGTTTAT	98.55	69	1	0	1	69	583061987	583061919	3e-27	122	G	G	C	C	G	G	C	C	G	G	G
100027990|F|0--40:C>T	TGCAGAACATCACCATCCTCATGAAGGCGGTGAACGCCACCGCCGAGCAAATCTACGCCGCGCTGCTGC	100	69	0	0	1	69	583879131	583879199	7e-29	128	C	C	C	C	T	T	C	C	C	C	T
100023806|F|0--35:A>G	TGCAGGGGCACGACGTTAGGATGGTCCAGCCCGCCAATCGCCGCGATCTTGTCCCGGAACTCGCGCTCC	100	69	0	0	1	69	585450103	585450035	7e-29	128	A	A	A	A	G	G	G	G	A	A	G
100044863|F|0--68:G>A	TGCAGCTCTCCGTCTCGCGTCGTTCTCCAACGGATCCGGTCGATGCTCGCTAGATCCGCCCATTCCCGG	95.65	69	1	2	2	69	585776010	585775943	2e-23	110	-	G	G	G	-	-	-	-	-	A	-
100019292|F|0--50:G>T	TGCAGATTCACTATAAGAAGTAATACAGTCGGACACAATCCTAACAGCGGGAGCATTGCAAACAGGCAA	100	69	0	0	1	69	586102521	586102589	7e-29	128	G	G	-	G	G	G	T	T	G	G	G
100018419|F|0--30:T>C	TGCAGATAGTCCGTATTTTGCTAGCCCTACTAATTCCTGGATGGCATGTGATGGAGCCCTGAAGCGTGT	100	69	0	0	1	69	588682726	588682658	7e-29	128	C	C	T	C	T	T	T	T	C	C	T
100021839|F|0--5:C>A	TGCAGCCATGCCCCAGAGTTTTACACTACATACAAACTCATAGCAGCGGCGCAATCACCAGACAGGCTT	97.1	69	2	0	1	69	589507145	589507077	1e-25	117	C	C	-	C	-	-	-	-	C	C	-
100007262|F|0--16:A>G	TGCAGGTGGTTAGAAAAGGTGTATGATTGACGTTTCTGGTGCTCTGTAAACTGCCGAGATCGGAAGAGC	100	56	0	0	1	56	589917931	589917986	1e-21	104	A	A	A	A	A	A	A	A	A	A	A
100019659|F|0--49:G>T	TGCAGGTGCAACTAACCCTTGTTGGTCTTTCTTTCTTTTCACCTTTATTGAACCAAAAGATACTATAGA	100	69	0	0	1	69	590633856	590633924	7e-29	128	T	T	G	T	T	T	G	G	T	T	T
100010292|F|0--7:C>G	TGCAGCGCCAGGCCTCCCTGACTTGCTCCCTCTGTTTTTGTTTCCGAGATCGGAAGAGCGGTTCAGCAG	100	46	0	0	1	46	590634812	590634857	4e-16	86.1	C	C	C	C	G	G	C	C	C	C	G
100014038|F|0--23:T>G	TGCAGCCCACCCCATAAGCCCCCTGCCATCCCCTGATTATGCCACATCCCTGTGCCAGCGCCACCCATT	98.55	69	1	0	1	69	590664544	590664612	3e-27	122	T	T	G	T	G	G	G	G	T	T	G
100016735|F|0--26:C>G	TGCAGTTCTCGCCTGAGTTCTTCTCTCTGCGAGCTCACACTGGCATCACTCTGTCGGTATCATCTGTAG	95.65	69	0	1	1	69	591584570	591584505	9e-23	108	G	G	C	C	C	C	-	C	G	G	C
100004043|F|0--50:C>G	TGCAGTAGTTGAGCTCCGAGTGAGTAAACAACTGCCCACCAACTGAGCAACTAGCCATGCATGTAAACG	98.55	69	1	0	1	69	591816817	591816885	3e-27	122	G	G	C	C	C	C	G	G	G	G	C
100014371|F|0--59:G>A	TGCAGAGCTCATGTGTGTATCTTTTTTCACCAGAAAATTCCGTGGTGATATGTTTATTCGGATATTATG	98.55	69	1	0	1	69	592039425	592039493	3e-27	122	A	A	G	G	G	G	A	A	A	A	G
100046071|F|0--8:A>G	TGCAGAGAATTGGCCTTCGCTACGGCGCACTCGGCACTCGTCATCTGGTACTTCCGCAGTCCCGCGGAC	98.55	69	1	0	1	69	592062363	592062431	3e-27	122	A	A	A	A	A	A	G	G	A	A	A
100023631|F|0--16:G>C	TGCAGCGCAGAATCTAGAATGCCGCACTTGGCATACATCGCAATGAGCGCATTGGCCACAAGGGTGCTG	100	69	0	0	1	69	592680032	592680100	7e-29	128	C	C	G	G	G	G	G	G	C	C	G
100010367|F|0--37:G>C	TGCAGGCAGGACATAGCTGCTACCAAAGCTATACCTCGCTAGCAAGATGGTAGCTCCACTCGCCTGTAC	100	69	0	0	1	69	593219176	593219244	7e-29	128	C	C	G	G	G	G	G	G	C	C	G
100002283|F|0--7:G>A	TGCAGGTGCGTTCATCAAAGGAAGACTGTGGTTCATTAACTAATTATGTAGGCAAGACAAACAACTCAC	94.2	69	3	1	2	69	593798389	593798457	1e-21	104	G	G	G	G	A	G	G	G	G	G	G
100002283|F|0--55:G>A	TGCAGGTGCGTTCATCAAAGGAAGACTGTGGTTCATTAACTAATTATGTAGGCAAGACAAACAACTCAC	94.2	69	3	1	2	69	593798389	593798457	1e-21	104	G	G	G	G	-	G	G	G	G	G	G
100014889|F|0--65:A>G	TGCAGCGTGATTACAGCGGTCATCCGTGCTAGTGGTACCAGTACGCTGTACGCTGTACGCCGACGAGTC	100	69	0	0	1	69	594431036	594430968	7e-29	128	G	G	A	G	A	A	A	A	G	G	A
100018861|F|0--50:A>C	TGCAGCGACCTCGCAACTTCATACATGTCCGGCCTCTGGTCAGGCTTCACAGACGTGCAGCGCACTGCG	100	69	0	0	1	69	594590225	594590157	7e-29	128	C	C	A	A	A	A	A	A	C	C	A
100004224|F|0--16:C>A	TGCAGTACGTGGGAAACTTTCCTCACGACTATTACTCAGGAATTTGAGGTCAATGTGCATCGTTCATGT	100	69	0	0	1	69	603260295	603260363	7e-29	128	C	C	C	C	-	C	C	C	C	C	-
100033888|F|0--8:C>G	TGCAGGCACCGGGCAAGCACCCGCTTGGCCTCCTCCTGCCTGTGCTCCGAGATCGGAAGAGCGGTTCAG	97.96	49	1	0	1	49	603730372	603730420	4e-16	86.1	C	C	C	C	-	C	C	C	C	C	C
100033888|F|0--14:A>C	TGCAGGCACCGGGCAAGCACCCGCTTGGCCTCCTCCTGCCTGTGCTCCGAGATCGGAAGAGCGGTTCAG	97.96	49	1	0	1	49	603730372	603730420	4e-16	86.1	C	C	A	A	-	A	A	A	A	C	A
100006329|F|0--65:C>T	TGCAGTGATGATTTGTCTGTTCCTATGTGCGTGCGTACAGATCACAGATCTGTGCTGTCCTCTTTCTGA	98.55	69	1	0	1	69	604997263	604997331	3e-27	122	T	T	C	C	T	T	C	C	T	T	T
100029081|F|0--17:A>G	TGCAGGAGAGAGAGTGAAACATGGTGGCCGTGAGCAACGGGCAGCGTGGTCACGTGCTCCGTGGCAGGA	98.55	69	1	0	1	69	606231702	606231770	3e-27	122	G	G	A	G	G	G	A	A	G	G	G
100015076|F|0--65:C>G	TGCAGGATGGATAGGATATTGTTATCCACTGAATCTTCTCCTAACCTGTTCCGAGCAATTCAGAACTGT	100	69	0	0	1	69	606419420	606419488	7e-29	128	G	G	C	C	C	C	G	G	G	G	C
100013551|F|0--13:T>G	TGCAGAAAGCGGGTGCTTCCATTACTGAGGTTACAATACAACTGTTTGTCTAGCCTCGGACTGAAGAAA	100	69	0	0	1	69	607708703	607708771	7e-29	128	T	T	-	T	-	T	T	T	-	T	T
100026473|F|0--13:C>G	TGCAGAGCGAGGCCCTCCAGCTTGCCGCAGGCGCCCAGGAGGCGAGGGACCTCGGACTCGTCCAGCCTA	100	69	0	0	1	69	607782474	607782542	7e-29	128	G	G	G	G	C	C	C	C	G	G	C
100028164|F|0--17:A>G	TGCAGCACACGTACGTCATACCAAAGTATGCGTCCAGACAGTACAAACAAACCGAGATCGGAAGAGCGG	96.55	58	1	1	1	58	609490543	609490599	7e-19	95.3	A	A	A	A	-	G	-	G	-	-	A
100007445|F|0--15:G>T	TGCAGAGGTGCTCCTGAAAGGTGAGCACCAGCTCCAAGTTACATTTCTTGTTTTGGACTTACCCAGAAA	98.55	69	1	0	1	69	609930524	609930592	3e-27	122	G	G	G	G	T	T	T	T	G	G	T
100008189|F|0--61:A>G	TGCAGGTGGTGTGTACAAAGCAAGCGCATTGGCGTCTAGTGAGGTCCTCCTCGCCGTTGCCAGCGCCGA	100	68	0	0	1	68	609930527	609930460	2e-28	126	-	-	-	G	A	A	A	A	-	-	A
100020756|F|0--12:C>G	TGCAGGACAGCGCTACATTAAACATCAGACATGGCGAGAGGCACTGGATATTAGTCATACGAGCGCGAG	100	69	0	0	1	69	610756279	610756347	7e-29	128	C	C	C	C	G	G	C	C	C	C	G
100002681|F|0--8:C>T	TGCAGCACCGAGATGGACATCCTTGCTTGTGTGTCCTCGCCATTCATCGCCTAGTGCCACTCTGTCCCT	100	69	0	0	1	69	610945166	610945234	7e-29	128	C	C	C	C	C	C	C	C	C	C	C
100007031|F|0--28:C>G	TGCAGCTGCCATCGCTGATGACACATATCGGACATCGGTCTCCGAGATCGGAAGAGCGGTTCAGCAGGA	100	44	0	0	1	44	612008022	612007979	5e-15	82.4	C	C	C	C	G	G	C	C	C	C	G	wri253
100008051|F|0--46:C>T	TGCAGTGGATGCTGAGCAAACCGTGCATTTCTAATCTCCCCTTGTGCGAAGAACATGTTTTCCATTCAT	100	69	0	0	1	69	612009533	612009601	7e-29	128	-	-	-	-	T	T	C	C	-	-	T	wri247
100018937|F|0--52:G>A	TGCAGTGAAGTGCCGAGCCTGCTCAGGGGATTTATTTCTTAAAATAAACGATGTGGATGCCAGACTAGG	100	69	0	0	1	69	612010163	612010095	7e-29	128	-	-	-	-	A	A	G	G	-	-	A	wri246
100009174|F|0--24:C>G	TGCAGCCAGAAAGCATTCCCACAGCGATTTCGGCTGAAAAGCCTGATAATCCCGAGATCGGAAGAGCGG	100	54	0	0	1	54	612012619	612012672	1e-20	100	C	C	C	C	G	G	C	C	C	C	G	wri252
100024641|F|0--42:C>T	TGCAGAATCCTCTCTGCCATTTGGAGTCGCGCAGGTGAGCTTCGAACTTCATCCCAGAGGCAATCCCTT	98.55	69	1	0	1	69	612012900	612012832	3e-27	122	-	C	C	C	-	C	C	C	C	C	C
100020615|F|0--52:A>C	TGCAGGTCGGTTGTGATCCCAGCTCGCTTATTAGTAGTAGCACTAGTACACTATTTTCCTTTTCCCTTT	100	69	0	0	1	69	612250766	612250834	7e-29	128	C	C	A	C	A	A	A	A	C	C	A
100024873|F|0--49:G>A	TGCAGATTAAGGCCAGGGCTCAGGAGGACGACACGGGAGAGCAAATCCAGTCTTCACGCAAGCCAGCCA	98.55	69	1	0	1	69	612251771	612251703	3e-27	122	G	G	-	G	-	-	-	-	G	G	-
100024873|F|0--45:T>C	TGCAGATTAAGGCCAGGGCTCAGGAGGACGACACGGGAGAGCAAATCCAGTCTTCACGCAAGCCAGCCA	98.55	69	1	0	1	69	612251771	612251703	3e-27	122	T	T	C	C	C	C	C	C	T	T	C
100007984|F|0--43:G>A	TGCAGCACAGCAACAGCTTGATGAAACCAGCAAGAACCCATATGAAGTGTGAGAAGATGATCCATTCTG	100	69	0	0	1	69	613632818	613632750	7e-29	128	G	G	A	A	G	G	G	G	G	G	G
100026055|F|0--19:C>G	TGCAGGCCAATTTACAGACCGGTCCTAGACGTTTGAATTGAAGCGGGAAATGCTGACCCAATAATTAAG	98.55	69	1	0	1	69	613851564	613851496	3e-27	122	C	C	-	C	G	G	G	G	C	C	C
100011735|F|0--33:A>G	TGCAGGTAAGACCAGCCCTTTCGCTTGATGCAGACATGCAGTTAGTCTCTTAGTTTGCTATACGTTCCC	98.48	66	1	0	1	66	614036526	614036461	1e-25	117	A	A	A	A	-	A	A	A	A	A	A
100019711|F|0--32:C>G	TGCAGGCGTCGGTTTGCTTATCAGGTGCTGTACGTGCCATATAGGACCTCCCGAAGCTCCCCGTACTCC	98.55	69	1	0	1	69	614412885	614412953	3e-27	122	-	-	-	-	-	-	-	-	-	-	-
100008164|F|0--29:G>A	TGCAGGAAAATCGTCCTCGTGAAGACATTGAGCATCGTTCCTTTGTACGTGATTGCCCAGCTAATTATG	100	69	0	0	1	69	614875867	614875799	7e-29	128	G	G	A	A	G	G	A	A	G	G	G
100014826|F|0--56:T>C	TGCAGGTGGCGTGAAGTTACGTTGCCAGTTGTTAGCCCCGTAGCCTCTACCACCGCTGTCGTACCATTG	100	69	0	0	1	69	615295206	615295274	7e-29	128	T	T	-	T	C	C	-	C	T	T	T
100031747|F|0--15:T>A	TGCAGTATCCGAGTATGAGGGCTTCCTTCCGGCACCTGGTTGCGGTAGAAAGGCAGGCCGAGATCGGAA	98.33	60	1	0	1	60	616729706	616729647	3e-22	106	A	A	T	T	A	A	A	A	A	A	A
100031118|F|0--54:C>A	TGCAGCCGGTACGGTTATTGCGGCACTACCGACGCCTACTGTGGAGATGGATGTCAGTCTGGCCCGTGC	100	69	0	0	1	69	616919573	616919505	7e-29	128	-	C	A	A	A	C	-	C	C	C	C
100030735|F|0--23:C>T	TGCAGCCTGTACGATCGCCCGGCCACGGTCCTCACCTCCTGCACCAGCGCGGCCTCCCTTCCGAGATCG	100	63	0	0	1	63	617734489	617734427	1e-25	117	C	C	C	C	T	T	T	T	C	C	C
100028183|F|0--7:C>T	TGCAGATCGCCCACCACCCAATATGTACGGCAATCTGCATCGTCTCGAGCCCCGACCCTCGGAAACCAG	98.55	69	1	0	1	69	617831489	617831421	3e-27	122	C	C	-	C	-	C	C	C	C	C	C
100028183|F|0--61:G>C	TGCAGATCGCCCACCACCCAATATGTACGGCAATCTGCATCGTCTCGAGCCCCGACCCTCGGAAACCAG	98.55	69	1	0	1	69	617831489	617831421	3e-27	122	G	G	C	G	-	G	G	G	G	G	G
100013466|F|0--42:T>A	TGCAGCAGTCCTCTAGAATGTCGACCCCCATTCAGTCGCAAGTTTGTTGCAGAACTGATGAAAGCAGAG	100	69	0	0	1	69	618670621	618670689	7e-29	128	T	T	T	T	A	A	T	T	T	T	T
100017506|F|0--59:G>C	TGCAGCGCCTGGCTGCCAATGTGTATCGAAAACTCAACTCCTGGCTGTGTTATGCATGCGGGAGGAAAC	100	69	0	0	1	69	618953379	618953311	7e-29	128	C	C	G	G	-	G	G	G	C	C	C
100012415|F|0--67:A>G	TGCAGGCATAGGCAAGGCAAGCAAATCCGTCGCCATTTGTGCGTAGCGTAGCTCTTGATACAGGCCGAG	98.51	67	0	1	1	67	619135600	619135665	1e-25	117	-	-	-	-	-	A	A	A	-	-	-
100002875|F|0--66:A>G	TGCAGGCATAGGCAAGGCAAGCAAATCCGTCGCCATTTGTGCGTAGCGTAGCTCTTGATACAGCCGAGA	100	66	0	0	1	66	619135600	619135665	3e-27	122	A	A	A	A	A	A	-	A	A	A	A
100021741|F|0--55:C>T	TGCAGGGCCGTCTGCGCGCCAATATTCTAGCCTCGGAGCGTACCACTCTCCTCTCCGGCATATGACTCG	100	69	0	0	1	69	619181645	619181577	7e-29	128	T	T	C	T	C	C	C	C	T	T	T
100012940|F|0--36:A>G	TGCAGTGAAATTTCTATCTTTACTCTTTCTTGCCACATTGATGTTGTTTAGTACTAAAAAAAATGATTG	100	55	0	0	1	55	619997819	619997873	4e-21	102	A	A	-	A	G	G	A	A	A	A	A
100014244|F|0--66:A>G	TGCAGCGCTTGCACAATGCGGCCCTATACATTATGCATGGTCGGTGCTGGAAGTTATTTTTTTCACAGC	95.52	67	2	1	1	66	620022117	620022183	3e-22	106	A	A	A	A	A	A	A	A	A	A	A
100013015|F|0--41:C>A	TGCAGCTGTCTCCCATGAGAATGCTGCCTCAGTCGTCATGTCCGCACAATTTCTACAGCCAAGGTACTG	97.1	69	2	0	1	69	620022120	620022052	1e-25	117	C	C	C	C	C	C	C	C	C	C	C
100020759|F|0--42:G>C	TGCAGCTTGTTCGCTTCTCCTACCATCAAAAGAAAATTCAGAGTACTTGTACCAAGTAATAGCTGTTGA	100	69	0	0	1	69	620232217	620232149	7e-29	128	C	C	G	G	-	G	G	G	C	C	C
100020759|F|0--11:C>T	TGCAGCTTGTTCGCTTCTCCTACCATCAAAAGAAAATTCAGAGTACTTGTACCAAGTAATAGCTGTTGA	100	69	0	0	1	69	620232217	620232149	7e-29	128	-	C	C	C	T	T	C	C	-	-	-
100020838|F|0--15:G>A	TGCAGCCTCCTTCCCGTCCACAGTTGTTTTCCCGGCCTGCCTCTGCCTGTCACCGTCTGAAATCCGAGA	98.48	66	1	0	1	66	620239435	620239370	1e-25	117	G	G	A	A	G	G	G	G	G	G	G
100025466|F|0--19:T>C	TGCAGGCTAGTCTCCGATCTGTCGTTTCAATGTTATTTTGGTCTGTATGTAAGTAGCCCGGTTGCCGAG	100	67	0	0	1	67	620279770	620279836	9e-28	124	-	C	T	T	T	T	-	C	C	C	C
100015594|F|0--19:T>C	TGCAGGCTAGTCTCCGATCTGTCGTTTCAATGTTATTTTGGTCTGTATGTAAGTAGCCCGAGATCGGAA	100	60	0	0	1	60	620279770	620279829	7e-24	111	-	T	T	T	T	T	C	C	-	C	C
100003526|F|0--40:T>C	TGCAGCTCTGCACAGGTGAAAAGGTAACACATCTTTGACATCCCCACGACCGCACTTGAGCAGCCGCAG	100	69	0	0	1	69	620404680	620404612	7e-29	128	T	T	T	T	T	T	T	T	T	T	T
100041186|F|0--66:G>A	TGCAGGCCCATTGACACAAATAATCAAGCAAAACAAAAAAAGGCGCCGAGGGGGGACTCGAACCCGGGA	97.1	69	2	0	1	69	620454633	620454565	1e-25	117	-	-	-	G	-	G	-	-	-	-	G
100002994|F|0--9:A>G	TGCAGGTAAATGTAGGTAACTTCAGTGTACTGTAGCAAATAATATTTTGTCAGGAGATCACGCTCAGGA	100	69	0	0	1	69	620621482	620621550	7e-29	128	G	G	A	A	G	G	G	G	G	G	G
100016069|F|0--22:A>G	TGCAGTGCTAGTAAAACACATCACCCAAATGCAAGACGAGTAAAAAATATATTACAGTATTATTGCCAA	98.55	69	1	0	1	69	621088163	621088095	3e-27	122	A	A	A	A	A	A	G	G	A	A	A
100017512|F|0--50:C>T	TGCAGCCACCGCTTTGTTGCCGACAAACGTGGAGCCTCCTCTCCTCCGTCCAGCCTCCACAAACCCGTC	98.55	69	1	0	1	69	621113175	621113107	3e-27	122	C	C	C	C	T	T	C	C	C	C	C
100027668|F|0--23:T>A	TGCAGGAGATAAATGGAAGCACATCATCAGGACAGGGGAGGCAAGCTCAATAGACCAGTGATCTATCTT	100	69	0	0	1	69	621301437	621301505	7e-29	128	-	T	T	T	T	T	T	T	-	-	-
100043489|F|0--54:C>A	TGCAGTTTGAGTCTAACTGACGTACGTACGGTTCGTACGTGAAATATCGTGTCCCGTGCGGCGGCGCGC	100	69	0	0	1	69	621467766	621467698	7e-29	128	C	C	A	A	-	-	-	-	C	C	C
100031313|F|0--36:G>A	TGCAGTCTGTTGCGCCAGCTCGTTCATCATGGCCTCGTCAAAGAACTTGTTGATGCTAACATCCTCGCT	100	69	0	0	1	69	622206762	622206694	7e-29	128	-	-	-	G	-	-	-	-	-	-	-
100025649|F|0--61:C>T	TGCAGCCCCCGCTGCCAGAAGGTTACTTTGGGAATGTCATCTTCACCGCCACCCCGCTCGCCGAGGCAG	100	69	0	0	1	69	622778057	622777989	7e-29	128	C	C	T	T	-	C	C	C	C	C	C
100011904|F|0--31:A>G	TGCAGCTTCTATCAATCAATAGATAGCTGAGACAAGACGCTAAGACAAATATATGAAACAGGATACAAA	98.55	69	1	0	1	69	622778617	622778685	3e-27	122	-	A	A	A	A	A	-	A	-	A	A	wri283
100015498|F|0--41:A>T	TGCAGTACTAGAAACCATTGCACTAGACCAATTGCAGGTTTATATGTTCAAAGGAGTGGTGGCTCAAAA	100	69	0	0	1	69	623321248	623321316	7e-29	128	A	A	A	A	A	A	A	A	A	A	A
100003163|F|0--34:C>G	TGCAGGGAAAGAGTAAAAACCAGCACCTAGAGAGCTAAACAGGGTTTGCCTCCAACAATAGGCAACGCG	98.55	69	1	0	1	69	624018214	624018282	3e-27	122	C	C	C	C	C	C	C	C	C	C	C
100001420|F|0--27:G>A	TGCAGAGATCCAAGCATGCCGACTTGGGTCTACTGAATTTTGTCCATGAGCGTCCGAGATCGGAAGAGC	95.31	64	3	0	1	64	624109754	624109691	4e-21	102	G	G	G	G	G	G	G	G	G	G	G
100012637|F|0--28:C>A	TGCAGCTCGATCGATGGCACCTCTCTTTCTTTGTTTTCTCCACCGAGATCGGAAGAGCGGTTCAGCAGG	100	45	0	0	1	45	625342984	625342940	2e-15	84.2	C	C	C	C	-	C	C	C	C	C	C
100023474|F|0--9:G>T	TGCAGTAAGGAAATTACTATCAGAAGATGAAGATTGTATGCAGACGTAGTCAGACAAGACTAAACCCCC	100	69	0	0	1	69	625652360	625652292	7e-29	128	T	T	G	G	-	T	T	T	T	T	T
100016533|F|0--58:T>C	TGCAGATATTCCTCAACCCGCTGTATCTGCCTGGCTCTCGCATCGCATCGTCTCATTTTGACACCAAGG	98.55	69	1	0	1	69	626124336	626124404	3e-27	122	T	T	T	T	T	T	T	T	T	T	T
100022582|F|0--66:C>A	TGCAGCGCAGAGCAGAAGGAGCCCAGCCACACACCTCGCCAGCCGTGTCTAGAGAGGGAAAAAAAACCC	97.14	70	1	1	1	69	626125849	626125780	1e-25	117	A	A	C	C	C	C	C	C	A	A	A
100018940|F|0--26:C>A	TGCAGGTCAACCACTCTGCGTATTGCCCATTTCACGGCCCCGTCTGTGCCAGCCTCCATCGACCATAGT	98.55	69	1	0	1	69	627661014	627660946	3e-27	122	C	C	C	C	C	C	C	C	C	C	C
100033686|F|0--49:C>T	TGCAGTACTTCTACGAGCTGGACCTGAGCAACAACAAGCTCGCGCCGGCCCCGTTCCCGACGGACGTGC	100	69	0	0	1	69	628425890	628425822	7e-29	128	C	C	C	C	C	C	C	C	C	C	C
100003673|F|0--59:A>G	TGCAGGTTTGAGCAACTACGTACAGTAGGTAGTCAGTCTGCATGCTGAACCATAATGATACCATGCAAC	98.55	69	1	0	1	69	628426589	628426521	3e-27	122	-	A	A	A	A	A	A	A	-	-	-
100024899|F|0--42:C>G	TGCAGAAAACAGTATATTGTTGTCAGGCTACTCCAGGACTGCCTGGAGTGCACAACATTTGCACATGTT	100	69	0	0	1	69	628566504	628566436	7e-29	128	G	G	C	G	C	C	-	C	G	G	G
100005486|F|0--38:G>T	TGCAGCACTTAGCAAGCACGATTTAGTTAAAACGTTGAGTGCCACTCCATGTTAGCATACAGTGTTAAG	100	69	0	0	1	69	629054542	629054474	7e-29	128	T	T	G	G	T	T	G	G	T	T	T
100008865|F|0--51:T>C	TGCAGCGGTGCACCGTAAATTCAGGTGCAAAACAATTCCTATATCCTTGTATATGTAAATTAAGGATGA	100	69	0	0	1	69	629071222	629071290	7e-29	128	-	T	T	T	T	T	T	T	-	-	-
100018267|F|0--19:C>A	TGCAGGATCCTCATCACCGCATGCATACTGCTTGAACAGCTCCCAGTAAGCCTCCTCCGGTAATCCATT	100	69	0	0	1	69	629901721	629901789	7e-29	128	C	C	A	C	C	C	A	A	C	C	C
100009411|F|0--19:A>C	TGCAGGATCCTCATCACCGAATGCATACTGCTTGAACAGCTCCCAGTAAGCCTCCTCCGAGATCGGAAG	98.31	59	1	0	1	59	629901721	629901779	1e-21	104	C	C	A	A	C	C	A	A	C	C	C
100024692|F|0--42:C>T	TGCAGGCCATCCTGAATTGGTGGCCATTGGCAAGAAGATTGCCCACAGGCTCAAGGGCTCCCCTCTTGC	100	69	0	0	1	69	629901724	629901656	7e-29	128	C	C	C	C	-	C	-	C	C	-	C
100009393|F|0--40:T>C	TGCAGAAGTTATGTACATAACTGCGGAAACAACCGAAGCATACTTCAATTTCAGGCAAAGCAATTCATT	100	69	0	0	1	69	629934420	629934352	7e-29	128	T	T	T	T	-	T	T	T	T	T	T
100014710|F|0--55:G>T	TGCAGTCTGCTTCCTCCCCACCCGCTCTTGCACCGGTGTCCTCTGGCAGGAAACAGGCATCTTCCCTTT	95.65	69	3	0	1	69	630787010	630787078	7e-24	111	G	G	G	G	G	G	G	G	G	G	G
100010812|F|0--56:T>C	TGCAGCTGCTGCGCGATCCTGATGATGTTCACCTGCACGCACGCACCATTGTCATGTCCTCCGTTGCAT	100	56	0	0	1	56	630805861	630805916	1e-21	104	C	C	T	T	-	T	T	T	C	C	C
100029533|F|0--26:G>T	TGCAGTGAAATGGATCGATCATGAGAGTAAGATTAATTTTACCGATGACCGAATTGCCCGTGTGGTGAA	95.65	69	3	0	1	69	630944291	630944359	7e-24	111	T	G	G	T	G	G	G	G	T	T	G
100014222|F|0--17:G>T	TGCAGACTGGTCAAGCTGAAACAATAAACCGGATCCATGGAGCTAAAATTCAGTGTCACGTTTCTTCTT	100	69	0	0	1	69	631285425	631285357	7e-29	128	T	T	G	G	G	G	G	G	T	T	T
100006141|F|0--31:C>A	TGCAGAGATGTTGGTGTGTGCACGCACGCGTCCATTTACCCAGGTAATAAGGCTGTCAGAGTCAACATT	100	69	0	0	1	69	631829364	631829432	7e-29	128	C	C	C	C	C	C	C	C	C	C	C
100008829|F|0--62:A>G	TGCAGATACGCATCTCAAACATCACACATACATACATGTACATGCATATGCATACACACTCAATATGTA	100	69	0	0	1	69	631901500	631901432	7e-29	128	-	A	A	A	A	A	-	A	-	-	-
100008829|F|0--47:A>T	TGCAGATACGCATCTCAAACATCACACATACATACATGTACATGCATATGCATACACACTCAATATGTA	100	69	0	0	1	69	631901500	631901432	7e-29	128	-	A	A	A	A	A	T	T	-	-	-
100020676|F|0--11:A>G	TGCAGTCCTACAATTGTGCAAAGCGGCAGTACTCGACGTCAAGGTCAAGCATGGCGGCAAAATGCACAC	96.97	66	2	0	1	66	632227938	632228003	7e-24	111	A	A	A	A	G	G	G	G	A	A	A
100012453|F|0--7:G>A	TGCAGCCGCTAGCAAGTGCCTGACCATTTCTTTTTTCTCTTCATCATCAATTTTGTCCATGGACGGCAA	98.55	69	1	0	1	69	632650128	632650060	3e-27	122	G	G	G	G	A	A	A	A	G	G	G
100031152|F|0--42:T>C	TGCAGCATGCATGCATGCATGGACAAAAGATTCGGGCAGTCGTGCGGTCAATGGACAGGGCCCGAGCGG	100	69	0	0	1	69	632660264	632660332	7e-29	128	-	-	-	-	-	-	-	-	-	-	-
100022617|F|0--17:A>G	TGCAGAAGCCCCAGAACACTATCCATGCCAACACGCAACGTAACGATGAAGAGGAAAGACGGTGGCAGC	98.55	69	1	0	1	69	632693029	632692961	3e-27	122	A	A	A	A	G	G	G	G	A	A	A
100022151|F|0--35:C>G	TGCAGCTCCACCTCGTCGGTCTTGTCGGTCTCCACCGAGAGCAGCACGTTGTTGCGGCGCACGAACTGG	98.55	69	1	0	1	69	632848479	632848411	3e-27	122	C	C	C	C	C	C	G	G	C	C	C
100036366|F|0--19:G>T	TGCAGGCGCCGGTCACCGTGGAGCGCCCCGTCCGCGGCGACCTCGAGGAGCACGTCCCCAAGCCCTGTA	98.55	69	1	0	1	69	633688070	633688138	3e-27	122	T	T	T	T	T	T	G	G	T	T	T
100016488|F|0--63:G>A	TGCAGATCGACAATGATAGTCATCCCAAATACCGTGTACGCTGACGTTGCCGCGAGCGTGAAAGGAGCC	100	69	0	0	1	69	635231912	635231980	7e-29	128	G	G	G	G	A	A	G	G	G	G	G
100018521|F|0--29:C>A	TGCAGTCAGTGCCACCATATCTGTAAAAACACACATTAATCTCACATTTTCTGCCTGCGAGTGATGGGC	98.55	69	1	0	1	69	635864195	635864127	3e-27	122	-	C	C	C	-	A	A	A	-	-	-
100015180|F|0--40:C>T	TGCAGGTAATTCACTCTTCCAACGTCATTGATCAAGTCCTCCATACTGTTATCGCTGAACTGCGAGAAG	100	69	0	0	1	69	636434067	636433999	7e-29	128	T	T	C	C	C	C	C	C	T	T	T
100007676|F|0--40:T>C	TGCAGCCTGCTATTCTTCCCACTGAAGATCTGGTTAAGGATCACCGTCAGCCTCACACCCCGTGAGCGA	98.55	69	1	0	1	69	637923354	637923286	3e-27	122	T	T	T	T	-	T	T	T	T	T	T
100018097|F|0--56:T>C	TGCAGGTTGGACAAAGCGTGCCCATCCACTTCCCCAGCTAGCAAGCAGACGATCGGTCAGCAGAAGTTT	100	69	0	0	1	69	637962511	637962443	7e-29	128	T	T	C	C	T	T	T	T	T	T	T
100005451|F|0--34:G>A	TGCAGAGTGGAAAGGTTTCAAGCCCAGCGGAGCTGAGATACAGAGAAGATCTTCTGTTCCCAAACCGAG	100	67	0	0	1	67	638375304	638375370	9e-28	124	A	A	G	G	A	A	A	A	A	A	A
100022177|F|0--28:C>T	TGCAGAGTGCTAGCCTCCAGTGCTCGTGCTTGGGGTCGACGTGGCAGAGCACGCCGAGGAAGATGTCCT	100	69	0	0	1	69	638693798	638693730	7e-29	128	C	C	C	C	T	T	-	T	C	C	C
100030889|F|0--54:G>C	TGCAGTTAGACACAACATCACACGAATCTCAGCGCATCCAGACAGATAGGATAAGTGGGGGTCGGGACC	98.55	69	1	0	1	69	638768797	638768865	3e-27	122	-	-	-	-	C	C	G	G	-	-	-
100008392|F|0--20:G>A	TGCAGTCACAGCCTCTCCACGTCTCGGTGCAGTGACAGTCGAACTCTTTTGCAGCGTAATAAGGTTCCA	100	69	0	0	1	69	638951717	638951785	7e-29	128	G	G	G	G	G	G	G	G	G	G	G
100016726|F|0--65:T>C	TGCAGAGAGAGCTCATCCGGTACGAATTAAACTTCAGAACCAGTTCTACTTCTTGTTAAGCATTTTTGT	98.55	69	1	0	1	69	639061498	639061566	3e-27	122	T	T	T	T	C	C	C	C	T	T	T
100002413|F|0--40:G>A	TGCAGGGATATTCAGGCATTCGCTTTGAGATCCTGGAGACGATTGCCACACTTCTCAATGCCAACGTGA	100	69	0	0	1	69	639061736	639061804	7e-29	128	A	A	G	G	G	G	G	G	A	A	A
100039237|F|0--7:C>G	TGCAGCCCAAGGAAGGCCTTGCCATGGTGAATGGCACGGCGGTAGGCTCTGGGCTTGCATCCATGGTGC	100	69	0	0	1	69	639061982	639062050	7e-29	128	G	G	G	G	C	C	C	C	G	G	G
100039237|F|0--43:A>G	TGCAGCCCAAGGAAGGCCTTGCCATGGTGAATGGCACGGCGGTAGGCTCTGGGCTTGCATCCATGGTGC	100	69	0	0	1	69	639061982	639062050	7e-29	128	G	G	G	G	A	A	A	A	G	G	G
100022768|F|0--47:C>G	TGCAGCTCGAAGAAGCCATGCTGGATGCCGGCGATCTTAAATGCCTCCGCGGCATTAACCTTCGTGCCA	98.55	69	1	0	1	69	639061985	639061917	3e-27	122	C	C	C	C	G	G	G	G	C	C	C
100008936|F|0--55:G>A	TGCAGAGGGAGCTCATCAGGTACGAATTAAACAACGAACACATTATATTTCACCTGTTGATCATCTTTG	98.55	69	1	0	1	69	639229396	639229464	3e-27	122	G	G	G	G	A	G	G	G	G	G	G
100008936|F|0--40:C>G	TGCAGAGGGAGCTCATCAGGTACGAATTAAACAACGAACACATTATATTTCACCTGTTGATCATCTTTG	98.55	69	1	0	1	69	639229396	639229464	3e-27	122	C	C	C	C	C	C	G	G	C	C	C
100019502|F|0--22:C>G	TGCAGCCCAAAGAAGGCCTTGCCATGGTTAACGGCACCGCAGTGGGCTCTGGGCTCGCATCCATGGTGC	98.55	69	1	0	1	69	639229861	639229929	3e-27	122	C	C	C	C	-	G	G	G	C	C	C
100021618|F|0--29:A>G	TGCAGCACGCAACGAAGGAACAGTCACGCACACGGCGTGCTCCAAAACGATAAGCGCTCACAACCTGGG	98.55	69	1	0	1	69	639289617	639289549	3e-27	122	G	G	A	A	G	G	G	G	G	G	G
100022409|F|0--47:G>A	TGCAGGAATGATTTAGTGTTTAATAGATATAGCTCTATCAATTTTTTGCAGGTTTTATTCCGAGATCGG	95.16	62	3	0	1	62	639336689	639336628	5e-20	99	G	G	G	G	A	G	-	G	G	G	G
100039707|F|0--54:C>T	TGCAGATCGCAGTGTCGTGCTATCGCGCTTCTTCATTCTTTCCTAACTTTGGCACTAATGTTGTTATGC	98.55	69	1	0	1	69	639370853	639370785	3e-27	122	C	C	T	-	-	T	-	T	C	C	C
100028604|F|0--30:T>C	TGCAGCCTGCACGGCTGAGGTTGAAGTGTCTTTGTCACCTGAATTAACCACGGGTTTTGTTTTGCGATG	98.41	63	1	0	7	69	640234163	640234101	7e-24	111	-	T	T	T	-	-	-	-	-	-	-
100020974|F|0--12:T>G	TGCAGCCTGCACTGCTGCACGGCTGAGGTTGAAGTGTCCTTGTCACCTGAATTAACCACGGGTTTTGTT	100	69	0	0	1	69	640234177	640234109	7e-29	128	G	G	-	G	T	T	G	G	G	G	G
100002264|F|0--38:C>G	TGCAGTTAAAGAAAACAGAGCGAGGAAATTGGTACTCTCTGGATCCTGTGATTTCCGAGATCGGAAGAG	98.25	57	1	0	1	57	640651614	640651670	1e-20	100	C	C	C	C	C	C	C	C	C	C	C
100037250|F|0--64:G>C	TGCAGCAACCTTACCTGCTGCTCTGTTGGGGCGATGCTTGGGTCGAGTAGGTTGATTCGCCTCCGCTCC	100	69	0	0	1	69	640706080	640706012	7e-29	128	G	G	G	G	C	C	G	G	C	C	C
100013751|F|0--52:G>T	TGCAGTCTACCAAACCTTGGGGCTGTCTGATTGTGTTAATCCTCTGGAACTTGTAAGGAGTACGTCCAA	100	69	0	0	1	69	642736128	642736196	7e-29	128	T	T	G	G	G	G	T	T	T	T	T
100024015|F|0--17:T>G	TGCAGGAGGCCGCCGAGTCCTACCTCGTGGGCCTCTTCGAGGACACCAACCTCTGCGCCATCCACGCCA	94.03	67	4	0	3	69	643039268	643039334	4e-21	102	T	T	G	T	G	G	T	T	T	T	T
100016352|F|0--47:A>G	TGCAGCAGGGGAGGATCAAGAGAAAGAAGAAGCAGGGGAAGAAGCACAGCGGGCTTCCCGTCCTCGTCT	100	69	0	0	1	69	644033779	644033711	7e-29	128	G	G	A	A	-	-	-	-	G	G	G
100036524|F|0--16:C>G	TGCAGGAGAAGATGGACGCGCTGAGGGAGAGAGCCGTGACCGCCGAGGCGAGGAGCTTGGCGCAACGGA	100	69	0	0	1	69	644152417	644152349	7e-29	128	-	G	C	C	G	G	-	G	G	G	G
100022940|F|0--6:G>C	TGCAGCGCAATTATGTTCTGCATTTTTTGCTCGCCCGGTGGTGCCAAATGCCGAGATCGGAAGAGCGGT	100	53	0	0	1	53	644373200	644373252	5e-20	99	G	C	-	C	-	-	-	-	G	C	C
100011303|F|0--55:G>A	TGCAGGCAATCAAGAATTTCTCAAAAACAAATTTCAAACACAACTGAATTTCTCTGACAGATTGAAATA	100	69	0	0	1	69	644376606	644376538	7e-29	128	G	G	G	G	G	G	-	G	G	G	G
100013342|F|0--5:T>C	TGCAGTCGCTGCCCCTCTTTACAACCGAAATTATCTACCTGATGATGGGGCGAAAGATAATAAACAAAA	100	69	0	0	1	69	644672999	644672931	7e-29	128	C	C	-	C	C	C	T	T	C	C	C
100029052|F|0--18:A>T	TGCAGGGCAGGAATAGGAACTGCTGTCCTGCGCCGCTGCCTCGAGAGCCTTCTTTTCTCCTTTTTGCCG	98.55	69	1	0	1	69	644674369	644674437	3e-27	122	T	T	A	A	T	T	T	T	T	T	T
100018497|F|0--66:C>T	TGCAGCCTTCGACCTGAATGTCCGCAACTTGGACACGTTTTCCGTGTCCCGAACCGAAGCCTCCATCTC	100	66	0	0	1	66	644786857	644786792	3e-27	122	-	C	C	C	-	T	T	T	-	-	-
100017862|F|0--45:C>T	TGCAGCTTCTTCACGTCAACAGCAATCACCACTTCCATCTGGTCTCTGGGGTTGGCCTTGGACAAGAGG	97.1	69	2	0	1	69	645100193	645100261	1e-25	117	T	T	C	C	T	T	-	T	T	T	T
100032376|F|0--50:G>C	TGCAGGATCGTGTACGTGTGCCGCGACCCCAAGGACACCCTGATCTCGCAGTGGAACTTCGCCAACAAG	100	69	0	0	1	69	645208310	645208242	7e-29	128	C	C	C	C	C	C	G	G	C	C	C
100026422|F|0--62:G>A	TGCAGCGCCTTCACCAGCCGCTCGCCTTTGTCCGCCGTGAACGCCTTCCGGAACACGCGCTCGATCCCG	98.55	69	1	0	1	69	645389660	645389592	3e-27	122	G	G	G	G	G	G	G	G	G	A	G
100037514|F|0--5:A>G	TGCAGACACGTCGTGTAGGCGCGGAAGGAGATGCGGACGTCGGTCGACAGCCGGATGATCTTGTCGGAC	98.55	69	1	0	1	69	645396504	645396436	3e-27	122	A	A	A	A	G	G	G	G	A	A	A
100013383|F|0--9:T>C	TGCAGGCGATGAACATTCTTCAATTCTCAATGCCTAAACTTGCCGAGATCGGAAGAGCGGTTCAGCAGG	100	45	0	0	1	45	645593971	645594015	2e-15	84.2	C	C	C	C	T	T	T	T	C	C	C
100003306|F|0--31:T>C	TGCAGTCGGTGACATCCCTGCACGATGTATGTATGCATGCATGGCATCGTGTTCACGTCACTCCATTAC	100	69	0	0	1	69	645602658	645602590	7e-29	128	C	C	T	T	T	T	T	T	C	C	C
100016115|F|0--23:C>T	TGCAGGCACAGATCGCCGATATGCCAACTGCAATACACGAATGCAGTCTCTCTGTTTCATGCTGCATGC	98.55	69	1	0	1	69	645957959	645957891	3e-27	122	C	C	C	C	T	T	T	T	C	C	C
100006638|F|0--22:A>G	TGCAGCTGACAGCATCATCAAAATATCCGTCAATATAACTATCCCGAGATCGGAAGAGCGGTTCAGCAG	98.04	51	0	1	1	51	647137089	647137138	1e-16	87.9	A	A	G	G	A	A	G	G	A	A	A
100004639|F|0--22:G>A	TGCAGCTGACAGCATCATCAAAGTATCCGTCAATATAACTATCCCGGATCCACGTCCACTAAACAAACC	98.55	69	1	0	1	69	647137089	647137157	3e-27	122	A	A	G	G	A	A	G	G	A	A	A
100022266|F|0--50:T>C	TGCAGATAGCAGCATAAGTCTTTGGTTAAAAAAGGTGACGAAAACTAAGATCAATAGCACGGCAGCGAC	98.55	69	1	0	1	69	647280792	647280724	3e-27	122	C	C	T	T	C	C	T	T	C	C	C
100005993|F|0--64:A>G	TGCAGCAACACCGCCCTTGCTTCTGGAACCCTCTTCTCCATCATCAGCCACCTGGGGGACTCCGAGATC	98.55	69	1	0	1	69	647281346	647281278	3e-27	122	A	A	A	A	A	A	A	A	A	A	A	wri306
100023660|F|0--33:C>G	TGCAGATCCAGTCGTTACCCTTTGTGGCCATCTCTACTGCTGGCCTTGCATCTACGAGTGGCTGCGGCC	98.55	69	1	0	1	69	647315871	647315939	3e-27	122	-	C	C	C	-	C	C	C	-	-	-
100025282|F|0--24:A>G	TGCAGTTCCACCGGGCGCCCAACAACACGGCCATGCAGTCCTTCTCCACGGCCTTCGTCATCGGCATCA	98.55	69	1	0	1	69	647829186	647829254	3e-27	122	-	G	A	A	-	G	A	A	G	G	G
100007382|F|0--36:T>C	TGCAGGGTCGCCATCTCACTTACCACATGCTGGAGTTATGGTCCGAGATCGGAAGAGCGGTTCAGCAGG	97.78	45	1	0	1	45	648365676	648365720	7e-14	78.7	T	T	T	T	C	C	T	T	T	T	T
100016410|F|0--25:T>C	TGCAGCGTACCATCATCATGATCTTTCCCTTAATCTTTAATAATCTGATGATGAATGGAAGAAGAAAAA	98.55	69	1	0	1	69	649440863	649440795	3e-27	122	T	T	T	T	C	C	T	T	T	T	T
100016501|F|0--33:A>C	TGCAGTGGACTCTGCCAGTAGTTCGCCATGGACAAGTGCTTGCAGGTCGCTCTGTTCGCCGGCACGGAC	98.55	69	1	0	1	69	649520017	649520085	3e-27	122	A	A	A	A	C	C	C	C	A	A	A
100002879|F|0--33:A>C	TGCAGTGGACTCTGCCAGTAGTTCGCCATGGACAAGTGCTTGCAGGTCGCTCTGTTCGCCGAGATCGGA	98.36	61	1	0	1	61	649520017	649520077	9e-23	108	A	A	A	A	C	C	C	C	A	A	A
100022841|F|0--39:A>G	TGCAGCGGGCACTGGGATGATCGAAGCAACCTGTAACTTATGCGAATTTCATAATAAGAAACGTCTCGT	98.55	69	1	0	1	69	649534226	649534158	3e-27	122	A	A	A	A	G	G	G	G	A	A	A	wri258
100036150|F|0--40:T>A	TGCAGGTGCTTCACCTCATCTCCTGCTACAGCGCGGGCATTGGGCAGATCGTCGTGGACGCCCCCGGGT	100	69	0	0	1	69	649557958	649558026	7e-29	128	A	A	A	A	T	T	T	T	A	A	A
100020986|F|0--61:T>C	TGCAGATGATGTGCTTGTTAATAAAGCCCATCATCTGAACAGCGTCTGCTTTGCAACAACATGCCGCCA	100	69	0	0	1	69	649817640	649817572	7e-29	128	C	C	-	-	T	T	C	C	C	C	C
100008152|F|0--59:A>C	TGCAGCTAGCGTGTTATTGTGTGTTAGCATCTTCTTTTTTTCTGGCATATAACAGTCTTAAAAGTTACT	98.55	69	1	0	1	69	649817644	649817712	3e-27	122	A	A	A	A	C	C	A	A	A	A	A	wri257
100024308|F|0--16:G>A	TGCAGAATCCTCAGATGGATTTGCAGGCCATGGACCGATGCCACCGAGATCGGAAGAGCGGTTCAGCAG	96.23	53	1	1	1	53	649818898	649818847	4e-16	86.1	G	G	G	G	-	-	-	G	-	-	G
100006827|F|0--42:A>G	TGCAGGAAGGTAGGCAAGTTCGCACCATCTTCAGTTTCTCAAAGGTTGTTGCGTCGACAACCGAGATCG	91.23	57	5	0	1	57	650639714	650639770	7e-14	78.7	A	A	A	A	-	A	A	A	A	A	A
100005150|F|0--68:A>G	TGCAGATAACCATGTTTCCTTTCGCCTGCGTCGCCACCCTGACCTTCGCACTGGCCTCGCTACCGCCGA	100	68	0	0	1	68	650675591	650675524	2e-28	126	A	A	A	A	A	A	A	A	A	A	A	wri259
100009046|F|0--68:A>G	TGCAGCCACCCAGCTCCTGTTGGATCCCCGTCGTGTGTGATGCGCCAATAATCGTTCACCATGGACCGA	100	68	0	0	1	68	651767838	651767771	2e-28	126	A	A	A	A	A	A	A	A	A	A	A	wri307
100004723|F|0--22:C>T	TGCAGCTAGTCGTGATGTAGTACGGAAAGAAGATGGGAGGACCCTGCTGCTCCACGAATCTGAGCAGCA	89.86	69	4	2	1	69	652088570	652088505	4e-16	86.1	C	C	T	C	T	T	T	T	C	C	C
100018663|F|0--20:T>C	TGCAGAATTACAGAAGTGTTTGCCATTTCTCGATTGGAGTGGCAAAGCCCCAGTTTCTCCTTGTTGAGC	98.55	69	1	0	1	69	652420112	652420044	3e-27	122	-	T	T	T	C	C	T	T	-	-	-	wri260
100005072|F|0--32:C>T	TGCAGAACATCTATAGTTGACTTCCACAGAAGCTGTACTAAATGTTCCTATGATCTCTGCCTCATTTGC	95.65	69	3	0	1	69	652749440	652749372	7e-24	111	C	C	C	C	-	C	C	C	C	C	C
100019428|F|0--49:G>C	TGCAGGAGAAGAGGGGGTTCCTGTTCTGCAAGGAGGACAGGGCGATCCTGTGCCGAGATCGGAAGAGCG	100	55	0	0	1	55	653534575	653534521	4e-21	102	C	C	G	G	C	C	G	G	C	C	C	wri308
100036525|F|0--49:G>C	TGCAGGAGAAGAGGGGGTTCCTGTTCTGCAAGGAGGACAGGGCGATCCTGTGCCGGGAGTGCGACGTGA	100	69	0	0	1	69	653534575	653534507	7e-29	128	C	C	G	G	C	C	G	G	C	C	C
100020085|F|0--67:A>C	TGCAGCTCGGGCTTGATTGGCGTACCATTGCCGTAAGTGTATGTTCTGAGAATCAGAGTCGTGCGCGAT	100	67	0	0	1	67	653986029	653986095	9e-28	124	C	C	A	A	C	C	A	A	C	C	C	wri261
100004556|F|0--27:G>T	TGCAGAAGAACTGTCAAACAAACTGTTGCCTTCTATTGTCCATCGTTTTCCTTTCTCTTTCCTTGACGT	100	69	0	0	1	69	655328488	655328420	7e-29	128	G	G	G	G	T	T	G	G	G	G	T
100024365|F|0--31:C>T	TGCAGCTCTGCGCCACCTTCTTCGCCTTCGCCGCTGGCCAACCTGGCGAGGGACTTCTTGCCGCGGCGG	95.77	71	1	1	1	69	655480722	655480652	2e-24	113	C	C	C	C	-	-	-	-	C	C	C
100009507|F|0--64:T>C	TGCAGCACGCGTCGGCAGTTTTTGGTGCGCAATTACTTTCGGTTTGCAGAGGAAAGATCACAGCTGGGC	98.55	69	1	0	1	69	656434639	656434571	3e-27	122	C	C	T	T	C	T	T	T	C	C	C
100015762|F|0--60:A>C	TGCAGCTACAAGAACGCCCAGGAGATCATCATCAAGCCACTACTGCCATGGAACCACCACACCCAGACC	100	69	0	0	1	69	658220673	658220741	7e-29	128	A	A	A	A	C	C	A	A	A	A	C
100005990|F|0--19:T>A	TGCAGGAGCATTACTGTTATGTTGATCTGTTCTATACTTGGATGCTTGGTACTCCCTCGTTTAGATTAC	98.55	69	1	0	1	69	658889882	658889950	3e-27	122	A	A	T	T	T	T	T	T	A	A	T	wri264
100021919|F|0--18:C>T	TGCAGCCGGCCGGCCAGCCAGCTAAGCAGTGCACACATCTGAGCTACAGCCGAGATCGGAAGAGCGGTT	100	52	0	0	1	52	659261787	659261838	2e-19	97.1	C	C	C	C	T	C	C	T	C	C	C
100027894|F|0--38:T>C	TGCAGCTAGGATGTATGCATTGTGTACTGTCTAGTTAATTGGCCGGCTGTAGCTCAGATGTGTGCACTG	98.55	69	1	0	1	69	659261881	659261813	3e-27	122	C	C	T	T	-	C	-	T	C	C	C	wri284
100006899|F|0--38:T>C	TGCAGCTAGGATGTATGCATTGTGTACTGTCTAGTTAATTGGCCGAGATCGGAAGAGCGGTTCAGCAGG	97.78	45	1	0	1	45	659261881	659261837	7e-14	78.7	C	C	T	T	C	C	T	T	C	C	C
100006789|F|0--62:C>G	TGCAGACATCAAGTTCATATCTATGTTTTTACTATGCTAAAAGAATACACGTAGAGATCTCACCGCCCA	98.55	69	1	0	1	69	659970743	659970811	3e-27	122	G	G	C	C	G	G	C	C	G	G	G
100006115|F|0--48:A>T	TGCAGATCACACAACGGCACCTGCTTCCTCTGTTTATACACGAGCTCAAGCTCTAGTTCCGCGAATGAA	98.55	69	1	0	1	69	660493058	660493126	3e-27	122	T	T	A	A	A	A	A	A	T	T	A
100016517|F|0--13:C>A	TGCAGCTTAAAAACCAAGTTCTCACATTTGGTGCAGTGACCTGGTTCTACTGATGTAATCATCCGATTA	100	69	0	0	1	69	660493061	660492993	7e-29	128	C	C	-	C	A	A	-	A	C	C	A
100026385|F|0--33:T>C	TGCAGGCGCCAGTTCTTGATCGGGCGCCTGGAGTGCCGATTAGGCGCTCTAGCATTCGGGGGCAAGGAG	98.55	69	1	0	1	69	661239979	661239911	3e-27	122	C	C	T	T	T	T	T	T	C	C	T
100009831|F|0--33:C>G	TGCAGATCGTGCGTCTCCCCTACAACACGTTCCCAGAAGAAAACAGGGCCACGACGAAGAAACCAGTGA	98.55	69	1	0	1	69	661532676	661532744	3e-27	122	G	G	C	C	G	G	C	C	G	G	G
100017432|F|0--29:G>T	TGCAGATTCGCTGGTATCAGTTACTTAGGGCATCTTCATCGCCGACCCATAAACCGGACAGCCAACTGT	98.55	69	1	0	1	69	661920167	661920099	3e-27	122	T	T	G	G	G	G	G	G	T	T	G
100002449|F|0--29:G>T	TGCAGATTCGCTGGTATCAGTTACTTAGGGCATCTTCATCGCCGACCCATAAACCGAGATCGGAAGAGC	98.21	56	1	0	1	56	661920167	661920112	5e-20	99	T	T	G	G	G	G	G	G	T	T	G
100042440|F|0--12:A>G	TGCAGCAGTAGCAGGTCTGTAGTTCGTTGAATATTGGTTGCTTTTTTGCCCCTTGCAACGCACCGAATT	98.55	69	1	0	1	69	661920650	661920582	3e-27	122	G	G	G	G	A	A	G	G	G	G	A
100024450|F|0--40:A>G	TGCAGGTGACCGCCGTAACCGATCCCACCTCACCCTTTACACAGTCTCTAACAGCGACGCTCCCCGAGA	98.48	66	1	0	1	66	662055742	662055677	1e-25	117	G	G	A	A	A	A	A	A	G	G	A
100011283|F|0--33:C>G	TGCAGAGAAAACCGGGCTGGGAGCCCAATTATGCATGCACGCCCGATCATCAGTCAGCATGAGAGCGAC	100	69	0	0	1	69	664578635	664578703	7e-29	128	C	C	C	C	G	G	C	C	C	C	G
100023142|F|0--38:C>G	TGCAGCCGCCAAGGCCGCGGTGAAGCCTGCCAAGGACGCCGCCAAACCCAAGAAGAAGGCGGACGCGAA	98.55	69	1	0	1	69	664803047	664802979	3e-27	122	G	G	G	G	C	C	G	G	G	G	C
100033340|F|0--52:G>C	TGCAGCAGCCGCCCACGCCGAGGCCCAGCCCAAGAGCCAGCGGCAACGGCGCGGCCATGGTCACCGTGC	97.1	69	2	0	1	69	664886046	664886114	1e-25	117	-	G	G	G	G	G	G	G	-	-	G
100003441|F|0--47:C>T	TGCAGCTGCACTTTGGACTTTGGAGGTTCCCCTTGAATGCCTCCGTTCCGTTCCCTGGACACGCAGGGG	98.55	69	1	0	1	69	664892279	664892347	3e-27	122	T	T	C	C	C	C	C	C	T	T	C	wri262
100019291|F|0--8:C>T	TGCAGCAACAGCGTTGGTTCAGGGGTCGCCGCGCCTATCATGTGACTCTGCCGTCTGCAACGAGCCCGA	100	69	0	0	1	69	665053877	665053945	7e-29	128	T	T	C	C	C	C	C	C	T	T	C
100003505|F|0--24:T>C	TGCAGGGTTCGTCAGTGCTAGTGCTCTTGGAATGGCATGTGGCCCTGGCCTTGCTGGTTTTCTTCAGAC	100	69	0	0	1	69	666010949	666010881	7e-29	128	C	C	T	T	T	T	T	T	C	C	T
100002882|F|0--27:A>C	TGCAGGAACAAGAGCACCCGACTATCAAAGATGTTCTGTCCCGCTGATCACTTGGCAAGTTTGTCAGAA	100	69	0	0	1	69	666124105	666124037	7e-29	128	A	A	A	A	C	C	A	A	A	A	C	wri267
100016183|F|0--13:T>G	TGCAGGAGTCGGATGAAATCCCAATATATGACACGCGTTGCGTCAAAATGCCGCAGCTTCGCATAGGAA	100	69	0	0	1	69	666232518	666232586	7e-29	128	G	G	T	T	G	G	T	T	G	G	G
100002612|F|0--33:C>A	TGCAGAATTTAAAAACATATTTCTGAATCCAAACAAATGTTCCGAAATTTGAAAAAATGTTCCGAGATC	88.14	59	5	2	8	65	666233302	666233359	4e-11	69.4	-	-	-	-	A	A	-	A	-	-	-
100014151|F|0--63:C>G	TGCAGGAGTAGCCATGCCACGGAAAAGGAAGTCATGCTGCACTGCAATGATTCAAGGAGAAAACTATTT	100	69	0	0	1	69	667661864	667661796	7e-29	128	C	C	G	G	-	G	G	G	C	C	-	wri263
100016394|F|0--19:A>T	TGCAGAGAACGTTGACTTTAGTAGCAGTGTGCGTGGTGAAACTGTTTCTATGCTCAATTGTAATAAGTC	100	69	0	0	1	69	667905140	667905072	7e-29	128	A	A	A	A	T	T	-	A	A	A	T
100028897|F|0--34:C>T	TGCAGCATGCTTATTCTTTAGTGGTAGCAGCAGCCAGCCGAGATCGGAAGAGCGGTTCAGCAGGAATGC	100	40	0	0	1	40	668205323	668205362	9e-13	75	C	C	C	C	C	C	C	C	C	C	C
100016432|F|0--64:G>T	TGCAGGTTCTTTCACCTCTTGTCCCTATCAGGGAGGTCACCTTTCTCAGGTTCTGCAAACAGTTGGGTG	100	69	0	0	1	69	669000106	669000174	7e-29	128	G	G	G	G	G	G	G	T	G	G	G
100014528|F|0--46:C>G	TGCAGGTAGATCTTTATTATTTTTACTTTATTCCCCAGTGATCTAACTCGGCCACCTTGGCGCCGCTCG	98.55	69	1	0	1	69	669951783	669951715	3e-27	122	C	C	C	C	C	C	G	G	C	C	C
100029064|F|0--65:C>T	TGCAGGCATCCCGGGGCTTCCTTTCTTCCTCGGACGCGCGCATGAACGGTTGGCTCTCGTGATCTCGAC	100	69	0	0	1	69	670590386	670590454	7e-29	128	T	T	C	C	T	T	C	C	T	T	T
100026334|F|0--9:A>T	TGCAGTTAGATAGATTTGGTGCGTTGATTCGATCGAGTGAAATTAGTAGACGAGCTTCGCTGCTGAAAC	98.55	69	1	0	1	69	670618247	670618179	3e-27	122	T	T	A	A	T	T	A	A	T	T	T
100009200|F|0--8:A>C	TGCAGCAGAGCGTGCAGGTGCAGTGCCATATGACTTGTGTCAACAAGTCTAAGACACAGTGGGAAGAGG	98.55	69	1	0	1	69	671088064	671088132	3e-27	122	C	C	A	A	C	C	A	A	C	C	C
100017598|F|0--61:A>G	TGCAGATGCTAACGTCAATGAGGAGCCGTTATGTGCTCCGCGTTTTGATATAGTACGAGATAGCCCTCC	100	69	0	0	1	69	671375881	671375813	7e-29	128	-	-	-	-	-	A	A	A	-	-	-
100023814|F|0--23:G>T	TGCAGGCCAAAGCCGGCATGCATGGCCTGCCCTGATGCCTGAACCCAAGCATATACTAGTCAGTATAAG	100	69	0	0	1	69	671999836	671999768	7e-29	128	-	-	-	-	G	G	G	G	-	-	G
100016811|F|0--14:A>G	TGCAGGCCAAAGCCAGCATGCATTGCCTGCCCTGATGCCTGAACCCAAGCATATACTAGTAGTATAAGA	95.71	70	2	1	1	69	671999836	671999767	7e-24	111	G	G	G	G	-	-	-	-	G	G	-
100008430|F|0--8:G>T	TGCAGAGCGGTTCACCCTTCAGAGTTTCCTTTCTGAAAGTGGCGATCAGTTCTTACTTGACACTGTTTT	100	69	0	0	1	69	672071892	672071960	7e-29	128	-	G	G	G	G	G	G	G	-	-	G
100043832|F|0--31:C>A	TGCAGTAGAAATCGACTGCCGTCTTCTCCGTCGAAGTCCCGTTCAGGTTCGTGTACGTTATGTTGCTCA	100	69	0	0	1	69	673036937	673036869	7e-29	128	A	A	C	C	C	C	C	C	A	A	C
100022034|F|0--28:C>G	TGCAGTACAAGTACTTGCTGGGGATTGCCCTTCAGCGACCGAGATCGGAAGAGCGGTTCAGCAGGAATG	95.92	49	1	1	1	48	673179766	673179814	7e-14	78.7	C	C	G	G	C	C	G	G	C	C	C
100027944|F|0--37:C>A	TGCAGCAACGTGGAAACGAGACGTGTTCACGTGCCGACCCCGAGATCGGAAGAGCGGTTCAGCAGGAAT	100	42	0	0	1	42	673348984	673349025	7e-14	78.7	A	A	C	C	A	A	C	C	A	A	A
100027944|F|0--21:C>T	TGCAGCAACGTGGAAACGAGACGTGTTCACGTGCCGACCCCGAGATCGGAAGAGCGGTTCAGCAGGAAT	100	42	0	0	1	42	673348984	673349025	7e-14	78.7	-	C	C	C	-	C	C	C	-	-	-
100036216|F|0--61:C>T	TGCAGGTAGCCCCTGTAGTATGCGACCAGGCTTTCCAGGAAGGCGGTGTCGTTGCGGTCAGCGGGCGGG	100	69	0	0	1	69	673647914	673647846	7e-29	128	C	C	T	T	C	C	T	T	C	C	C
100028589|F|0--32:G>C	TGCAGCGTCCTTCCTCCTCCTCCTCTCTCGATGGGTCGCCTGTTCTTGGGAGGAGCCGAGAGCGAAAGG	98.55	69	1	0	1	69	673689312	673689244	3e-27	122	G	G	G	G	G	G	G	G	G	G	G
100028281|F|0--38:C>G	TGCAGGTACGCCAGGTCCTTGCCCAGGCATATGCGCGGCCCGGCGTTGAAGGCGACGAACCTGTACGAG	100	69	0	0	1	69	673991540	673991608	7e-29	128	C	C	G	G	C	C	G	G	C	-	C
100023598|F|0--23:G>C	TGCAGGGCGTGATCCAGGAACAGGAACTGGTTGGGAATGTAGCCTATCAGCTGAAAAGCTTTGACAGCG	98.55	69	1	0	1	69	674145548	674145480	3e-27	122	-	-	-	G	C	C	G	C	-	-	G
100002376|F|0--41:G>A	TGCAGCTTCCTGAGATATACTAATCCCCTCCTCTGGAGGGGGATTACTGGGCGAAAATGCATCATCCTC	98.55	69	1	0	1	69	674233274	674233342	3e-27	122	-	G	G	G	G	G	G	G	-	-	G	wri266
100033308|F|0--6:A>T	TGCAGCATCTTGGCTTACCTCTCCGTGCCCAAGCTCGTGGAGCTTGGCGAGGTTCCCATCCCGGTAGGC	92.65	68	5	0	2	69	674815880	674815947	5e-20	99	A	A	A	A	A	A	A	A	A	A	A
100017363|F|0--20:T>C	TGCAGGAGGATCTCAATCGCTTCTGCCAAACACGTCCCCAGCAGACGAGCTGCCAGGAGGGAATCTGTG	98.55	69	1	0	1	69	676347666	676347598	3e-27	122	-	C	C	C	T	T	C	C	-	-	T
100031633|F|0--41:C>T	TGCAGAGGAGCGAGCAGCTGCGGGAGCTCTACCAGTCCCTCCTGTCCGAGATCGGAAGAGCGGTTCAGC	100	48	0	0	1	48	676852149	676852102	3e-17	89.8	C	C	C	C	T	T	C	C	C	C	T
100018263|F|0--7:A>G	TGCAGGTACTTCCTGGCCTTCTCCACCCGGATAAGCTCTGTCACGCCCTGCCAGTGCTCGACGACCATG	100	69	0	0	1	69	676941621	676941689	7e-29	128	G	G	A	A	A	A	A	A	G	G	A	wri265
100019544|F|0--52:C>T	TGCAGGCTTTCAAACAATCCATATTGCAAAATTATGGACAACCTGATCATTCCTATCATGTTGTATCCG	100	69	0	0	1	69	676984929	676984997	7e-29	128	C	C	T	T	-	-	-	-	C	C	-	wri226
100000645|F|0--49:C>T	TGCAGCATACATTCTTTTTTCTTTCTGCTGTGTGCTGTTGAGTCTGTGTCCAAGAACGATTCGCATTTG	98.55	69	1	0	1	69	677022216	677022284	3e-27	122	C	C	C	C	C	C	C	C	C	C	C
100016590|F|0--13:G>A	TGCAGCAGCAAGTGTATCTTCGCACAAGCAAAAGGCTACTGTTCTAAACGAATCCAAGGGGGAGCGGGG	98.55	69	1	0	1	69	677022219	677022151	3e-27	122	A	A	A	A	G	G	G	G	A	A	G
100023553|F|0--18:G>A	TGCAGAGCTGCGAGCAGCGCTTCATCTGGGTGCTGCGCGACGCCGACCGCGCCGACATCTTCGCGGAGG	100	69	0	0	1	69	677133386	677133318	7e-29	128	G	G	G	G	G	G	G	G	G	G	G
100026021|F|0--16:A>G	TGCAGTGATCATCAAAAATTTAAAGGCAGTGAGTGGATGCGTGGCTGTATCCTGTTCCCGTGTGACATT	98.55	69	1	0	1	69	677255601	677255669	3e-27	122	A	A	A	A	G	G	-	A	A	-	G
100032241|F|0--61:A>C	TGCAGTACTGCCTGCCCCTCTTCGGCTCCTCCGAGAACCTCCTTCGAGCCCTCAATGGTGGATCCTCCG	94.55	55	3	0	1	55	677319440	677319386	4e-16	86.1	C	C	C	C	C	C	C	C	C	C	C
100008806|F|0--42:A>G	TGCAGGTGGACTGGTGGAGTCCCTTTCTTGCCTTTTTTCCCTACTAGTACAAATGCCCGAGATCGGAAG	100	59	0	0	1	59	677483491	677483549	2e-23	110	A	A	A	A	G	G	A	A	A	A	G	wri294
100019996|F|0--67:G>A	TGCAGTTGCCGCCATGTCCACCACATGTATGGAATAATACACACGATAATGATGTCGGAGAGCAGCGGT	100	67	0	0	1	67	678270139	678270073	9e-28	124	G	G	G	G	A	A	G	G	G	G	A
100019280|F|0--17:G>A	TGCAGCTCCATGCCATGGAGGCTGTTTTTGATGGTCACATCAATTATCCCTCCTGTTGCTTCTCACAAA	100	69	0	0	1	69	678294586	678294654	7e-29	128	G	G	G	G	A	A	G	G	G	G	A
100001753|F|0--16:A>G	TGCAGACAAAGCATGCATACATTGAGCAAAACTAACCTGTTTTTACATGATAATACAGGACGGCGTTCT	98.55	69	1	0	1	69	678621713	678621645	3e-27	122	A	A	A	A	A	A	A	A	A	A	A
100008069|F|0--14:C>T	TGCAGTTTGTAGTACTAAATTTTGAGTTGAGCATTGCTAGAGGCGACACTTAATGGTTGACTGATCTTT	98.55	69	1	0	1	69	678958063	678958131	3e-27	122	-	C	C	C	-	C	C	C	C	-	-
100017077|F|0--55:C>T	TGCAGTTTCATGTATATGTTTAGTGACATAATAGTTAGGAAGTTCAGTTCCAGTGCACAGAAAATTCAG	98.55	69	1	0	1	69	678958370	678958302	3e-27	122	-	C	C	C	-	C	C	C	C	-	-
100023670|F|0--15:A>G	TGCAGACAGTTCGGCAGCACCAAAACCCTCATCTCTCTCCTTTCGCTCGTGTGAGCTGTTGATTCTTCT	95.65	69	3	0	1	69	679062608	679062676	7e-24	111	G	G	A	A	A	A	A	A	G	G	G	wri323
100003923|F|0--48:G>A	TGCAGGACATTTGATCAATTAGCTAGCACACCAAAATAATCTGAACGTGAACCGTGGCACATGGAACAA	100	69	0	0	1	69	679425865	679425797	7e-29	128	G	G	A	A	G	G	G	G	-	G	G	wri324
100028430|F|0--21:T>A	TGCAGAGTCTCTCTCCTACGCTAGTTAGCGTTGACTCTATTGTCTGCGTTTACATTTGTGCAGCTTCCA	97.1	69	2	0	1	69	679641002	679641070	1e-25	117	-	-	-	-	-	-	-	-	T	-	-	wri325
100013992|F|0--40:A>T	TGCAGCAATATTTGCTTGTGATTTTTGAAAAATATACTTAAATTCGTTGATTTTTTAAAGAACATGCCC	100	69	0	0	1	69	679676721	679676653	7e-29	128	T	T	-	-	T	T	A	A	-	T	T	wri243
100013992|F|0--26:G>A	TGCAGCAATATTTGCTTGTGATTTTTGAAAAATATACTTAAATTCGTTGATTTTTTAAAGAACATGCCC	100	69	0	0	1	69	679676721	679676653	7e-29	128	-	A	A	A	-	G	G	G	-	-	-
100019401|F|0--33:G>A	TGCAGAGTAGTACGTATGAAAGCATATATAACGGCTAACCTCATGTTTGTGTGCAACTGTGTATGCTGA	100	69	0	0	1	69	679727362	679727294	7e-29	128	A	A	G	G	A	A	G	G	G	A	A	wri224
100012977|F|0--68:A>G	TGCAGCAGATCTCTCCTTGTTTCCCGGCGTCAAACCGCTCCACTCTCTCTTATCCAAATCCCCTGCCGA	100	68	0	0	1	68	679830630	679830697	2e-28	126	A	A	A	A	A	A	A	A	A	G	A	wri225
100031277|F|0--64:T>C	TGCAGTTGTTGATGAAACCGAGATACCCGGGCCCCATGATGGTCGTGCTGTTGGCGCCGCGCGATAGCC	98.55	69	1	0	1	69	679877715	679877647	3e-27	122	T	T	-	C	T	T	-	C	C	T	T	wri322
100011037|F|0--50:G>A	TGCAGGCTCCAGCGATACACATGCTGAAAGGACGAGATGCAATTGAAATCGAACTCTCTATCGTCCAGA	100	69	0	0	1	69	680107421	680107489	7e-29	128	A	A	G	G	A	A	G	G	G	A	A	wri321
100033069|F|0--10:A>G	TGCAGGAGGAAGCATGCCACGGAGGCGCCGAGCAGCTGGGCGACCCAGTAGAAGAGCCCGAGATCGGAA	98.33	60	1	0	1	60	680441295	680441236	3e-22	106	A	A	G	G	A	A	G	G	G	A	A	wri297
100014698|F|0--24:T>C	TGCAGCCCCACACACACACACGCATGCTCTGAGGTGTATAACTAGGAGTTGCATGCATGCTTGTGGAAG	100	69	0	0	1	69	680442767	680442699	7e-29	128	C	C	-	-	C	C	T	T	-	C	C	wri326
100028752|F|0--65:G>T	TGCAGTACCACGACAAGTCTACAATCGCTTGAAAGCTGCGGTGTGCCACCGGGAGGGAAAGCGATGGCT	100	69	0	0	1	69	680705177	680705109	7e-29	128	T	T	T	T	G	G	G	G	G	T	G	wri237
100008426|F|0--47:C>G	TGCAGGAAAGAAACGTTTTGGAAGTTAACATACGGTTTCGGTTGCTTCCAGCCGAGATCGGAAGAGCGG	100	54	0	0	1	54	680719125	680719178	1e-20	100	-	C	C	C	C	C	C	C	G	-	C	wri327
100018670|F|0--56:A>G	TGCAGTTGCCGAAAATTATTCCTCCCCCCTGCCTTTTAGTGTACTGCCTGAGCCTCATCTTTGATTTTG	100	69	0	0	1	69	680983026	680982958	7e-29	128	-	-	-	-	G	G	A	A	-	-	G	wri244
100007340|F|0--31:T>A	TGCAGTTTCTAGTTTGTGGTCCGTGTTGTTGTGGGTTTCACGCTCAGTCTGAACCCCTGGAAATATGGA	100	65	0	0	5	69	680983903	680983839	1e-26	121	T	T	T	T	A	A	-	-	-	T	A
100027857|F|0--66:C>T	TGCAGGAGCGTAGGTAACGTGTGGTTCCTGTAGCTTATACAACTGCTGGTAACCATTATATTAGGGCGG	100	66	0	0	1	66	680984274	680984339	3e-27	122	T	T	T	T	C	C	T	T	-	T	C	wri245
100017771|F|0--61:G>C	TGCAGTCCTAGTTTATGCTTGCTGTATCTTCTCTTCTGATCCCCTCTAAATGTCAAGCGGAGTGGACGG	100	69	0	0	1	69	680984277	680984209	7e-29	128	G	G	G	G	G	G	G	G	C	G	G	wri223
100006533|F|0--14:G>T	TGCAGCAGCAACAAGAAGAAGTGAAATATATATCAACCAGGTAAGCACTACCATCCCGAGATCGGAAGA	98.28	58	1	0	1	58	681069824	681069881	4e-21	102	G	G	G	G	G	G	G	G	G	G	G
100031893|F|0--41:A>C	TGCAGCTTGGCCACCAGCAGAACCAGCCGCCGGAGCGGCACAAAGATGAGCGTCACTGGAACGATGCAC	100	69	0	0	1	69	681155099	681155167	7e-29	128	-	C	C	C	A	A	-	-	C	-	A	wri240
100039867|F|0--56:A>T	TGCAGACTTGGTCGGGAAGCAAGAGCAACACGGAGAGGAGGCAAAGAATTTATGGGAGCAAAGGCAAAG	98.55	69	1	0	1	69	681463946	681463878	3e-27	122	-	-	T	T	T	T	-	-	A	-	T	wri222
100036558|F|0--46:T>C	TGCAGGAATAAATCAAAACAAGGAACAAAAGGCGCCGAGGGGGGGATTCGAACCCTGGACCTCTCATCA	96.36	55	2	0	1	55	681496945	681496999	9e-18	91.6	-	C	C	C	-	-	-	-	-	-	-
100005830|F|0--25:G>C	TGCAGAACAAGCCGCGCTACTGCATGCTACTAAACCGCTGCTAGGGAACAGAGAAGCACGCGCCACGCC	97.1	69	2	0	1	69	681497261	681497329	1e-25	117	-	C	-	-	-	-	-	-	-	-	-
100024591|F|0--42:G>A	TGCAGCCCTGCTACCTGGGCCAGGCTGATCCCCTCCAGCTTTGTGCGAAGCCTCGACACCGCTTCGCAC	88.57	70	6	2	1	69	681706632	681706564	2e-15	84.2	A	G	G	G	A	G	G	G	A	A	A
100014233|F|0--40:G>T	TGCAGGGTTTGGTGTGTGTGTCAGAGGTGTGCATGTTGGCGTGCATTCACGCGATCCTCCTAAAGAGGC	95.71	70	1	2	1	68	682159817	682159748	7e-24	111	-	-	-	-	T	T	-	T	T	-	T
100038050|F|0--31:C>T	TGCAGGTTAATGCATGAGCGATTCAGACCTGCACGGCCGAGATCGGAAGAGCGGTTCAGCAGGAATGCC	100	39	0	0	1	39	682177881	682177843	3e-12	73.1	C	C	C	C	C	C	C	C	T	C	C	wri228
100027260|F|0--60:G>A	TGCAGGTTAATGCATGAGCGATTCAGACCTGCACGGCCGGTTTCTTTCGAAAGTACAGCTGACTTTGAC	100	69	0	0	1	69	682177881	682177813	7e-29	128	A	A	A	A	A	A	G	G	-	A	A	wri248
100027260|F|0--31:C>T	TGCAGGTTAATGCATGAGCGATTCAGACCTGCACGGCCGGTTTCTTTCGAAAGTACAGCTGACTTTGAC	100	69	0	0	1	69	682177881	682177813	7e-29	128	-	-	-	-	-	C	C	C	T	-	-
100001483|F|0--28:T>C	TGCAGGTTCCTGTTCCTGATCGCAGCAATGTACACCCGCAAGATTTCGAGGAGCGCGCTGCTGCCCTGC	97.1	69	2	0	1	69	682237782	682237850	1e-25	117	T	C	C	T	T	T	T	T	T	T	T
100014049|F|0--39:A>T	TGCAGTGCACCGTCGTCAGACGGTGACCATCGCTGATTTAACAAGTACGTCACGGATAAGCACGGGCTC	98.55	69	1	0	1	69	682241544	682241612	3e-27	122	A	A	T	T	T	T	T	T	T	A	T	wri231
100003696|F|0--65:C>T	TGCAGGAATATAAGACGGCAGCATAGCTTTGACCTAATTATCATCCTTCACCGTTAACATGATAACATC	100	69	0	0	1	69	682309228	682309160	7e-29	128	C	C	-	C	-	C	C	C	-	C	-	wri255
100026886|F|0--57:T>A	TGCAGGTCAGGCAAGGTCCAGCAGACCTACGAGGATAGCCCTGAGCCTGGTCAACTCTACCCCAAACGG	100	48	0	0	1	48	682323095	682323048	3e-17	89.8	A	A	A	A	A	A	T	T	A	A	A	wri250
100006587|F|0--51:C>T	TGCAGAGATTATCTTCTTTTCCTAATAACCTTGTTCCTAAAAGGGAGCCAACTCACAAGATGGTTTCCA	100	69	0	0	1	69	682420819	682420887	7e-29	128	C	C	T	T	T	T	C	C	C	C	T	wri233
100014900|F|0--48:C>G	TGCAGTCTTCAGCTTATCGTGCATGGACACATCCCTGCGTCTACAGCGCCTGGCGCCGAGATCGGAAGA	100	58	0	0	1	58	682572315	682572372	9e-23	108	G	G	C	C	C	C	G	G	C	G	C	wri232
100041969|F|0--19:T>G	TGCAGCGCGCGGCGGCTTCTTTTTCTCCGGCCGAATATAGAAACTGGTACCTTGATGATGATAAGGTGT	98.55	69	1	0	1	69	682653210	682653278	3e-27	122	G	G	G	G	G	G	T	T	-	G	G	wri251
100006407|F|0--41:T>A	TGCAGTTCATACCCGAATGAGAAATGGAAACTTCACGCTCATCAGTTCGATTCCCGTCGGTGCTTTCGG	100	69	0	0	1	69	682930135	682930203	7e-29	128	T	T	A	A	T	T	T	T	-	T	T	wri234
100006407|F|0--67:G>A	TGCAGTTCATACCCGAATGAGAAATGGAAACTTCACGCTCATCAGTTCGATTCCCGTCGGTGCTTTCGG	100	69	0	0	1	69	682930135	682930203	7e-29	128	G	G	-	G	G	G	G	G	A	G	G
100022230|F|0--10:G>C	TGCAGGAGGGGCCCACAATACTCAAGCACAAATATCAGACCAAGGTCTTGGCGGATTTTCTGCACACAA	98.55	69	1	0	1	69	683597627	683597695	3e-27	122	-	G	G	G	C	C	G	G	C	C	C	wri278
100021339|F|0--46:G>T	TGCAGTAGGAGGATCCCTTTAAAAATTAGCGTATGCTGCTATGTGCGGCGTACACACGGTATTCTTTAG	100	69	0	0	1	69	683597630	683597562	7e-29	128	-	T	T	T	G	G	G	G	-	-	G
100012120|F|0--42:G>A	TGCAGGATTTACGCTCACTTCAGTAACTACGGCATCAAGAACGGTATGAACCATACCTGAGTCCGAGAT	98.46	65	1	0	1	65	684036738	684036674	5e-25	115	G	G	G	G	A	G	G	G	G	-	A	wri239
100018301|F|0--57:G>C	TGCAGTATCTCCAGTAACAGAATGTATGTACAATAACGAGTTTGTAACAAGCCAATTGGACGAGCATGT	98.53	68	1	0	2	69	684037208	684037275	1e-26	121	C	C	G	G	-	G	G	G	C	C	-	wri238
100026051|F|0--41:A>G	TGCAGGGACGCCATCCTGCTGTCGTAGTAGTCCCTGCCACGATAGGCCGCGATGTCGGCGTACTTGATG	98.55	69	1	0	1	69	684080597	684080665	3e-27	122	G	G	A	A	G	G	A	A	G	G	G	wri241
100024876|F|0--20:A>G	TGCAGATGAAAACGGACAACAGATTAGAAGAAACCAGAATAGAAAGCGATGGGAACATGGCATGATGAT	98.55	69	1	0	1	69	684546131	684546199	3e-27	122	A	A	A	A	G	G	A	A	G	A	G	wri242
100005510|F|0--58:G>C	TGCAGTAGAACATACCCCTGCCCTGGAGTTGTTCCAGATCCAAGCATGCGTGTCTCAGGTCAAGAAATA	100	46	0	0	1	46	685218449	685218404	4e-16	86.1	G	G	G	G	C	G	G	G	G	G	G
100001308|F|0--60:C>T	TGCAGCAGGAACCATCAACCATCTTGACCAAATGCAATGATCTCGAACCACCAAGAAGAGCACAGCACT	96.72	61	2	0	1	61	685323520	685323580	4e-21	102	C	C	C	C	C	C	C	C	C	C	C
100018256|F|0--44:T>C	TGCAGTCTCATGGAACTGGGGACGAATAGATCTCAAGGGAATTATTTCAAAATGTTTCATTCTAAACTC	100	69	0	0	1	69	685490065	685490133	7e-29	128	C	C	T	T	T	T	T	T	T	C	T	wri235
100020589|F|0--29:G>A	TGCAGAGGAGGGACGGATCGTTCAAAATTGCCGATGTTTCTCAGAAGAGAAGAAAACGAAAGAAATGTG	98.55	69	1	0	1	69	685490068	685490000	3e-27	122	-	A	A	A	G	G	G	G	G	-	G	wri236
100020589|F|0--57:G>T	TGCAGAGGAGGGACGGATCGTTCAAAATTGCCGATGTTTCTCAGAAGAGAAGAAAACGAAAGAAATGTG	98.55	69	1	0	1	69	685490068	685490000	3e-27	122	T	T	-	T	G	G	G	G	G	T	G	wri256
100005773|F|0--18:T>A	TGCAGTGACAGATGAATCTGATGATGATGGAAGCTGGCCAACTTGCAAGCATGATAAACCTTGCACCAT	100	69	0	0	1	69	685911731	685911663	7e-29	128	A	A	T	T	-	T	T	T	-	A	-
100031060|F|0--58:C>T	TGCAGCTCAGTTGGGCACCGCGACGTTATGTTGGCCTCGCAGCGTGGCCCGGCCCTTGCTGCACCCTGG	98.55	69	1	0	1	69	685996150	685996218	3e-27	122	-	T	T	T	C	C	-	-	C	-	C
100015394|F|0--17:C>A	TGCAGAGTGTGACAGTGCTCAGTGTTCACACTCAAGTTATTACAGACGGAGGAGAAGATGCATTGCATC	97.1	69	2	0	1	69	686280300	686280232	1e-25	117	-	-	-	-	-	-	-	-	C	C	C
100020097|F|0--51:A>G	TGCAGATTAGAGAATGATGCCACCGAACGTTCCCTGAGATGGATCTCGCCCATCGCCGTTCGCTGTTGC	98.55	69	1	0	1	69	686353655	686353723	3e-27	122	A	A	G	G	G	G	A	A	G	A	G	wri293
100021893|F|0--43:C>G	TGCAGGAGAGAACATGCCATGTTCTCCTCTCCCCGGAGAGCCCCTGCTGTCCCGCACTGTGGATCATTC	100	69	0	0	1	69	686353658	686353590	7e-29	128	C	C	-	-	G	G	-	C	G	C	G
100006267|F|0--24:T>C	TGCAGATTCAAGGGGCAGAAGAAATATACAGCACGAAGATCCGAGATCGGAAGAGCGGTTCAGCAGGAA	100	43	0	0	1	43	687002076	687002118	2e-14	80.5	T	T	T	T	C	C	T	T	T	T	T	wri273
100005078|F|0--24:T>G	TGCAGATGCTGCAAATTTCGATTGTGGTGTTGCCTGGCCACAATCGCAAACTTGCTGCATCTGTTTGCC	98.55	69	1	0	1	69	687145281	687145349	3e-27	122	T	T	G	G	G	G	T	T	T	T	G	wri229
100030562|F|0--17:G>A	TGCAGTATCAGAAAACAGGAATGGGGGGATTCTATGTCATCAGATTACCTGACCACCAGCCAAAAGGAC	100	69	0	0	1	69	687145767	687145699	7e-29	128	G	G	G	G	G	G	A	A	A	G	A	wri230
100020269|F|0--52:T>C	TGCAGCGTCGGCAGCCACTCAAAAATCACCCTGCTTTCTTCTCGCACCCGATTTGAAGCTTCTACATGG	100	69	0	0	1	69	687237956	687238024	7e-29	128	T	T	T	T	C	C	T	T	T	T	T	wri272
100019186|F|0--5:C>G	TGCAGCAAGCACATCGCATTCAGGCATAATCAGCGATTCAGCAGACTCGCCACCATGTGGGCTACCAAG	100	69	0	0	1	69	687347195	687347263	7e-29	128	C	C	C	C	C	C	C	C	G	C	C	wri292
100010814|F|0--54:C>G	TGCAGCCATGGCCACAATGGTGATAGACTCCCTGGCTGCTGGGTACTACCGCCGCTCTCACTTCAGCAA	100	69	0	0	1	69	687347641	687347709	7e-29	128	G	G	C	C	-	C	C	C	G	G	G	wri285
100007057|F|0--21:T>C	TGCAGACATGGCCACAAGTCCTGCAAAAGGGAAGCCGTTCCTGTCCCCGCCGCCTTTGTGGATGCACGG	100	69	0	0	1	69	687347644	687347576	7e-29	128	C	C	T	T	C	C	T	T	C	C	C
100011606|F|0--46:C>T	TGCAGATCGGTGGAAGGGAACGCCGTGCTTGCTCCGCGGCACCAGACCAGTAAGCTCTATCCCCTCCTG	100	69	0	0	1	69	687351551	687351483	7e-29	128	T	T	C	C	T	T	C	C	T	T	T
100018599|F|0--18:T>C	TGCAGAGATCGTGACGGATAGAAACCCATGGTAAGAAATCAAGATCGATCATGAGGAACAATTGAGGAT	100	69	0	0	1	69	687583218	687583150	7e-29	128	C	C	T	T	C	C	T	T	C	C	C
100009474|F|0--14:C>A	TGCAGGCATCGCGCCATTCTCTTCAAGGTCTCCGTCTGTCCGACATTGCTGCATTTACCGTTACGATCC	100	69	0	0	1	69	687996795	687996863	7e-29	128	C	C	C	C	C	C	C	C	C	C	C
100016402|F|0--36:G>T	TGCAGTACACGATCGATCAGTTTGTGCATCCGCATGGCCTAGATATCTATCTATGAGCTATAATGCTGT	100	69	0	0	1	69	687997459	687997391	7e-29	128	G	G	G	G	G	G	G	G	G	G	G
100020565|F|0--57:A>T	TGCAGCTGCACATCTCCAGAACTGCAAACCCTCGGCCAAACCCCTCCCCTCATTTCCAGCAAGTCGCAT	100	69	0	0	1	69	688002282	688002350	7e-29	128	A	A	A	A	A	A	A	A	A	A	A
100020958|F|0--55:A>G	TGCAGGCGCAAACGGTACTCCATACGCATTCCGATTTTCCCCATCCACCTCGGGCACGATCACGACCGT	100	69	0	0	1	69	688003032	688002964	7e-29	128	-	A	A	A	-	A	A	A	-	-	-
100010585|F|0--14:G>C	TGCAGCAGGAAGCAGCCATCAAAGAACATCATAGGATTAAACTCGTCGTCGCTGAGATCCCCCAGCTTG	100	69	0	0	1	69	688255320	688255252	7e-29	128	C	C	G	G	C	C	G	G	G	C	G	wri298
100010585|F|0--35:A>C	TGCAGCAGGAAGCAGCCATCAAAGAACATCATAGGATTAAACTCGTCGTCGCTGAGATCCCCCAGCTTG	100	69	0	0	1	69	688255320	688255252	7e-29	128	-	A	A	A	-	A	A	A	A	-	A
100011324|F|0--50:G>A	TGCAGTCCCATGCACGCATATATATCTCGGTCAGCATATCTCAGAGGACGGTTAAAAAGAAGCGCACGT	100	69	0	0	1	69	688553861	688553929	7e-29	128	-	G	G	G	-	G	G	G	-	-	-	wri269
100013397|F|0--30:G>C	TGCAGAAATGCTGAAGTGTGTGCTTACTTTGACTAATTTCCCTGCATTTTCAAGAACACGAGCAGCAAG	100	69	0	0	1	69	688573823	688573891	7e-29	128	C	C	G	G	C	C	G	C	-	C	-
100017550|F|0--28:A>G	TGCAGCTCAACCAAACACGGCCTAATTCAGCTCGTAGCCTAATAAACTTGCTTCAGGCCCATTCGAATG	97.1	69	2	0	1	69	688594927	688594995	1e-25	117	-	-	-	-	-	-	-	-	A	-	A
100026325|F|0--48:T>C	TGCAGAAAAGAAAGCTGGAGCGAAATGGGACGATGAGGACACCGGTCTTCCCTCGTGCCGAGATCGGAA	100	60	0	0	1	60	688675718	688675659	7e-24	111	C	C	T	T	C	C	-	T	C	C	C
100032095|F|0--22:C>T	TGCAGACTTGCAGATCCCCGGCCACGACGAGCTATCCCTTCCGCGATCGCGCCGAGATCGGAAGAGCGG	100	54	0	0	1	54	688684807	688684860	1e-20	100	-	C	C	C	T	T	C	C	T	-	T
100032095|F|0--14:T>C	TGCAGACTTGCAGATCCCCGGCCACGACGAGCTATCCCTTCCGCGATCGCGCCGAGATCGGAAGAGCGG	100	54	0	0	1	54	688684807	688684860	1e-20	100	C	C	T	T	-	T	T	T	-	C	T
100024354|F|0--34:T>C	TGCAGGAGGCCGACCCGACTCCAGAGCGGTTGATTTTTAGCGCGCCATCGAAATCCAACGCTTTGTTCT	100	69	0	0	1	69	688784752	688784684	7e-29	128	T	T	T	T	T	T	T	T	C	T	C	wri286
100031386|F|0--26:T>C	TGCAGGGACCGATTCCCGTCATCACATGCCTCCCAGGAGCTTCGGCGGCGACTAAATCTCGCGCTGGGC	98.55	69	1	0	1	69	689490102	689490034	3e-27	122	C	T	-	C	-	C	-	C	C	T	C
100008707|F|0--43:G>A	TGCAGATACTCTTAATACACTATGCTCTGGAATTTTAATTTTAGAGCTCTCCTATTCATTGGGGCATAC	100	69	0	0	1	69	689642194	689642126	7e-29	128	A	G	G	G	-	G	G	G	A	-	-
100038541|F|0--49:C>G	TGCAGGAGGATGGAGACCACGCGTGTGACCCCGACCTCGTCTAGTTGTGCTCCGAGATCGGAAGAGCGG	98.15	54	1	0	1	54	689917186	689917239	7e-19	95.3	C	C	G	G	G	G	G	G	C	C	C
100027961|F|0--38:T>G	TGCAGATAAGGCCGCCCACCGCCCGCCATTAGCAGTGCTACGTACCTGACCACCATCTTGTTCCTGTCC	100	69	0	0	1	69	690777514	690777582	7e-29	128	G	G	T	T	T	T	T	T	G	G	G	wri288
100031129|F|0--50:T>G	TGCAGCCCGGTGTCCCTCCTGAACGCCGCCATGTTCTCGTTGTTCGGCATTAACCCGCAGCTCGAGAAC	95.65	69	3	0	1	69	691306785	691306717	7e-24	111	G	G	-	G	-	-	-	-	T	G	T
100024834|F|0--68:A>G	TGCAGCGCTTACGGAAATGTGGGCTTCTCCATGGGCTACGTCTGCTGTAGACGGATCAACCTGGACCGA	95.52	67	3	0	2	68	691311972	691312038	9e-23	108	-	-	-	-	-	-	-	-	A	-	A	wri287
100004332|F|0--64:C>G	TGCAGTGCGTGACGCCCACCGTGTGCGCGCCCAGCAGGAGCACCATGTCCATCTGGCTCAGCCCCAGCT	100	69	0	0	1	69	691714488	691714556	7e-29	128	G	G	C	C	C	C	C	C	G	G	C	wri275
100012154|F|0--59:G>T	TGCAGGGATCTATCTATCAGAAAACAGGAGAATTTCTTGGGCTCATATATAATATTGAAGAGTGAATCT	100	69	0	0	1	69	691871885	691871953	7e-29	128	-	G	G	G	G	G	G	G	T	-	T
100036118|F|0--21:A>G	TGCAGGTTAAACATGAGATTCAGTCCGCGCTTAGAATGGTTGTAATTAAATACACGGGTGTTTACTTTA	100	69	0	0	1	69	691945250	691945182	7e-29	128	A	A	A	A	A	A	A	A	G	A	G
100013900|F|0--28:G>A	TGCAGACCTAAGGTGTTCTTCACTATCCGCTACACTTCCCGCGCGAATTGACACTGAAGGAATGCATGC	100	69	0	0	1	69	691998531	691998463	7e-29	128	A	A	G	G	G	G	G	G	G	A	G	wri295
100016288|F|0--7:T>G	TGCAGGGTATATCATTGCAAAACTTTTAGCATCACGCCATCTAATGTTAATCGTCATTGAACCATATAC	93.44	61	4	0	9	69	692277583	692277643	9e-18	91.6	T	T	T	T	G	G	T	G	T	T	T
100016288|F|0--57:T>C	TGCAGGGTATATCATTGCAAAACTTTTAGCATCACGCCATCTAATGTTAATCGTCATTGAACCATATAC	93.44	61	4	0	9	69	692277583	692277643	9e-18	91.6	T	T	T	T	-	T	T	T	T	T	T
100028385|F|0--24:C>G	TGCAGCAGTAATAATTAAACAACCCATCGAGCTGCTACGTTGCGCGAGTGCTCTCTTTCTATACAGAAA	100	69	0	0	1	69	692295197	692295129	7e-29	128	G	G	C	C	C	C	C	C	G	G	G
100002268|F|0--30:A>T	TGCAGCTCACCAAAAATCCATCCTCACAACAGCCAGCCCAACAAACTGTCTCCGAACTTGTTGACCATC	100	69	0	0	1	69	692341359	692341427	7e-29	128	T	T	A	A	A	A	A	A	-	T	A	wri290
100033212|F|0--21:A>G	TGCAGCGCCTGGCAACGGGCCAAGGCTCATTAAGTGAATTCACTACCGTTCGTTTTTTGCTTGGCTCAT	98.55	69	1	0	1	69	692444487	692444555	3e-27	122	A	A	G	G	G	G	G	G	-	A	G
100015264|F|0--9:G>A	TGCAGTAGCGTGCTTGAAAGTCCATGAACACGCACCGAGATCGGAAGAGCGGTTCAGCAGGAATGCCGA	100	37	0	0	1	37	692491194	692491158	4e-11	69.4	A	A	G	G	G	G	G	G	G	A	G	wri296
100010850|F|0--8:T>C	TGCAGTAGTGTGTTTGAAAGTCCATGAACACGTACTGGACGCATCCTATAATCCATGGAAAGATCCACA	100	69	0	0	1	69	692493604	692493536	7e-29	128	-	T	T	T	-	T	T	T	C	-	C
100030474|F|0--64:C>A	TGCAGAGCATTCCGGAGTCAATGATCGCGCGGCTGCTGAACGTGGTTGTCCTGGACGTGCGCTCCAACC	98.55	69	1	0	1	69	692674013	692673945	3e-27	122	C	C	A	A	C	C	A	A	C	C	C
100029095|F|0--21:G>T	TGCAGCTTTTTCCAACGCACAGAGCGTAATATAGGAGGTGCCTACATGGGCCGAGATCGGAAGAGCGGT	98.11	53	1	0	1	53	693065283	693065231	2e-18	93.5	G	G	G	G	G	G	-	T	G	G	G
100013568|F|0--68:T>C	TGCAGCCCCCTTGTGTGTGTGCTACTTGTCCACGTTCGGTGTCGGATTAGCGGACAGATATGCACTGCT	100	69	0	0	1	69	693152934	693152866	7e-29	128	C	C	T	T	C	C	T	T	C	C	C
100016460|F|0--43:A>T	TGCAGAAACCTTCCATATATATATGCTCAGATAATACAACCATACAGTGGGTAAGATTAACTCATTTGT	100	69	0	0	1	69	693181836	693181904	7e-29	128	T	T	A	A	-	A	A	A	-	T	A
100010155|F|0--40:T>A	TGCAGGAATCATCCTTGGTATGATCCGTACACCTATATACTACCATTGCTACGCCTACACGTCACATCT	100	69	0	0	1	69	693181839	693181771	7e-29	128	A	A	T	T	T	T	T	T	T	A	T	wri299
100017610|F|0--53:T>C	TGCAGTGACAGGGATCCTGTGCACTGAACCTGGACGCCTTCATGTAGCTTTTTTCCTCTGTTGCAGCAC	100	69	0	0	1	69	693846653	693846721	7e-29	128	T	T	T	T	T	T	C	T	T	T	T
100000514|F|0--24:G>A	TGCAGAAGGACCAAAATCACGCACGCTACATCAACCCAAATTTACTGCTCGAGCAAGTAAGCAAGCTGC	100	69	0	0	1	69	693924189	693924257	7e-29	128	G	G	G	G	A	A	G	G	G	G	G
100027262|F|0--51:A>G	TGCAGGTGCCGATCCCTTCCATCCCCGCGTGCCCGCCATCGTCCAGTTGCTACCTGTAGCCGAGATCGG	98.04	51	1	0	1	51	694040475	694040525	3e-17	89.8	-	-	-	-	-	-	-	-	-	-	-
100025598|F|0--40:G>C	TGCAGGTATCACCACTTGACAGTTGACACGTTCTGGTAGGGCACTGGATAAGCCGCGGAGGTCGGAGGC	100	69	0	0	1	69	694090093	694090025	7e-29	128	-	G	G	G	C	C	G	G	-	-	-
100017578|F|0--46:G>C	TGCAGTCCTGGTATTCTCAGATAATGTTAGATCAGTTCAAGTTGTTGAGAGTTGACACCCAATTGAATA	100	69	0	0	1	69	694109117	694109185	7e-29	128	-	G	G	G	C	C	G	G	-	-	-
100006709|F|0--22:G>T	TGCAGAACACCAGTCCTTATCTGATCTGTGACCAGCAGCAATCCAATGTTATTTGGTTCGATATATACT	100	69	0	0	1	69	694118133	694118201	7e-29	128	T	T	G	G	-	G	G	G	T	T	T
100003814|F|0--41:G>C	TGCAGTAGTGCATACATAAATTCCAATTTGCAGATCTTCCTGCATGAACCTTATGATTCTGAAAATTGA	98.55	69	1	0	1	69	694119619	694119687	3e-27	122	G	G	G	G	G	G	G	G	G	G	G
100009062|F|0--26:C>T	TGCAGGAGATTAAAACGGTTATCGAGCTCGAAATGGCGAAAAATCACATGCAGTGTTCATGAATTATTA	100	69	0	0	1	69	694120223	694120155	7e-29	128	C	C	C	C	T	T	C	C	C	C	C
100020905|F|0--46:C>T	TGCAGCGCCTACCTCGCTGTGGTTGAGCAGAGATGTGGTGAAGGAGCTGGTCAGTTGGCTGGCATTACA	91.8	61	5	0	1	61	694128869	694128809	4e-16	86.1	C	C	C	C	C	C	C	C	C	C	C
100027218|F|0--50:T>C	TGCAGAAGACTTCCAAGTTTCAGACGACAAAAGCTGAAATGGGTAACGATTGTACCGTATTTGAGATTT	100	69	0	0	1	69	694515638	694515570	7e-29	128	C	C	T	T	C	C	T	C	C	C	C
100001448|F|0--34:T>C	TGCAGGTTGCTGTGATGTCGGCCTTCTTCGGACCTGACCAAGCTGCCACAGAGGCGAAACTGATCGTTG	100	69	0	0	1	69	694516823	694516891	7e-29	128	T	T	T	T	C	C	T	T	T	T	T	wri289
100014139|F|0--62:T>G	TGCAGAAAACAAAAGCAAGAACCAATCAGGAACATCCAATCCACCAAGAATCCGCAGGAACATGGAGAG	100	69	0	0	1	69	694790655	694790723	7e-29	128	G	G	T	T	T	T	T	T	G	G	G
100019647|F|0--43:G>C	TGCAGTGCTACGGCGCCAAGGAGACGAAGGGGATTACGCAGCAGGAGTTCCGAGATCGGAAGAGCGGTT	100	52	0	0	1	52	694794041	694793990	2e-19	97.1	G	G	G	G	C	C	G	G	G	G	G
100012217|F|0--53:T>A	TGCAGAGGACAATGCTTGGTGTGAGAAACGTAATTGTTGTTGATTCAGCAAGCTATGTGTACAAACATA	98.51	67	1	0	3	69	694882097	694882031	4e-26	119	A	-	-	-	A	A	T	T	A	A	A
100037880|F|0--5:T>C	TGCAGTCGGCACGTCGAGAAGTGCTCGAGCAACTCGACGATCTCCTCTTGCATCGCCAGCGGTATGCGG	100	69	0	0	1	69	695057793	695057725	7e-29	128	T	T	T	T	T	T	C	C	T	T	T
100021474|F|0--32:G>A	TGCAGTGCCGTCTCAAGCATGGAGCAGGAGCAGCAGCATCCGACGCCCATGGAAGCCGCGCCGCAGGTC	98.55	69	1	0	1	69	695110300	695110368	3e-27	122	G	G	G	G	-	G	G	G	G	G	G
100021474|F|0--12:T>C	TGCAGTGCCGTCTCAAGCATGGAGCAGGAGCAGCAGCATCCGACGCCCATGGAAGCCGCGCCGCAGGTC	98.55	69	1	0	1	69	695110300	695110368	3e-27	122	T	T	T	T	-	T	T	T	T	T	T
100010162|F|0--37:C>G	TGCAGCAAGCGAGCCCACCTCGAGTTCCCTCATGTGCCTCGTTCTGAACATTCATGCATGAGCCCCGCA	97.1	69	2	0	1	69	695110544	695110612	1e-25	117	C	C	C	C	-	G	G	G	C	C	C
100007751|F|0--6:C>T	TGCAGCCAGTTGCAACAACACAAAGATTCAGACAAATACAGATAGTACCGAGATCGGAAGAGCGGTTCA	98	50	1	0	1	50	695417253	695417204	1e-16	87.9	-	T	T	T	C	C	-	C	C	C	C
100014438|F|0--10:T>A	TGCAGTTTTTTATACTTTAGTTTTTTTACTACTTTGTTATCAAACAGGGCCTGAAGCTGTCTGATACTA	98.55	69	1	0	1	69	695587948	695587880	3e-27	122	-	-	-	A	A	A	T	T	-	-	-
100024822|F|0--10:A>G	TGCAGCTTCTACACACATGGCCTTTAAGCCGAGAGTCCTCCCTTTTGGAACGCATGCCAGGAGGAATTT	100	69	0	0	1	69	695899399	695899331	7e-29	128	A	-	-	A	-	-	A	-	-	-	-	wri280
100023816|F|0--26:C>T	TGCAGGATTTTATTTCCGTATAATTTCTTTGGGATTTCTTTACTTGCTGATCGTTAGTCGTTAGAAATT	98.55	69	1	0	1	69	696238587	696238519	3e-27	122	C	C	-	T	-	C	-	-	C	C	C
100031110|F|0--30:G>C	TGCAGCCTGCGTGCTTGCGCATGCGCTGCGGTCTTACTAAATCCGGTGATCGTTGCCGACCCATCGCCT	98.55	69	1	0	1	69	696255926	696255994	3e-27	122	C	C	C	C	-	G	G	G	C	C	C	wri270
100018809|F|0--30:G>C	TGCAGCCTGCGTGCTTGCGCATGCGCTGCGGTCTTACTAAATCCGAGATCGGAAGAGCGGTTCAGCAGG	94.23	52	2	1	1	51	696255926	696255977	7e-14	78.7	C	C	C	C	-	G	G	G	C	C	C
100026076|F|0--57:C>T	TGCAGCTGATATTCCGAGTGGTGACTGAAGCAAGGCTAAGGAGGATCGAAAGTGAAGCGACGAAAAAAA	100	69	0	0	1	69	696277039	696277107	7e-29	128	C	C	C	C	-	C	T	T	C	-	-	wri268
100005460|F|0--47:T>A	TGCAGCATCTAGTAACGCAGCAAGCAGTAGTTCCTTGTGTGCTCAGCTATGATCAGCTTCTTATCCATG	100	69	0	0	1	69	696297059	696296991	7e-29	128	A	A	T	T	T	T	T	T	A	A	A
100005814|F|0--5:C>G	TGCAGCAATGGCCTTGAACTCACGCATGCTGTTATGTTCTTGATTCCCCAAGCAGGAGCTGATGGCCGA	100	68	0	0	1	68	696298791	696298858	2e-28	126	G	G	C	C	C	C	C	C	G	G	G	wri271
100005814|F|0--24:C>G	TGCAGCAATGGCCTTGAACTCACGCATGCTGTTATGTTCTTGATTCCCCAAGCAGGAGCTGATGGCCGA	100	68	0	0	1	68	696298791	696298858	2e-28	126	-	C	C	C	C	C	C	C	-	-	-
100022598|F|0--13:G>A	TGCAGCACCTGCGGGCTACAGCTACAGCAGCTCACTTCTTGCCCCGAGATCGGAAGAGCGGTTCAGCAG	100	46	0	0	1	46	696375290	696375335	4e-16	86.1	A	A	G	G	G	G	G	G	A	A	A
100024205|F|0--7:C>T	TGCAGTGCGATCTCCAACGAGCTGGCAACCTATACGTGTATCACACCAATGACTGCCTAATCGGCGACT	98.55	69	1	0	1	69	696590661	696590729	3e-27	122	-	T	T	T	T	T	-	C	-	-	-
100026032|F|0--8:C>T	TGCAGTAGCGGTCGCTATCAATCACTTTGTTGTACCATAGACCGACGAGCGGACCGAGATCGGAAGAGC	100	56	0	0	1	56	696592266	696592211	1e-21	104	T	T	C	C	-	-	-	-	T	T	T
100025712|F|0--19:C>T	TGCAGTAACTCACGCACCGCGTTTTCACCGGGATTTTCACGCCGGATAATGTGCAGCGCGCAGGCTATT	100	69	0	0	1	69	696682220	696682288	7e-29	128	C	C	C	C	C	C	-	C	C	C	C
100025712|F|0--14:C>G	TGCAGTAACTCACGCACCGCGTTTTCACCGGGATTTTCACGCCGGATAATGTGCAGCGCGCAGGCTATT	100	69	0	0	1	69	696682220	696682288	7e-29	128	C	C	C	C	C	C	G	C	C	C	C
100024668|F|0--19:C>T	TGCAGTAACTCACGCACCGCGTTTTCACCGGGATTTTCACGCCGAGATCGGAAGAGCGGTTCAGCAGGA	97.92	48	0	1	1	48	696682220	696682266	5e-15	82.4	C	C	C	C	C	C	-	C	C	C	C
100024668|F|0--14:C>G	TGCAGTAACTCACGCACCGCGTTTTCACCGGGATTTTCACGCCGAGATCGGAAGAGCGGTTCAGCAGGA	97.92	48	0	1	1	48	696682220	696682266	5e-15	82.4	C	C	C	C	C	C	G	C	C	C	C
100011145|F|0--20:A>T	TGCAGAAAGATGCAAGGGTTATTATTCAATTCCTTAGAAGTGTTGTTCGATGGATGGAGCAAACAGGCT	98.55	69	1	0	1	69	696716404	696716472	3e-27	122	A	A	T	T	A	A	A	A	A	A	A
100044628|F|0--53:T>G	TGCAGGAAGGCCCTGTACTGGACCGGCCACCGCGGCCTGAACTGGATGTTGCTTATCAGGAACGTCACC	98.55	69	1	0	1	69	696782065	696781997	3e-27	122	G	G	G	G	-	G	T	G	G	G	G
100022945|F|0--6:C>G	TGCAGCCTCATCACCGCCCACATCCGCCCAGCCCCTCCCGGAGACGCGTTACTCGGGGCTACAGTTGCC	100	69	0	0	1	69	696905163	696905095	7e-29	128	C	C	C	C	-	C	C	C	C	C	C
100022945|F|0--41:A>G	TGCAGCCTCATCACCGCCCACATCCGCCCAGCCCCTCCCGGAGACGCGTTACTCGGGGCTACAGTTGCC	100	69	0	0	1	69	696905163	696905095	7e-29	128	A	A	A	A	G	G	A	A	A	A	A
100022423|F|0--6:C>G	TGCAGCCTCATCACCGCCCACATCCGCCCAGCCCCTCCCGAGATCGGAAGAGCGGTTCAGCAGGAATGC	97.73	44	0	1	1	43	696905163	696905120	9e-13	75	C	C	C	C	C	C	C	C	C	C	C
100019487|F|0--13:C>A	TGCAGGAGAAATTCTTGATATCCCAACTGTGGGTCCAAATCCAATTCTACTTTAGAGATTTACACCAAC	100	69	0	0	1	69	696905993	696905925	7e-29	128	-	-	-	-	A	A	C	A	-	-	-
100007243|F|0--28:C>G	TGCAGGTGAAATTATATTCAGTATCATACGCCATGGATATCTCTCTGGTGGATGAAGAAATATTTACCT	98.55	69	1	0	1	69	696919026	696919094	3e-27	122	-	-	-	-	-	-	C	-	-	-	-
100030784|F|0--29:G>A	TGCAGCAGGCAGCTGCGCGCGTCACGGAAGGCACCGACGACCCTGTCCATCAAGTGGAGCCTGGCCGTA	100	69	0	0	1	69	696974966	696975034	7e-29	128	G	G	A	A	G	G	G	A	G	G	G
100030720|F|0--47:G>C	TGCAGCGCGTTGCTCCTCCGGCCGCCCCTTCATTGTTGCCCTGCCCAGTCTAGATGGAGATCGGTTAAT	97.1	69	1	1	1	69	696975292	696975225	5e-25	115	-	-	G	G	C	C	-	G	-	-	-
100021602|F|0--19:T>G	TGCAGCGCGTTGCTCCTCCTGCCGCCCCTTCATGTTGCCCTGCCCACTCTAGATGGAGATCGGTTAATC	98.55	69	1	0	1	69	696975292	696975224	3e-27	122	T	T	-	T	-	-	-	-	T	T	T
100029763|F|0--19:A>G	TGCAGAGGCCACAACGAAAAGAGGCATGACAACAACAAGTCAACAACTAGCAGGTGAGTGGGCAGATAC	98.55	69	1	0	1	69	697183672	697183604	3e-27	122	-	G	G	G	-	A	A	A	A	A	A	wri279
100017556|F|0--32:C>A	TGCAGCAGCCGTTCGTTCGTTGGGAATTCGTCCGCGCATGCTTTACTTTGCTACAGTTGCACCGACGCC	98.41	63	1	0	1	63	697284293	697284231	7e-24	111	C	C	-	C	A	A	-	C	C	C	C
100012545|F|0--13:G>A	TGCAGAACACACGGAGGAATGCAGCAAACAAAGCACCGAGACTCCAGTCCATAAGACACAACACCGGGG	98.55	69	1	0	1	69	698231030	698230962	3e-27	122	G	G	A	A	A	A	G	G	G	-	G
100008090|F|0--13:G>A	TGCAGAACACACGGAGGAATGCAGCAAACAAAGCACCGAGACTCCAGTCCATAAGACACAACACCGAGA	98.48	66	1	0	1	66	698231030	698230965	1e-25	117	G	G	A	A	A	A	G	G	G	G	G
100035806|F|0--51:A>G	TGCAGAACTTTCCTCTCGCCCAGTCTCTTCTCGGCAAGGACCATGAGGAAGAAGGTGACAAAGGCAAGA	98.55	69	1	0	1	69	698730889	698730957	3e-27	122	A	A	G	G	A	A	A	A	A	A	A
100029561|F|0--67:T>C	TGCAGGTGGTCGGCCAGGAGAAGCGCGAGGCCGAGGCGATGAAGCTGCTCGACGAAGAGCAGATGCGTT	100	67	0	0	1	67	698731259	698731325	9e-28	124	C	C	C	C	-	T	T	T	C	C	C
100009199|F|0--42:T>C	TGCAGCATATTGATATACCCTTTGATGGTCCATGATAGTTGTTAGGGCCCGAGATCGGAAGAGCGGTTC	100	51	0	0	1	51	698772103	698772053	7e-19	95.3	T	T	T	T	T	T	-	T	T	-	T
100009199|F|0--39:T>C	TGCAGCATATTGATATACCCTTTGATGGTCCATGATAGTTGTTAGGGCCCGAGATCGGAAGAGCGGTTC	100	51	0	0	1	51	698772103	698772053	7e-19	95.3	C	T	T	T	T	T	C	T	T	-	C
100027486|F|0--5:C>T	TGCAGCTCTTCCTCTCCTCCGCCTCGTAGTAGAAGGTGGACCAGTCGCCGGCCCTGGCGCCCGAGATCG	98.41	63	1	0	1	63	698868514	698868452	7e-24	111	T	T	-	T	C	C	C	C	T	T	T
100027486|F|0--22:C>T	TGCAGCTCTTCCTCTCCTCCGCCTCGTAGTAGAAGGTGGACCAGTCGCCGGCCCTGGCGCCCGAGATCG	98.41	63	1	0	1	63	698868514	698868452	7e-24	111	-	T	T	T	C	C	C	C	-	-	-
100032128|F|0--20:C>G	TGCAGAAGTCCACGGTGCACCACGGGACTCCCGGCGAGCCGTGCAAGGACAGGAGCGCCTCCGCCGAGA	98.48	66	1	0	1	66	698869240	698869175	1e-25	117	G	G	G	G	G	G	C	C	G	G	G
100007840|F|0--47:G>T	TGCAGCTGGTGAGTTGGCGTTCTTCAGAGCTCTTGTCATTTCATCATGCATGGTTAAATTCTTGGATGC	98.55	69	1	0	1	69	699045243	699045311	3e-27	122	G	G	T	T	T	T	G	G	G	G	G
100037319|F|0--15:G>C	TGCAGATGATGCTTTGTTTATGTGTAAAGTGGTAGGTAAAATCAAAGTTGACACTGGGAAATTGTATTG	100	69	0	0	1	69	699224893	699224825	7e-29	128	-	G	G	G	G	G	C	C	-	-	-
100020846|F|0--9:C>T	TGCAGCAGCCACATGTCTTCCTTGCCAAGGTGGGAGCTTGCCCGCGATCTTATCTTCAAGATGCTGGAA	97.1	69	2	0	1	69	699468791	699468723	1e-25	117	C	C	C	C	C	C	C	C	C	C	C
100006570|F|0--8:T>A	TGCAGGCGTCACAACTGAAGCAGCAAGCAATGGATCCCCTCCTCCCTCCTCCTCTGTCTCTGCTACATA	100	69	0	0	1	69	699725601	699725669	7e-29	128	T	T	A	A	T	T	T	T	T	T	T
100012984|F|0--17:C>T	TGCAGAAACATGTTTATCGAACAACTCTGACATTCAGCTTGCTTGTTGCTAGGAGCATGCACTCATCAG	100	69	0	0	1	69	700077676	700077608	7e-29	128	T	T	-	T	-	C	C	C	T	T	T
100030915|F|0--54:G>A	TGCAGTAGTCGAGGTCGTCCACCACTTCGTCGGCTTCGTAGAGCAGGTCCTCGAGGCGAGCGAGAGATC	100	66	0	0	4	69	700124227	700124292	3e-27	122	G	G	G	G	A	A	-	A	G	G	G
100015857|F|0--62:T>C	TGCAGCCACAGAGGACAAGGACAGTGACAGTGACACACAAGCTTGTGCTTTGCAGGCATTACTCGATCG	95.77	71	1	1	1	69	700138796	700138726	2e-24	113	C	C	T	C	-	T	T	T	C	C	C
100018411|F|0--60:A>G	TGCAGCAGCATTTGCATTGAATCGATGTCCAGGGAATTAGGTGAGCAAATTGACGCCGCGAGCTCGTCC	100	69	0	0	1	69	700496869	700496937	7e-29	128	A	A	A	A	A	A	A	A	A	A	A
100027529|F|0--17:C>G	TGCAGCAGGGGAAAGGGCTGTAGGTGGAGTTTTTTCATGTGCTGGTGCTGGACCACGTACGTGTTCTCC	98.55	69	1	0	1	69	700497719	700497651	3e-27	122	G	G	G	G	G	G	C	C	G	G	G
100023792|F|0--52:C>T	TGCAGTGCATTTTTGGAATTCTCATGGTGGTGTATCTGCCTAGCTTGGATCCCTACCCGAGATCGGAAG	100	59	0	0	1	59	700566863	700566805	2e-23	110	C	C	C	C	T	T	-	C	-	-	C
100032286|F|0--35:T>G	TGCAGGTCATTGGCTGAATTCTCTCTGGTTTCGTTTCTTTTGTTTCTTGAATTCAGGGGGAGATCAGAA	98.55	69	1	0	1	69	700568186	700568118	3e-27	122	G	G	G	G	T	T	T	T	G	G	G
100015177|F|0--61:G>C	TGCAGTAACTCGGTCAAATGCGATGGCCTAACGAAATCTATAAATAAAATTACCCTATCTAGTCTCTAC	93.15	73	1	2	1	69	700947279	700947207	1e-21	104	G	G	C	C	G	G	-	G	G	G	G
100019324|F|0--43:C>T	TGCAGCGTTTTAATTGCTTTAGATACTGCATGCAAAAGATTGACTAATCTCTCGTCTGTGGCCCATGCA	98.55	69	1	0	1	69	701829984	701830052	3e-27	122	-	C	C	C	T	T	-	T	-	-	-
100019324|F|0--21:G>C	TGCAGCGTTTTAATTGCTTTAGATACTGCATGCAAAAGATTGACTAATCTCTCGTCTGTGGCCCATGCA	98.55	69	1	0	1	69	701829984	701830052	3e-27	122	-	G	G	G	-	C	C	C	-	-	-
100039424|F|0--62:T>A	TGCAGCAGCGCGGCGCAATTCATTTGGCAGGAAGAAACCAACATGGTATTTGGCTAGTGATGTGTTGGT	100	69	0	0	1	69	702082008	702082076	7e-29	128	A	A	T	T	A	A	A	A	A	A	A
100019672|F|0--23:T>C	TGCAGCTTCGCATTACTTACACCTGTCGCCATCGCATTAATTTGGGTTTCTATTTATAAACCAGTATAC	98.55	69	1	0	1	69	702546668	702546600	3e-27	122	C	C	C	C	T	T	T	T	C	C	C
100003198|F|0--63:T>G	TGCAGGCAAAACCTCAGGCACGATTGTACAAATGTTATTTCAAGGAACAGAGAGGGTTTAGCATAGCCT	100	69	0	0	1	69	703002223	703002155	7e-29	128	T	T	T	T	G	G	T	T	T	T	T
100031903|F|0--68:A>G	TGCAGCTGGTAGGCGGCAGCGTCTGCTTGATTATTCGGAGTAGCTACCGGCCAAACCCCGGCAGCCCGA	98.53	68	1	0	1	68	703154787	703154854	1e-26	121	-	A	G	G	A	G	-	G	-	-	-
100031903|F|0--22:C>T	TGCAGCTGGTAGGCGGCAGCGTCTGCTTGATTATTCGGAGTAGCTACCGGCCAAACCCCGGCAGCCCGA	98.53	68	1	0	1	68	703154787	703154854	1e-26	121	-	T	C	C	C	C	-	C	-	T	-
100025757|F|0--34:G>A	TGCAGCTTTTTCCAACGGCCAGAGCGTAATATAGGAGGTGCCTACATGGGCAGGCCCAGTCCGAGATCG	94.12	68	3	1	1	67	703217292	703217225	4e-21	102	G	G	-	G	-	-	-	-	G	G	G
100023221|F|0--9:A>G	TGCAGCTCCATCAGCCTCCTCTACGTCGTCTACGACCACCACCTCGAGCTCTATGCCTGTGCATCGCCG	94.03	67	4	0	1	67	703240489	703240423	4e-21	102	G	G	-	G	-	G	G	G	G	G	G
100010017|F|0--17:G>A	TGCAGTAATCAGGATACGACTTCACCACGTTTTACAGACAACAATTTCGACAAGATAGCCATTTGCTTC	93.88	49	3	0	21	69	703289692	703289740	9e-13	75	-	G	G	G	A	A	-	A	-	-	-
100026732|F|0--24:C>T	TGCAGGGCCAACAAGAACACCCTGCGCAGAGGCTTCCTTCATGCTGCCTTCTTCCTCGGCACTGTTATC	100	69	0	0	1	69	703931888	703931956	7e-29	128	-	T	-	C	-	C	-	C	T	-	T
100008010|F|0--18:A>C	TGCAGTGACACACTCAGAAATAGATCCTTAAGCTCACTGTACTAACTTCATTCAACTAGTCCTTTTCTT	100	69	0	0	1	69	703934448	703934380	7e-29	128	C	C	-	C	A	A	A	A	C	C	C
100004482|F|0--55:G>C	TGCAGACGCTATACAGGAAAAGCTCAAGATGTTGTTGGTATTGGGTATTGGCATGGCTAAATGGTTCCG	100	69	0	0	1	69	704172212	704172144	7e-29	128	G	G	G	G	C	C	G	G	G	G	G
100024291|F|0--32:C>G	TGCAGCAATCATCAAAGGTAGTAAAGTAACAGCTAAACGCAGTTGAACTATATATGTTTTTTGCAACCT	98.55	69	0	1	1	69	704206655	704206722	1e-26	121	G	G	-	G	-	C	C	C	G	G	G
100026353|F|0--35:T>C	TGCAGTCCCACGCCTCGGGAAGAAGCAAGCGTGCTTATGCCCAATATGCTCGCCAATGAAGCATTTGAA	98.55	69	1	0	1	69	704316412	704316480	3e-27	122	T	T	C	C	-	-	-	-	T	T	T
100036504|F|0--18:G>A	TGCAGGAGCTACGTGGCTGTCAGGGTTCATGGAGAGAGCGTCGTCCGGCTTCTGCGGAGCGAGGTGGTC	100	69	0	0	1	69	704317279	704317347	7e-29	128	G	G	G	G	G	G	A	A	G	G	G
100016184|F|0--18:A>G	TGCAGGAGCTACGTGGCTATCAGGGTTCATGGAGAGAGCGTCGTCCGAGATCGGAAGAGCGGTTCAGCA	97.87	47	1	0	1	47	704317279	704317325	5e-15	82.4	G	G	G	G	G	G	A	A	G	G	G
100002691|F|0--15:C>T	TGCAGTCTGCACGCACGCACGCACCCAACCATCAGTCCGTCAGTCAATGGAGCGCCTCAATGAATGAAT	100	69	0	0	1	69	704318832	704318764	7e-29	128	T	T	C	C	-	C	C	C	T	T	T
100017676|F|0--15:T>C	TGCAGCTTGACAGAATGGCAACATAGCTTATGTAGTCCGAGATCGGAAGAGCGGTTCAGCAGGAATGCC	100	39	0	0	1	39	704367298	704367336	3e-12	73.1	C	C	C	C	-	C	T	T	-	C	C
100015211|F|0--53:A>G	TGCAGCGCCACTTCATGCCACCCGAGAGCGCCACAGGACTTCATGGCGCAGCCAAAAGTGAAGGCGTTC	98.55	69	1	0	1	69	704368668	704368736	3e-27	122	A	A	A	A	-	G	G	G	A	A	A
100009140|F|0--48:A>G	TGCAGCAAAGTAGCTCCGATCATGCTTCAGCAATCCATTTTCCTTAAGAAGCTTCATAACATAATGACG	95.65	69	3	0	1	69	704386768	704386836	7e-24	111	A	A	A	A	-	A	A	A	A	A	A
100005635|F|0--48:T>C	TGCAGTCCATTAAACAAACACATCACGCCAGATCCCCTTCCTCTTTCCTACGCACCTGTAGTTCACGCC	96.3	54	2	0	2	55	704387938	704387885	3e-17	89.8	T	T	T	T	T	T	T	T	T	T	T
100005390|F|0--15:G>A	TGCAGTTTACCTTCCGATTCAGCCATGGCCCTGCGTCCCTACCTCCACATCACTACAGGCTGCCTCCCC	100	69	0	0	1	69	704437843	704437911	7e-29	128	G	G	G	G	G	A	G	A	G	G	G
100017165|F|0--61:T>G	TGCAGGAAGCACGTCATTAGGCAGGAAAACTTACTACAGCATGGAGAAACTTGTGGTAAATTGCTGAGT	100	69	0	0	1	69	704879799	704879731	7e-29	128	G	G	T	T	T	T	T	T	G	G	G
100019520|F|0--7:T>C	TGCAGAATTGTAGAGATGCGTAAGCTGTTGTGCACATGGAGCATCTTACAGTGCCAGCTCCCGAGCAAC	100	69	0	0	1	69	704891369	704891437	7e-29	128	C	C	-	C	-	T	T	T	C	C	C
100010026|F|0--20:A>G	TGCAGATGTCCGTAGTCCCTAGTGGCTCACAGTCGCTATGCGTCTCAAGATCTTCACACAGCCACAGCT	100	69	0	0	1	69	704893745	704893677	7e-29	128	A	A	A	A	G	G	A	A	A	A	A
100018174|F|0--54:T>G	TGCAGTAGAGAGTGCACTGATCGATTCAGTCATCTGAACATTCCCGAGCTGAGTTGAGTTGACGTGCAC	95.65	69	2	1	1	69	705204426	705204493	2e-23	110	T	T	-	T	G	G	T	T	T	T	T
100024520|F|0--35:A>G	TGCAGAGGAGATGCGTACGTGCCTGATGCAAAGGAAGCCAGGCAGCCCACGCGGCCCATGCGGATCGAC	94.23	52	3	0	18	69	705239761	705239710	2e-14	80.5	A	G	G	G	A	A	A	A	A	G	A
100029530|F|0--42:C>T	TGCAGTGCACTCCTGCCAAGCACTCGAGTCACCTGACGAACCCCTGTATGGATTTTATTGGGGGACAGC	97.1	69	2	0	1	69	705331325	705331257	1e-25	117	T	T	C	C	T	T	C	C	T	T	T
100029097|F|0--17:A>G	TGCAGCTTGAACACCTCAAGGCCGTTGAGTATGGCGTCGTAGTACTCCGAGATCGGAAGAGCGGTTCAG	100	49	0	0	1	49	705855615	705855567	9e-18	91.6	A	A	G	G	G	G	G	G	A	A	A
100024137|F|0--67:G>A	TGCAGCTTGAACACCTCGAGGCCGTTGAGTATGGCGTCGTAGTACTCCGGCCTACTGCTGAGGTCCGGG	97.1	69	2	0	1	69	705855615	705855547	1e-25	117	-	A	A	A	-	A	A	A	-	-	-
100024137|F|0--53:A>G	TGCAGCTTGAACACCTCGAGGCCGTTGAGTATGGCGTCGTAGTACTCCGGCCTACTGCTGAGGTCCGGG	97.1	69	2	0	1	69	705855615	705855547	1e-25	117	-	A	A	A	G	G	A	A	-	-	-
100024271|F|0--13:G>A	TGCAGCGAGAGCAGAAAAGACACTATTTGCGTCAGCTTGAAATTAAAACAAATCCACGGGGACAAATTC	97.1	69	1	1	1	69	705972648	705972581	5e-25	115	A	A	G	G	-	G	G	G	A	A	A
100027295|F|0--51:G>A	TGCAGGATACAGAGTACTCTGTGCGTATCCTCGCGAAATCCATGGATATGGGCGCTGCTGGTGAAATTC	98.55	69	1	0	1	69	706099695	706099627	3e-27	122	-	G	G	G	A	A	G	G	-	-	-
100016929|F|0--40:T>A	TGCAGGTGGTTGCTATGTTCGCAACTGAATTCTGTAAAAATACACAACCCGACTGATTCCCGTGAATCT	100	69	0	0	1	69	706237312	706237380	7e-29	128	A	T	T	T	T	T	T	T	A	A	A
100014395|F|0--38:C>T	TGCAGCATGCTCAGCTGACCCCTATCTCGGCACCAAATCCCTTCTCCAGTTTACAAGCAAAGCTAAAGG	98.55	69	1	0	1	69	706444958	706445026	3e-27	122	T	T	-	T	C	C	-	C	T	T	T
100023932|F|0--19:A>G	TGCAGCGCTGTAAAAAAAGAAAAAAGCTTCATGTGTCTGTGTATACTAGTGGTTCATTTATTTGCGTGT	97.14	70	1	1	1	69	706444961	706444892	1e-25	117	-	A	A	A	-	A	A	A	-	G	G
100030606|F|0--7:T>C	TGCAGGGTTGATGTACCTCGGTGTTTGAGCACGGATGAAGCGCCATCCCTGGCAACTGCCTGGTGCGCA	98.55	69	1	0	1	69	706464713	706464645	3e-27	122	C	C	T	T	T	T	T	T	C	C	C
100016003|F|0--36:C>A	TGCAGTTGTGGTGCAATCTTTGAGGAAATTATCGGTCGCCTTCTTGTAGTACTATTATACCGCCTTTTC	100	69	0	0	1	69	706475680	706475748	7e-29	128	C	C	A	A	C	C	A	A	C	C	C
100029694|F|0--64:C>T	TGCAGCCCGTGCCTCGCGCGCACGTGCCCGTCATCAAGATGCGATTCCGCGGCGTGCAGGTGGACCTCC	100	69	0	0	1	69	706659936	706660004	7e-29	128	C	C	C	C	C	C	C	C	C	C	C
100018666|F|0--7:A>T	TGCAGAAATTTTTGATTCCATGACAGCCAAGGGCCACAAACCGAGATCGGAAGAGCGGTTCAGCAGGAA	97.87	47	0	1	1	47	706802596	706802551	2e-14	80.5	A	T	T	A	-	T	T	A	T	T	T
100001128|F|0--19:T>G	TGCAGCAGCTACACCCACGTAGTTGCCACTTAATTCTTCGGCCAGTGTTGCAACCACACAACGATGATA	100	69	0	0	1	69	706889220	706889288	7e-29	128	T	T	T	T	T	T	T	T	T	T	T
100034426|F|0--36:C>T	TGCAGAGCGCCTAGTTGGCATCATGTCGGCTTCGCCCGCCGTTCAATTGTTTCCGAGATCGGAAGAGCG	100	55	0	0	1	55	706917554	706917608	4e-21	102	-	C	C	C	T	T	-	C	-	C	C
100002573|F|0--38:T>C	TGCAGCATGCTCTCAGTGTGTGACTCTATGCTCCTATCTAGCAAAAGAGCGTGTTCTGGAGATCACAAG	100	69	0	0	1	69	706966181	706966113	7e-29	128	T	T	T	T	C	C	T	T	T	T	T
100011984|F|0--61:G>A	TGCAGCAGGCCCTCGATGGTGGCACGTAGTGGGCGTTCTTCTTGATGCTCCCGATGCAGATGCCCATGA	98.55	69	1	0	1	69	707538727	707538659	3e-27	122	G	G	G	G	G	G	G	G	G	G	G
100008575|F|0--48:G>A	TGCAGCACCGTACAAGTACTTCAGGCTTTCACTCTCACATCACAGAGCGAGAGGACAGGGGCCTTTACC	100	69	0	0	1	69	707699727	707699659	7e-29	128	G	G	A	A	G	G	A	A	G	G	G
100016363|F|0--45:C>T	TGCAGAAGGTTGGCGTGCATTGCTTGCGCTAGCTACTAGCCAGTGCCGCATCGTGGTACGTAGTACATC	100	69	0	0	1	69	708230142	708230210	7e-29	128	C	C	T	T	C	C	T	T	C	C	C
100006907|F|0--40:G>C	TGCAGCCTTGCAAGGGAAGACCTAAAGAGAAGACCTAACTGTTAAGGGGCCGAGATCGGAAGAGCGGTT	98.08	52	1	0	1	52	708537174	708537123	9e-18	91.6	C	C	G	G	G	G	G	G	C	C	C
100027247|F|0--23:G>A	TGCAGTCCGCAAAGGCGAACAACGGCATCGCATCGCCAACCAAACAGCAGCAGCAAAAGAAGAAGAAAT	98.55	69	1	0	1	69	708560963	708561031	3e-27	122	G	G	G	G	G	G	G	G	G	G	G
100011780|F|0--8:C>G	TGCAGCCGCATTATCTCTGCAACACCCCCAGTTTTGCAGAGCAGCACGTGGTGCAGCAGCAGCAGCTGA	98.55	69	1	0	1	69	708810347	708810279	3e-27	122	C	C	G	C	-	G	G	G	C	C	C
100023852|F|0--13:G>A	TGCAGCAAACACAGTGCTGAACTCAAGCAGCAGCATCGTTCCGAACCAGATGGACTACCTGCAGCCGAG	98.51	67	1	0	1	67	708810406	708810340	4e-26	119	-	G	-	G	-	G	G	G	-	-	-
100006919|F|0--64:T>C	TGCAGCATAGAAAATGTGTTATGAGGTCAGTCTGTGTAGTGTAGCTTGCACCTAATTCAGGATCTGGTG	100	69	0	0	1	69	708814151	708814219	7e-29	128	T	T	C	T	T	T	C	T	T	T	T
100004549|F|0--55:A>G	TGCAGTGAAGGAGCTCATTCCCGGAGACGTGTCATTGGTCATCTTCTGCTGCATCACATGCTGCTCTGG	100	69	0	0	1	69	708826344	708826412	7e-29	128	A	A	A	A	A	A	A	A	A	A	A
100015481|F|0--60:C>G	TGCAGCCTCGGTGCAAGTGCAATTTCCGAAGGTTCTCTGTATGTGCATACACACTGGTCCCAAGGTGCA	98.55	69	1	0	1	69	708864135	708864203	3e-27	122	G	G	C	C	C	C	C	C	G	G	G
100017859|F|0--33:A>G	TGCAGGAGCTGGGGAAAGGAGCTGATTGAGAAGAAGATAAGAAGAATTTAGCGGTGCAAGGATCACGCG	95.08	61	3	0	1	61	709157009	709157069	2e-19	97.1	A	A	A	A	-	A	A	A	A	A	A
100036646|F|0--68:A>G	TGCAGCTGGTCGTTGGAGCGCAGCAGCTCCTCCGGCAGATCGGGCCCCTCCCCCTCCTCGAGGTCCCGA	98.53	68	1	0	1	68	709158079	709158012	1e-26	121	-	A	A	A	A	A	A	A	-	-	-
100036646|F|0--18:C>A	TGCAGCTGGTCGTTGGAGCGCAGCAGCTCCTCCGGCAGATCGGGCCCCTCCCCCTCCTCGAGGTCCCGA	98.53	68	1	0	1	68	709158079	709158012	1e-26	121	A	A	C	C	C	C	C	C	A	A	A
100009755|F|0--54:G>A	TGCAGTGAGCAAACAAATGATCGAAGGTAAATATGTAAGCATAATTTTTTTTGGGAAATAAAAGTAAGC	98.55	69	1	0	1	69	709187319	709187387	3e-27	122	A	A	G	G	A	A	G	G	A	A	A
100030540|F|0--68:C>G	TGCAGTGACCTCGCCCTCCTGTCGCTCCTGGTTGATTTGTATCTCGTTTTGGTCCGCCTCGCTCTCAGC	100	69	0	0	1	69	709196748	709196816	7e-29	128	C	C	G	G	C	C	G	G	C	C	C
100028173|F|0--16:A>G	TGCAGATTCCATCCGCACCGCGTCATCGTCACCGCCGCCACGCCACCGCGGCCCCACCCATGAATTCTC	100	69	0	0	1	69	709197024	709196956	7e-29	128	A	A	A	A	A	A	A	A	A	A	A
100029746|F|0--5:A>G	TGCAGATTCGTTCAGAGCGTGCAAGGCTGTGCTGCGGGCCGCCAGTGGCCAAGTGTGGCCGTGTGGCCG	98.55	69	1	0	1	69	709328711	709328779	3e-27	122	A	A	G	G	A	A	G	G	A	A	A
100001285|F|0--19:C>T	TGCAGACTAATAACTGGGGCGCCCAAATTAGCAAGAGGATGCTTTGACCGTCCATCCGCCTTCCATGCA	100	69	0	0	1	69	709346233	709346165	7e-29	128	C	C	C	C	C	C	C	C	C	C	C
100007554|F|0--58:G>T	TGCAGATCTCGCTTAGTTAACTCATTGGCCTTATCCTCTCTGGTTATTAATAGCAAATGGTAAGTACTA	98.55	69	1	0	1	69	709527901	709527969	3e-27	122	T	T	G	G	T	T	G	G	T	T	T
100029596|F|0--56:T>A	TGCAGGCGCAATGGATTAATCGGCCACCGCTCCTGCGCGCGGATCACGGGCGGGCCTTAGGCTGCGAGA	98.55	69	1	0	1	69	709527904	709527836	3e-27	122	A	A	T	T	A	A	T	T	A	A	A
100029733|F|0--21:T>C	TGCAGCACAACTGCACACAAGTCCCGGCTCACGAGCTGAGGAGGCATCGTCAAAACACTCGAAAACGCC	100	69	0	0	1	69	709572357	709572425	7e-29	128	T	T	-	T	T	T	-	T	T	T	T
100006614|F|0--25:G>T	TGCAGAATCATTACATCATTCCACAGAATTGTCCAACAGTAGTCTCTCACATGCAATGTAATAAGACAT	100	69	0	0	1	69	709600669	709600737	7e-29	128	G	G	G	G	G	G	G	G	G	G	G
100006718|F|0--23:T>C	TGCAGTAGGAAAGTGCTTCACTTTGTTTGTCCAATCCGAATTGACTACTAGAGGGGCCTGATAAACTTT	98.55	69	1	0	1	69	709838989	709838921	3e-27	122	C	T	T	T	C	T	T	T	C	C	C
100021830|F|0--44:A>G	TGCAGCGTTTTCCCTCTTGGGGTGTTGTCATGGAGCTTTAGCTTAGTGGACATAGGAAAGCTTGACCGT	98.55	69	1	0	1	69	709855654	709855722	3e-27	122	A	A	G	A	A	A	G	G	A	A	A
100025973|F|0--14:T>C	TGCAGCAATAATAGTACCAAAGATCGACTTCTCCTTCTCCTTCTCCATAAACACAACGCGCGCTCGTGA	98.55	69	1	0	1	69	709913236	709913168	3e-27	122	-	T	T	T	-	T	T	T	-	-	-
100002013|F|0--39:G>C	TGCAGTAGCATATCTAATTTCACCCATAATCTGATCTTAGAGTATTCGACCCGAGATCGGAAGAGCGGT	100	53	0	0	1	53	710000337	710000285	5e-20	99	G	G	-	G	G	G	C	G	G	G	G
100027074|F|0--20:C>A	TGCAGGTGATGGAGTGGCATCGCCGACGACGACTCGCCCATCAAGTGCTGGTCCTGCCCATGATGGAGT	97.1	69	2	0	1	69	710337004	710336936	1e-25	117	C	C	A	A	C	C	C	A	C	C	C
100019772|F|0--14:C>T	TGCAGGTAATCGGGCACCTCGAGAGTGAGCGTCCTGGTGTGCTCCCAGGCCGTGACACGTCTCGACGTG	100	69	0	0	1	69	710658299	710658231	7e-29	128	T	T	C	T	C	C	C	C	T	T	T
100010177|F|0--27:T>C	TGCAGCCGCCACACACAGGATTGGAGATGGGGGAATGAAAATTAGGGTTAGGAAACCCTGTGCAGCAGT	98.55	69	1	0	1	69	710725743	710725675	3e-27	122	T	C	-	T	C	C	T	T	C	C	C
100005148|F|0--39:A>G	TGCAGGGGGACTGTAAGATCACATGAGTAAGCCACAACAACCTCCTCGCCTTCGCGCGAACGCATCCAG	100	69	0	0	1	69	710857400	710857332	7e-29	128	A	A	-	A	A	A	G	G	A	A	A
100024191|F|0--37:C>T	TGCAGAAGATGCAGGACTTGGCTCATAATGCTGAGGACGTGCTTGACGAGCTGGATTATTTCCGCATCC	100	69	0	0	1	69	710906591	710906659	7e-29	128	-	T	T	T	-	C	C	C	-	-	-
100017996|F|0--68:A>C	TGCAGTGCTCTTTTAGCTCCTTGTTGCCACAATTCTCGACATCTAATTCTCGCAGTGAACTCGGGAGGA	94.12	68	4	0	1	68	710937544	710937477	1e-21	104	-	-	-	-	-	A	A	A	-	-	-
100017996|F|0--28:A>G	TGCAGTGCTCTTTTAGCTCCTTGTTGCCACAATTCTCGACATCTAATTCTCGCAGTGAACTCGGGAGGA	94.12	68	4	0	1	68	710937544	710937477	1e-21	104	-	G	G	G	-	G	A	G	-	-	-
100013744|F|0--66:C>G	TGCAGAGTAAGTACATTTGCCTTTCTGGGATTAACAGTTAACTCTATATCAAGCTCTCTAACCACTCAA	100	69	0	0	1	69	710947996	710947928	7e-29	128	C	C	C	C	C	C	G	C	C	C	C
100008059|F|0--30:T>C	TGCAGCAGCACCTTCTTCTCGTCTCATCAGTCGTCTCAAGCCACCACGTAGGTACAACCTTGGGGCTGC	100	69	0	0	1	69	710993882	710993950	7e-29	128	T	T	T	T	T	T	T	T	T	T	T
100021068|F|0--30:G>A	TGCAGAGAGGGAGGAAGATTTTAGAGCAAGGCGCAGACTCATCAAGCAAAGGCCTGGCATTGGCCGAGA	98.48	66	1	0	1	66	710994200	710994135	1e-25	117	-	-	-	-	-	-	-	-	-	-	-
100017387|F|0--29:A>T	TGCAGAGGGAGAGTTGTACGTGCTGGAGCATTCTGTACGGGTGGCCAATAACTGGCAATTACGTCCGTC	98.55	69	1	0	1	69	710995578	710995510	3e-27	122	T	T	A	A	A	A	A	A	T	T	T
100020993|F|0--34:G>A	TGCAGACGCCGGTTAGCAAATTTTACCTGTAACCGACACCTGTGGCGCTAAATAGGGCTTCCGCTCCAT	98.55	69	1	0	1	69	711004607	711004675	3e-27	122	-	G	G	G	G	G	G	G	-	-	-
100026012|F|0--49:G>T	TGCAGTTGCAGGTCGATCACGATCAGTCAGCGGGGCATTAGCAATTAATGCAGTTTTTGAATATGTGTA	100	69	0	0	1	69	711160467	711160535	7e-29	128	G	G	G	G	T	T	T	G	G	G	G
100012052|F|0--53:A>G	TGCAGATCATCCCGGCCAAGTTCGTGAAAACATTCCTCCCCAAAGAGAGCATGAAGATGACGCTGTGGG	100	69	0	0	1	69	711160470	711160402	7e-29	128	G	G	A	A	A	A	A	A	G	G	G
100009554|F|0--26:T>C	TGCAGTGCACGCACACTGCTTGCCTTTTAGTAGGTTCCGATGCCGCTCAATCGTGCAGCCGAGATCGGA	98.36	61	1	0	1	61	711386612	711386552	9e-23	108	T	T	T	T	T	T	T	T	T	T	T
100012960|F|0--17:A>G	TGCAGTCATATCGCCTCAGGCAAGAAGAGGGCGACGAGGACATGAGCAACACCAAGATCCTCAATCGAG	100	69	0	0	1	69	711577272	711577204	7e-29	128	A	A	A	A	A	A	A	A	A	A	A
100015172|F|0--50:C>A	TGCAGACTACCACGCAAATGAACGCATGCACGGTTATGCACCCAACCGCTCGCTCCACTTGAGTCTAGC	98.55	69	1	0	1	69	711760005	711760073	3e-27	122	C	C	C	C	C	C	C	C	C	C	C
100015960|F|0--52:G>A	TGCAGCATCCACGAAAGCATGGACTAGCTCTTCAACAACGTCCACGATCCCTGCGAAAGAAACTGCACC	98.55	69	1	0	1	69	711760008	711759940	3e-27	122	G	G	G	G	G	G	G	G	G	G	G
100038425|F|0--5:G>A	TGCAGGCCGGCGACGATGGTGGTGAAGGAGCGCACGATCTCTGGGTCCTCGCTGTAGCTCTCGTAGCAT	100	69	0	0	1	69	712254172	712254240	7e-29	128	A	G	A	A	G	G	G	A	A	A	G	wri291
100018932|F|0--55:G>A	TGCAGTTTTACTAGAGAAAAGTTTTCGCCTGCCATGTGTTCGCCAGAATGTCCCAGCCACGACCTAGAG	98.55	69	1	0	1	69	713067051	713067119	3e-27	122	G	G	G	G	G	G	A	G	G	G	G
100012524|F|0--64:C>T	TGCAGAATTGATCACACTGGTCGTTCATTCGGCATGTGAGTGCTGTCCTGCTCCATAGGCCACCCGCTA	98.55	69	1	0	1	69	713067276	713067344	3e-27	122	C	C	C	C	C	C	T	C	C	C	C
100028147|F|0--23:C>T	TGCAGCATGTGCAACGCTCGAGGCTTAGGCGTCACACGGCCGAGATCGGAAGAGCGGTTCAGCAGGAAT	100	37	0	0	1	37	713322885	713322849	4e-11	69.4	C	C	C	C	T	C	C	C	C	C	C
100028147|F|0--17:T>C	TGCAGCATGTGCAACGCTCGAGGCTTAGGCGTCACACGGCCGAGATCGGAAGAGCGGTTCAGCAGGAAT	100	37	0	0	1	37	713322885	713322849	4e-11	69.4	T	T	T	T	-	T	T	T	T	T	T
100008965|F|0--41:T>C	TGCAGCAGTGGTTAGATTCTTCTTGCTGTCGTTGAGCATATTCACCATGTTTTTGTTGTCCACTTCCAC	100	69	0	0	1	69	713448253	713448185	7e-29	128	-	-	-	-	-	C	T	C	-	-	-
100018045|F|0--67:C>T	TGCAGGTGCCCCCGCGTCTAAGCTTTGCCCTCATCTACTCCGTCGGCCTGCCCTCCAAAAGCGAGCGCC	100	69	0	0	1	69	713481202	713481270	7e-29	128	-	C	C	C	-	C	C	C	C	C	C
100026310|F|0--36:G>A	TGCAGACTCCCGTCGCATTTCCGCCATCAGCGGTCAGCATGATTCTAGAGGGCAGGCCGCGTCGTGGCC	100	66	0	0	4	69	713481523	713481458	3e-27	122	-	A	A	A	-	G	-	G	A	A	A
100029383|F|0--20:C>T	TGCAGCTACTTGTGGGTGTGCCGAGAGCTGTGAAACGTTGCTGTGAACACGGACGCAAAGGTAGCAGGG	98.55	69	1	0	1	69	713833840	713833908	3e-27	122	T	T	T	T	T	T	T	C	T	T	T
100029383|F|0--11:G>C	TGCAGCTACTTGTGGGTGTGCCGAGAGCTGTGAAACGTTGCTGTGAACACGGACGCAAAGGTAGCAGGG	98.55	69	1	0	1	69	713833840	713833908	3e-27	122	-	-	-	-	-	G	-	G	-	-	G
100009178|F|0--29:T>C	TGCAGTTGGTTCCTCCGATTAAAATCTACTGACAGAAACCACTACTGAGGAGAAAAAATGAAGGAGAAA	100	69	0	0	1	69	713889656	713889724	7e-29	128	T	T	T	T	-	T	-	T	T	T	T
100005169|F|0--51:G>C	TGCAGAGAGGCCAAGAAAACAGCAGTACAGCAACGCCACAGAAACAGATAAGCCGAGATCGGAAGAGCG	96.83	63	1	1	1	62	713891363	713891301	1e-21	104	-	G	G	G	G	G	G	G	-	-	-
100019301|F|0--34:A>G	TGCAGAAACTGTAATAATTGAGGGGACGAGGGATACATCCTTGAATGTAAAGATGTACTGTAGTACTAG	100	69	0	0	1	69	713892514	713892446	7e-29	128	-	A	A	A	A	A	A	A	-	-	-
100025588|F|0--30:C>A	TGCAGTAAAATGCCCCGGTAACTTGGATCGCTCATCCGAGATCGGAAGAGCGGTTCAGCAGGAATGCCG	100	38	0	0	1	38	714197194	714197157	1e-11	71.3	C	C	C	C	C	C	C	C	C	C	C
100015793|F|0--29:C>G	TGCAGCAGGACTGGCCAGGTGGAAAAGCCCACAAGGAAAAATACCGTAGCACTCCCTCCCTCGAGAGAG	100	69	0	0	1	69	714320717	714320785	7e-29	128	C	C	C	C	C	C	C	C	C	C	C
100043260|F|0--5:A>G	TGCAGACAGCCACAGAACGCCGACGACACCGCGCTGGCGTCGCACAGACCGAACGCCCCGCACTTGCCG	100	69	0	0	1	69	714780810	714780878	7e-29	128	A	A	A	A	A	A	A	A	A	A	A
100013275|F|0--58:G>T	TGCAGCTGATGGAAGCCATACTTGAAGGCCTAGGACTGGGCAAGCATTACCAGCATGAGGAATTTGAGA	98.55	69	1	0	1	69	714915575	714915643	3e-27	122	T	T	T	T	G	G	G	G	T	T	T
100025651|F|0--18:C>G	TGCAGCCATGGAAGGAAACCAGATCGAGAGAGAGAGAGCGCGAGAAGCTAGGGTTTGGAATCGCTACGC	98.55	69	1	0	1	69	715314867	715314799	3e-27	122	G	G	C	G	C	C	C	C	G	G	G
100019910|F|0--29:G>A	TGCAGCGCCAAATCACTCCCCCGATCCAGGCCGACCTCTGTCCCACAAGATCCGACGAGGAAGCGCTGG	98.55	69	1	0	1	69	715386983	715386915	3e-27	122	G	G	G	G	-	-	-	G	A	A	G
100012510|F|0--6:C>T	TGCAGTCGCAACCTAGCTTCCTTGTAACCTGCCTTTAGGCAGATTTTACCGGGCTTTTGCTGAATAAAC	98.55	69	1	0	1	69	715459483	715459551	3e-27	122	T	T	C	T	C	C	C	C	T	T	T
100007715|F|0--6:T>C	TGCAGTTGCAACCTAGCTTCCTTGTAACCTGCCTTTAGGCAGATTTTACCGAGATCGGAAGAGCGGTTC	100	51	0	0	1	51	715459483	715459533	7e-19	95.3	T	T	C	T	C	C	C	C	T	T	T
100032691|F|0--63:G>C	TGCAGAGCGGCACGGTGCGGAATGGCGAGACTGCCCTCCGGTTTTGGATATGCGGTTGTTGAGGAGGCG	100	69	0	0	1	69	715705458	715705390	7e-29	128	-	G	G	G	C	C	C	C	G	G	G
100021702|F|0--64:A>G	TGCAGCAAGAAAGAGGCGTGCACCATGGCCTGTTCGGCAACCATCCGACCATTAAACCGCACTCATTCT	98.55	69	1	0	1	69	715711932	715711864	3e-27	122	G	G	A	G	A	A	A	A	G	G	G
100017716|F|0--16:T>C	TGCAGCCCTGTAGATATGTTACGCAAGGAAATAATATGAGCAAAAAGAAAGGCAAGTATTTCTGCACAA	100	69	0	0	1	69	715742137	715742069	7e-29	128	C	C	T	T	-	T	T	T	C	T	T	wri309
100008459|F|0--9:A>G	TGCAGCATCAGGCACCTCAAGACATTGGAGCCCAACAAAACAGGCCACGTGGATCCCATCTTCCCGATC	97.1	69	2	0	1	69	716199790	716199858	1e-25	117	A	A	A	A	-	-	-	-	A	A	A
100022497|F|0--65:G>C	TGCAGCCCTAGAGAGCAGAAACCTGGCGAGCATCTTGTCGAGAGGCCGCCCTCCATCAAATTTTGGAAT	100	69	0	0	1	69	716350368	716350300	7e-29	128	G	G	G	G	G	G	G	G	G	G	G
100024974|F|0--58:T>C	TGCAGCGCGAACGGCCCCTTGACGAGCACGACGCACATCCTCTCAAGAACCAGCGCGTTCCGAGATCGG	98.39	62	1	0	1	62	716449864	716449803	2e-23	110	T	T	T	T	C	C	C	C	T	T	T
100029450|F|0--28:T>C	TGCAGCACCACGAGGACCACCGAGGCAATGAAGAACCAGGTCACTGGCTCTTGGAGCCATTCCATGGCG	100	69	0	0	1	69	716611324	716611392	7e-29	128	T	T	T	T	T	T	C	C	T	T	T
100016808|F|0--28:A>C	TGCAGGGTCTGGGCGCGCCAGCCGACGCATGCGCCTTGAGCTTGGAGATGAACTCCCGAGATCGGAAGA	98.28	58	1	0	1	58	716882943	716882886	4e-21	102	-	C	C	C	C	C	A	A	-	-	-
100025270|F|0--55:G>A	TGCAGACAGAATCGACACTTCGGTAGACGGCCAGCCGAACATAGTTCGAGTCTTCGAGAGCAGCAGGCT	100	69	0	0	1	69	717299964	717300032	7e-29	128	-	-	-	-	G	G	A	A	-	-	-
100014492|F|0--45:C>G	TGCAGTTTAACCGAAATACGCCTCCATAGCAGAGAAGCGTATTCTCATAAATGCACTTCCACTTAACAA	100	69	0	0	1	69	717315332	717315264	7e-29	128	C	C	-	C	C	C	G	G	C	C	C
100022102|F|0--49:G>A	TGCAGAAAAAGAAGCAAGCATGGGATTTGACTGAACACTTCTATATTTTGTTTTATAGTATTATTTTTT	98.55	69	1	0	1	69	717336694	717336626	3e-27	122	G	G	-	G	-	A	A	A	G	G	G
100002056|F|0--58:G>A	TGCAGCAATAGGAGTAGTCCAATAGGATACGCCTATACTCGATCGTATAATGAGACGCGCACATCCTTT	100	69	0	0	1	69	717561373	717561305	7e-29	128	G	G	G	G	A	A	G	G	G	G	G
100021041|F|0--11:C>T	TGCAGCGTGGACAATATGTTAGGAAATTGGGAAAAACTTGTTCGTGAGAGATTTTTGCAGATGCGTCCA	89.55	67	7	0	1	67	718133143	718133077	4e-16	86.1	-	-	T	T	C	C	-	C	-	-	-
100018919|F|0--15:A>G	TGCAGATAACAGGGCACCAGTTAATTTTACTCGGCAATGTGGAGACTGACCAGCAAACGCCCGAATACA	98.55	69	1	0	1	69	718157815	718157883	3e-27	122	A	A	A	A	-	G	G	G	A	A	A
100018919|F|0--11:G>A	TGCAGATAACAGGGCACCAGTTAATTTTACTCGGCAATGTGGAGACTGACCAGCAAACGCCCGAATACA	98.55	69	1	0	1	69	718157815	718157883	3e-27	122	G	G	G	G	A	A	-	A	G	G	G
100006087|F|0--58:C>T	TGCAGCAATGCTAACATGCTTAAGCTAACTAGTAAGCATAATTTATAAAAGGTCTCTGCGATAAAGGTA	100	69	0	0	1	69	718326070	718326138	7e-29	128	T	T	-	T	C	C	C	C	T	T	T
100006087|F|0--23:G>A	TGCAGCAATGCTAACATGCTTAAGCTAACTAGTAAGCATAATTTATAAAAGGTCTCTGCGATAAAGGTA	100	69	0	0	1	69	718326070	718326138	7e-29	128	-	A	A	A	G	G	G	G	-	-	-
100013590|F|0--63:T>C	TGCAGCGTGTTGTTGCACCATTGCGTGTTGAAATGTCGCAGCCAGGAGAAGATTTTCAGCTTCTGTGGA	100	69	0	0	1	69	718468976	718469044	7e-29	128	T	T	-	T	C	C	T	T	T	T	T
100028694|F|0--25:G>C	TGCAGACGCTGCTGGAGATTGGCACGCAGTTTCGCCGTGCCACCGAGATCGGAAGAGCGGTTCAGCAGG	100	45	0	0	1	45	718480080	718480124	2e-15	84.2	G	G	C	C	-	C	G	C	G	C	C
100021152|F|0--46:G>C	TGCAGGAAGTTGAGCCCGGCCCAGGTGATGAAAACGGAAAGCATGTGCACCTGCACCCCACGGTGCGCC	100	69	0	0	1	69	718480083	718480015	7e-29	128	G	G	G	G	-	G	G	G	G	G	G
100021152|F|0--40:G>A	TGCAGGAAGTTGAGCCCGGCCCAGGTGATGAAAACGGAAAGCATGTGCACCTGCACCCCACGGTGCGCC	100	69	0	0	1	69	718480083	718480015	7e-29	128	G	A	A	A	-	A	G	A	A	A	G
100016874|F|0--44:A>G	TGCAGATAGTATAATAACGAGATGCCATCTTCATTCTCCTTATAAAGCTGGTCTCTGGTGTACAGGACC	100	69	0	0	1	69	718481820	718481752	7e-29	128	-	G	G	G	G	G	A	A	-	-	-
100011174|F|0--62:A>G	TGCAGGTGCAAGTGAAACAGAGTACTTCTCCGTCCTTGTGAAGTACGACCAACTGGTCCACAAGGAGGT	98.55	69	1	0	1	69	718482370	718482438	3e-27	122	A	A	A	A	A	A	G	G	A	A	A
100020303|F|0--56:C>T	TGCAGAAAGCGCCATCCTCTCAAGCCTCCGCCCTCCTCTGAAGCCACCGCGTTGACCGCTTTCCCGAGG	96.72	61	2	0	9	69	718593061	718593001	4e-21	102	T	T	C	T	C	C	-	C	T	T	T
100025244|F|0--23:C>T	TGCAGCAACACGCGGGGAATCATCTAGTGTATATAGTTCCTTCATCTTAAAATAAGTGTCATGGATTTG	98.55	69	1	0	1	69	718792384	718792316	3e-27	122	-	C	-	C	C	C	-	C	C	C	-
100020290|F|0--12:A>G	TGCAGATTGACCATACCTGGTTAGTGAAAGAGCAGGACATGACAAAGCTGGGGTGGCCAGTGGCACATC	98.55	69	1	0	1	69	718962797	718962729	3e-27	122	A	A	A	A	A	A	G	G	A	A	A
100002284|F|0--56:G>A	TGCAGCTAAATAGGAACTAAACAGCAGCTGAAAGTCGTTATGGAATCGGTCCCCACGGTCCTCCCAGGC	97.1	69	2	0	1	69	719107994	719108062	1e-25	117	-	G	G	G	G	G	G	G	-	A	-
100002284|F|0--36:G>A	TGCAGCTAAATAGGAACTAAACAGCAGCTGAAAGTCGTTATGGAATCGGTCCCCACGGTCCTCCCAGGC	97.1	69	2	0	1	69	719107994	719108062	1e-25	117	-	G	G	G	G	G	G	G	-	G	-
100036456|F|0--30:C>G	TGCAGGCAAATACAAGTGTGAGTACTACATCACCAGGAAGGGCTTGTTCGGTTGATGTGGATTTGAAGT	98.55	69	1	0	1	69	719150805	719150873	3e-27	122	C	C	-	C	-	-	-	-	C	C	C
100018026|F|0--40:T>G	TGCAGCAAGTATGTCATAGAGATTTGAAACTAGAGAATACTCTCTTGGATGGTAGTGTCGCTCCTCGAC	100	69	0	0	1	69	719151689	719151621	7e-29	128	T	T	G	T	G	G	G	G	T	T	T
100026108|F|0--41:A>C	TGCAGCCCCGTGATGCCATGGCCGCCGCCTTCTCCCGAAGCAGTCATCGTCGTCCCTTGCTCGCCTTGC	98.55	69	1	0	1	69	719225604	719225672	3e-27	122	-	A	A	A	C	C	A	A	-	-	-
100036897|F|0--37:T>C	TGCAGCGAAGTTCGCGGGAACGGGCTGACTGACTTGCTCCCGTCCAGATCCGGCACCTAGCTGTGCTTT	98.55	69	1	0	1	69	719226006	719225938	3e-27	122	-	C	C	C	-	C	C	C	-	-	-
100028206|F|0--37:C>G	TGCAGACAGCGCGGGGTCACATGCAGGAGCACACACACAAGCGCCTCGTCACGGGCCTCGCCGAGATCG	97.01	67	1	1	1	67	719293583	719293518	7e-24	111	C	C	C	C	G	G	C	C	C	C	C
100021910|F|0--19:A>C	TGCAGCTAGCCAATGTATTATGTACAATATACTCTGATGTTCTTGTACTGTAACTGTATGATAATAACA	100	69	0	0	1	69	719383515	719383447	7e-29	128	A	A	A	A	-	A	A	A	-	A	A	wri281
100030419|F|0--66:C>T	TGCAGCACGCGAACCAAGCCCGCGAGATAGTGCTGTCGTACCACCGTGGGGAATGGTGCAGGTCGGCCA	97.1	69	2	0	1	69	719420345	719420413	1e-25	117	T	T	-	T	C	C	C	C	T	T	T
100030419|F|0--46:T>A	TGCAGCACGCGAACCAAGCCCGCGAGATAGTGCTGTCGTACCACCGTGGGGAATGGTGCAGGTCGGCCA	97.1	69	2	0	1	69	719420345	719420413	1e-25	117	-	A	A	A	T	T	T	T	-	-	-
100025860|F|0--7:A>C	TGCAGTCAAGCAGTACAGAGCTGGCCGCAAGCCCGCCGGTCTGCATCAATTGCTCACGCGCGGTGCCGT	100	69	0	0	1	69	719707461	719707529	7e-29	128	A	A	A	A	-	A	A	A	A	A	A
100025860|F|0--39:T>C	TGCAGTCAAGCAGTACAGAGCTGGCCGCAAGCCCGCCGGTCTGCATCAATTGCTCACGCGCGGTGCCGT	100	69	0	0	1	69	719707461	719707529	7e-29	128	T	T	T	T	C	C	T	T	T	T	T
100004422|F|0--43:T>A	TGCAGAAAAGACGAGAACACATGTGAGGCGTACTGCGTACAGTTCAGCACAGTACAGCGGTTCATCAGA	98.55	69	1	0	1	69	719825088	719825156	3e-27	122	T	T	T	T	T	T	T	T	T	T	T
100030785|F|0--26:A>G	TGCAGCAGCTGGTGAGGAGCAGAGCAAGGACAGACAGGGCCGAGATCGGAAGAGCGGTTCAGCAGGAAT	100	42	0	0	1	42	719877077	719877118	7e-14	78.7	A	A	A	A	G	G	A	A	A	A	A
100022019|F|0--31:G>A	TGCAGTTGTTCGGCTCATACTTGCAGATTCAGTTTACTGCTCCATTTTTGCGGTTGTATTTAAAAAATA	97.1	69	2	0	1	69	719901476	719901544	1e-25	117	G	G	G	A	G	G	G	G	G	G	G
100003838|F|0--49:G>A	TGCAGTTGTTCGGCTCATGCTTGCAGATTCAGTTTACTGCTCCATTTTTGCGGTTGTATTTACAAAATA	100	69	0	0	1	69	719901476	719901544	7e-29	128	G	G	G	G	A	A	G	G	G	G	G
100015213|F|0--7:G>T	TGCAGCCGAGCAGATTCACCTCTGCAACGACAACTAGCCGATTAACTGCTGAGGACATAACAGCCTCTC	100	69	0	0	1	69	720088885	720088817	7e-29	128	T	T	G	T	-	G	G	G	G	G	G
100004416|F|0--34:G>T	TGCAGTACAGTTTTTTGGGGGTTGTAGTGACCTTGGACACGACTTACAGAACTAATCTGTACGACATGC	100	69	0	0	1	69	720092106	720092038	7e-29	128	T	T	G	T	-	G	G	G	G	G	G
100004416|F|0--34:G>C	TGCAGTACAGTTTTTTGGGGGTTGTAGTGACCTTGGACACGACTTACAGAACTAATCTGTACGACATGC	100	69	0	0	1	69	720092106	720092038	7e-29	128	-	G	G	G	C	C	G	G	G	G	G
100000814|F|0--12:G>A	TGCAGATATCACGCACCAACACAGCCAGCATCACCAGGCTTAGACCTCAAGCTTGTGATTCGCCTGCAT	98.55	69	1	0	1	69	720321644	720321576	3e-27	122	G	G	G	G	G	G	G	G	G	G	G
100005767|F|0--17:G>A	TGCAGCTGATGGCATTGGAAGCAATATATGGGGATGACCTGGTTGAATTTGATAGCAAAGGAGGGCTCC	100	69	0	0	1	69	720509758	720509826	7e-29	128	A	A	G	A	-	G	G	G	G	G	G
100025854|F|0--50:A>T	TGCAGTGATCTCATCAACTCGCCGAGGAGTCACTAGTTTCATAGATTAAAATTGGGGGACTGATCTGCG	98.46	65	1	0	5	69	721185769	721185705	5e-25	115	T	T	-	T	-	-	-	-	-	-	-
100004434|F|0--68:G>A	TGCAGGGCACGTAAGAGGATTATTAGAGGAACGGTTAACCAAGCAAGAAATGCATGGCGTCGTTGCCGG	100	69	0	0	1	69	721190156	721190224	7e-29	128	-	G	G	G	A	A	A	G	A	G	A	wri310
100004434|F|0--39:C>G	TGCAGGGCACGTAAGAGGATTATTAGAGGAACGGTTAACCAAGCAAGAAATGCATGGCGTCGTTGCCGG	100	69	0	0	1	69	721190156	721190224	7e-29	128	G	G	C	G	C	C	C	C	C	C	C
100033025|F|0--19:G>C	TGCAGGCCGGAGACGCCGCGAACTGGGTCTACAAGGGAGAGGGCGCCGCGAATCTCATCCTCAGCTACA	100	69	0	0	1	69	721194623	721194555	7e-29	128	C	C	G	G	G	G	G	G	G	G	G
100028280|F|0--61:A>G	TGCAGGTATCAGGTGGGAAACAACCGAACCACCGCAACGTGTGCATCCACCCACCACCTGCAACCAGGT	100	69	0	0	1	69	721670433	721670501	7e-29	128	-	A	A	A	-	A	A	A	A	A	A
100014362|F|0--9:T>C	TGCAGCGGCTTAGTGGAAGCGTTACATTAGGATATCGATTTTAAATAAACCGAGATCGGAAGAGCGGTT	100	52	0	0	1	52	721806960	721807011	2e-19	97.1	-	T	T	T	-	T	T	T	T	T	T
100023480|F|0--18:G>T	TGCAGGGGTGCACCACATGTCCCGTCACGCTCGATAACACTCTGGCCGAGATCGGAAGAGCGGTTCAGC	100	50	0	0	1	50	722202457	722202408	2e-18	93.5	G	G	G	G	G	G	G	G	G	G	G
100006953|F|0--66:A>C	TGCAGCATGTGCGACCAGCTGCCACAGACTGCTCATCTCATCTTCTACTAGACTGCCCTTTTGCCAAGG	94.2	69	2	1	1	69	722208858	722208792	1e-21	104	A	A	A	A	C	C	A	A	A	A	A
100022426|F|0--46:A>G	TGCAGCCCGGCAAATGCTCGTCCTCCAAGATGCATGCTCCTATACAAGAGAATCGATCAACATGCATCG	98.55	69	1	0	1	69	722326343	722326275	3e-27	122	A	A	A	A	-	A	A	A	A	A	A
100010848|F|0--14:A>C	TGCAGTGCTCGCTCACGTGCTAATCTAATCAAACCTAGTGCAATCCCCTAAAAGTGCAGGTTTGGCCTA	100	69	0	0	1	69	722465889	722465957	7e-29	128	A	A	A	A	A	A	A	A	A	A	A
100012937|F|0--57:T>A	TGCAGACAAGTTGAATGTTGATCTGCTCATCCTGGGCAGCCACAGCCGTGGACCTATTCAGAGGTACCG	100	69	0	0	1	69	723246273	723246341	7e-29	128	A	T	T	A	T	T	A	T	T	A	T	wri282
100005350|F|0--48:C>A	TGCAGCTTCACATATGGTTTCCTTGGGATCACCCACCTCGATGACGGTCTCTGCATCAACCTACGCACA	100	69	0	0	1	69	723246276	723246208	7e-29	128	A	A	C	A	C	C	C	C	C	C	C
100015686|F|0--58:C>A	TGCAGTACAGGAAACAAAATAAGAAAATAAGATAAATTCATCTTTCTAAGTGCGTTGGCTGAAAAATCC	97.1	69	2	0	1	69	723497668	723497736	1e-25	117	C	C	C	C	C	C	C	C	C	C	C
100022890|F|0--67:A>G	TGCAGTCCATGGCCCTGGCCCTGTAACGAAGCCACTCCTCCCGGCTCCCAGTGCCAGTTGGCCGCCGAG	100	64	0	0	4	67	723497862	723497925	4e-26	119	A	A	A	A	A	A	A	A	A	A	A
100048500|F|0--11:T>G	TGCAGTTTCGCTAGGCAGTAGGCATTCGGGCGTTATCCCAATTTGTGAAACTGGATTAAACCTATCTGA	100	69	0	0	1	69	723509052	723509120	7e-29	128	T	T	T	T	T	T	T	T	T	T	T
100011147|F|0--35:A>G	TGCAGTACGCTACTTCGTCATACCACATGGAAGTCAAAAGTATTTTAAACAATTACATAGCTGCTACCG	98.55	69	1	0	1	69	723509055	723508987	3e-27	122	A	A	A	A	A	A	A	A	A	A	A
100011147|F|0--33:T>G	TGCAGTACGCTACTTCGTCATACCACATGGAAGTCAAAAGTATTTTAAACAATTACATAGCTGCTACCG	98.55	69	1	0	1	69	723509055	723508987	3e-27	122	T	T	T	T	T	T	T	T	T	T	T
100032946|F|0--13:G>C	TGCAGGTACCTAAGTAGGTGGTGGCCGGGTGGATGGACCTGCCGAGATCGGAAGAGCGGTTCAGCAGGA	97.73	44	1	0	1	44	723665635	723665592	3e-13	76.8	C	C	C	C	C	C	C	C	C	C	C
100021442|F|0--21:C>T	TGCAGCCTGAAAAAAGTAGAGCGATTACTTGTTTCGCGAGGATCTTTACCAGGCTGCATGCTCTCTCGA	100	69	0	0	1	69	723833225	723833293	7e-29	128	T	T	-	T	-	-	-	-	-	-	-
100035927|F|0--24:T>G	TGCAGTTATGTTCAGATAGAGTTATTGCACTGTGGGTTATGTCAGAAAGGGTCTCAACCGAGATCGGAA	98.33	60	1	0	1	60	723833228	723833169	3e-22	106	G	G	-	G	-	-	-	-	-	-	-
100005454|F|0--66:C>G	TGCAGCCACATCTGTGTAGCCAATGCAAAAAGGACAGAGCCTGCACAAACATTTCATCACATATCGCAT	100	69	0	0	1	69	723860600	723860532	7e-29	128	C	C	C	C	C	C	C	C	C	C	C
100018758|F|0--15:G>T	TGCAGATTGATTCCAGATATTTTGTTAATCCAAGGGAAACAATCAGGGATGGTGCACCTCGCGGCGACC	98.55	69	1	0	1	69	724177862	724177930	3e-27	122	G	G	-	G	G	G	-	G	-	-	-
100010491|F|0--34:G>A	TGCAGCTACTAAACCATCGTGAGAATGAATCTATGATGGCCCCAACTGGCAGAAATAAGCATCATGGGT	91.55	71	3	3	1	69	724286244	724286175	7e-19	95.3	A	G	G	G	A	A	A	A	A	A	A
100020931|F|0--43:A>G	TGCAGAGGTTGGCATCGATGAGGCCTCTGCCTCCAACATCACCACTCAACTGCCGCCTCCTCCGCCGAG	98.48	66	1	0	1	66	724305159	724305224	1e-25	117	-	-	-	-	G	A	-	G	-	-	-
100020931|F|0--26:C>G	TGCAGAGGTTGGCATCGATGAGGCCTCTGCCTCCAACATCACCACTCAACTGCCGCCTCCTCCGCCGAG	98.48	66	1	0	1	66	724305159	724305224	1e-25	117	-	-	-	-	C	C	-	C	-	-	-
100008855|F|0--58:C>T	TGCAGAGGTTGGCATCGATGAGGCCTCTGCCTCCAACATCACCACTCAACTGCCGCCTCCTCCGCCAGT	98.55	69	1	0	1	69	724305159	724305227	3e-27	122	C	C	C	C	T	T	C	C	C	C	C
100008855|F|0--33:C>T	TGCAGAGGTTGGCATCGATGAGGCCTCTGCCTCCAACATCACCACTCAACTGCCGCCTCCTCCGCCAGT	98.55	69	1	0	1	69	724305159	724305227	3e-27	122	C	C	C	C	-	C	C	C	C	C	C
100029077|F|0--22:G>C	TGCAGGAGTACAAGGCACACGCGGACAGCTTCATCTGCTCCATGGTGCCCGGCACCCCCACCGACCAGA	95.65	69	3	0	1	69	724410594	724410662	7e-24	111	G	G	-	G	-	G	G	G	G	G	G
100029077|F|0--13:G>A	TGCAGGAGTACAAGGCACACGCGGACAGCTTCATCTGCTCCATGGTGCCCGGCACCCCCACCGACCAGA	95.65	69	3	0	1	69	724410594	724410662	7e-24	111	G	G	A	G	A	G	G	A	G	G	G
100028124|F|0--68:A>G	TGCAGCGCGCCCACCTTCTGCACCAGGAAGGACTTGGAGAGCAGGATCCTGGCGCCGGCGTGCTTGTTA	98.53	68	1	0	1	68	724410597	724410530	1e-26	121	-	G	A	G	A	G	G	A	G	G	G
100014560|F|0--50:G>C	TGCAGCGCGCCCACCTTCTGCACCAGGAAGGACTTGGAGAGCAGGATCCTGGCGCCGAGATCGGAAGAG	98.25	57	1	0	1	57	724410597	724410541	1e-20	100	G	G	G	G	G	G	G	G	G	G	G
100030490|F|0--22:C>G	TGCAGAAGGCCGCGCAGATGGGCGCGACGACGAGCAGCCATAATGCTGGCGCCGGCAGCGCCGAGATCG	100	63	0	0	1	63	724412784	724412846	1e-25	117	G	G	G	G	G	G	G	G	G	G	G
100024125|F|0--7:A>G	TGCAGGCATCGGTTAAAATGCATTTTTCTTAACCGGCGCCTGCAACGTTCGGTCATGGGCCGAGATCGG	98.39	62	1	0	1	62	724428283	724428344	2e-23	110	A	A	A	A	-	A	A	A	A	A	A
100027098|F|0--40:T>C	TGCAGGCGCCCATTTCCGCTCCTTGCGCCCCTGCGCCGCTTCATGCTGGGCCGAGATCGGAAGAGCGGT	98.11	53	1	0	1	53	724429279	724429227	2e-18	93.5	T	T	T	T	-	T	T	T	T	T	T
100027982|F|0--67:T>C	TGCAGAATGAAGGTCGGGGCATCAAACTTCAAACCCTCTACAACCGTGCGGACACGTCCGGACATGTTT	100	69	0	0	1	69	724518305	724518373	7e-29	128	-	-	-	-	C	C	-	C	-	-	-
100009829|F|0--57:A>G	TGCAGCGAACGTGCCGATGGCGACGCTATCATTGTAGAAAGGCCGCTGCGGAAAGCCAAGAGACATGGA	100	69	0	0	1	69	724576571	724576639	7e-29	128	A	A	A	A	A	A	A	A	A	A	A
100015365|F|0--62:T>C	TGCAGCATGTACACGGACCAGGAGGTCTCCGTGATCGCGCGCCAGTCAGTGAACTGCTCGACTGTCGAG	98.55	69	1	0	1	69	724652922	724652854	3e-27	122	T	T	T	T	C	C	T	T	T	T	T
100013079|F|0--52:A>C	TGCAGCAGTGCAGCACTAGCTCGCACTGAAAGCAGCACGCTGGAGCTAGCCAACGAACGTCCCGAGATC	96.88	64	2	0	1	64	724753495	724753558	9e-23	108	A	A	A	A	-	A	A	A	A	A	A
100021010|F|0--42:A>C	TGCAGTGTGCCCTCAAAATATTGTCAGTTACTGAACTTGGTTATGTTATCTAGACTAGAGTAGAGTATT	98.55	69	1	0	1	69	724793928	724793860	3e-27	122	A	A	A	A	C	C	A	A	A	A	A
100021010|F|0--23:T>C	TGCAGTGTGCCCTCAAAATATTGTCAGTTACTGAACTTGGTTATGTTATCTAGACTAGAGTAGAGTATT	98.55	69	1	0	1	69	724793928	724793860	3e-27	122	T	T	T	T	-	T	T	T	T	T	T
100002728|F|0--21:C>T	TGCAGTGCAGATCAGTACGTACGTACATTATTAAGAAGACGGTGTCTCTTGGACTAGATCCTTCCAGCA	100	69	0	0	1	69	724866595	724866527	7e-29	128	C	C	C	C	C	C	C	C	C	C	C
100008237|F|0--18:A>G	TGCAGCTTGCACCTGTGTACGATGCTATGGTGGGCTTCTGCTGCTGAGTTCATTGAGCTGCCGTAACTG	100	69	0	0	1	69	724910098	724910030	7e-29	128	A	A	A	A	A	A	A	A	A	A	A
100023096|F|0--68:T>A	TGCAGTGCTCCTTGGAGTCGCCGAGCGCCCGCCCGATGTCCGCGGAGAAGCCGATGAGCAACACCTGTT	100	68	0	0	1	68	724944509	724944442	2e-28	126	T	T	T	T	T	T	T	T	T	T	T
100028587|F|0--15:G>A	TGCAGCGTGAGCACGGGTCCTCGATGGGCCGCCGCCGCCGTGTACATTGTTGGCTTCTGGTTCCTCGAC	100	69	0	0	1	69	724944609	724944677	7e-29	128	-	-	-	-	-	-	-	-	-	-	-
100011938|F|0--11:A>G	TGCAGGTAATCAAGTTCAGATCGGTATACAAGTACGACAAGAAACATCATCAACAAGGAAGGAAGGTTG	100	69	0	0	1	69	724944821	724944753	7e-29	128	-	-	-	G	-	-	-	-	-	-	-
100025716|F|0--30:C>T	TGCAGGTTATCTTGCCCCAGAGTGGCTTACCGGAGTTGCTATTACACCAAAAATCGATGTTTACGGCTT	98.55	69	1	0	1	69	724967628	724967696	3e-27	122	-	-	-	T	-	T	-	T	-	-	T
100016940|F|0--64:G>C	TGCAGCTATATTATATTCAATCGCCCCTGAAAAAATAGCCACTAAACTACATACGTGCAAGCTCGGGAT	100	69	0	0	1	69	724971007	724971075	7e-29	128	-	-	-	-	-	-	-	-	-	-	-
100017741|F|0--5:G>A	TGCAGGACGATCCACAGGGACCACGTCACGTTGACGAGCACGATGAGGAACGTGCCCATGATCCACGCC	100	69	0	0	1	69	725104557	725104489	7e-29	128	G	G	G	G	G	G	G	G	G	G	G
100008588|F|0--30:C>T	TGCAGCAGAGCTGTTCCTGCCTCCATGGCTCCATCTATATATAAACCCGAGATCGGAAGAGCGGTTCAG	97.96	49	1	0	1	49	725229586	725229634	4e-16	86.1	C	C	C	C	C	C	C	C	C	C	C
100025778|F|0--26:A>C	TGCAGCGACGCGCCTGTGGAGCCCGGACCGTTTGTCACCTTCTGGTGGCCGATCAGGTCTATCGACCGA	100	68	0	0	1	68	725519476	725519543	2e-28	126	-	A	A	A	A	A	A	A	A	A	A
100006474|F|0--43:T>C	TGCAGAGGTACTATTATGGATCTAATTACACTTGATGGTTCACTAGGCATGGCTGCGGAGCTGAGTAGA	100	68	0	0	2	69	725794817	725794750	2e-28	126	T	T	T	T	-	T	T	T	T	T	T	wri311
100021157|F|0--56:T>C	TGCAGCTCAACCCTGATGAAAAAAGCGATCAACAAGTCGGCCGTCCTCGTGATCCTTCTAAATCAATCG	98.53	68	1	0	2	69	725794818	725794885	1e-26	121	T	T	T	T	C	C	T	T	T	T	T
100001105|F|0--59:T>C	TGCAGCCTGCTATTCTTCCCACTGAAGATCTGGTTAAGGATCACCGCCAGCCTCACGCCTCCCTGAGCT	98.55	69	1	0	1	69	726003846	726003778	3e-27	122	T	T	T	T	C	C	T	T	T	T	T
100027744|F|0--33:C>A	TGCAGATGAGTACTACTTCAAGGCGCTGCCGGTCGTTCAGAAGAGGATTGCCCAGGGAGGCGTGAGGCT	100	69	0	0	1	69	726011411	726011479	7e-29	128	C	C	C	C	C	C	C	C	C	C	C
100016853|F|0--9:C>T	TGCAGGCGTCCAGGATCGTTCTTCATCAATTTTAATGCCAAGTATTCATTAGTTTTATGTATCCAACCC	100	69	0	0	1	69	726143512	726143444	7e-29	128	-	-	-	-	T	-	-	T	-	-	-
100030435|F|0--33:G>A	TGCAGCAACATCTTCGGAGGAGCACCGCCAGCAGCGTACGGACGCAGCAGCGGCCCCATCTGCGCGCAC	98.55	69	1	0	1	69	726226853	726226785	3e-27	122	-	-	-	-	-	-	-	-	-	-	-
100007318|F|0--42:T>G	TGCAGGAGTCTGGATCTCAATGGATTCTTCTCGCCAATCAAGTGTCATTGGGTTGTGTTCCTCTAACCA	100	69	0	0	1	69	726247273	726247341	7e-29	128	T	T	T	T	T	T	T	T	T	T	T
100002763|F|0--49:A>G	TGCAGTATGTTACCAGCAAGCTCAATGGCAAGAAGAGACTGCATTTCCAATTGACCCTGTGCCGCCCAA	98.55	69	1	0	1	69	726261599	726261531	3e-27	122	A	A	A	A	G	G	A	A	A	A	A
100005742|F|0--13:G>C	TGCAGCTGAGCAAGGGTCCGGTTTCAGCAAAAGCAACCAGAGTCATCAATCTCAACTAGCTGTGCCAAA	92.65	68	5	0	2	69	726290325	726290392	5e-20	99	G	G	G	G	G	G	G	G	G	G	G
100029771|F|0--32:G>A	TGCAGAGCAGTTGATGATTGATCAAGTTGTTTGGAGGTGCCACTCTTCTTAGATCCGCCTGTAGCGAGG	100	69	0	0	1	69	726744333	726744265	7e-29	128	-	G	-	-	G	G	-	G	-	-	-
100035259|F|0--40:G>A	TGCAGCGCGGCGGTGTAGTTGTTGATGCCTCCAACGACGCGCATGTCCTTCTCCCCTTTCGGGCCGTAG	98.55	69	1	0	1	69	726870231	726870299	3e-27	122	-	-	-	-	-	-	-	-	-	-	-
100014951|F|0--15:C>T	TGCAGTTGGTACCTACACAGCATCTCCAACCCGCCACTCCCGGTGAATGACATGCCACCGAGATCGGAA	100	60	0	0	1	60	727009671	727009612	7e-24	111	C	C	C	C	C	C	C	C	C	C	C
100010419|F|0--15:C>T	TGCAGTTGGTACCTACACAGCATCTCCAACCCGCCACTCCCGAGATCGGAAGAGCGGTTCAGCAGGAAT	100	42	0	0	1	42	727009671	727009630	7e-14	78.7	C	C	C	C	C	C	C	C	C	C	C
100021304|F|0--29:A>T	TGCAGCCAGCAGAAAAATTGGGGTGACAGAGAATAGATCATGTGGTATAACCATCCTTGTCTGGCTTGG	100	69	0	0	1	69	727185286	727185218	7e-29	128	A	A	A	A	A	A	-	A	A	A	A
100031459|F|0--26:A>C	TGCAGGAACAGCGCCGGCGACGCCGAAGGGCTCACCGCCTGCCGCAGCATCGACCCCATGATCAGCGAC	98.55	69	1	0	1	69	727207531	727207463	3e-27	122	C	C	C	C	C	C	C	C	C	C	C
100001445|F|0--30:C>G	TGCAGTACTGGTGGCAACCTTGTGTAACTCCGTTCATAGTAGTAGTAAAGTTCTTGAGGCATACTTACC	98.55	69	1	0	1	69	727209028	727209096	3e-27	122	C	C	C	C	G	C	C	C	C	C	C
100032434|F|0--10:T>C	TGCAGCTGGGTGGGCCTACGTGGGACGTGGAGCTAGGCCGAGATCGGAAGAGCGGTTCAGCAGGAATGC	97.5	40	1	0	1	40	727266452	727266491	4e-11	69.4	T	T	T	T	T	T	T	T	T	T	T
100025147|F|0--28:C>T	TGCAGTTCATCCTGACCTGCCCACTGGACCCGGTGAGCACGCCGATGCCGCCCATCTTCACCATGGCAT	100	69	0	0	1	69	727267009	727266941	7e-29	128	C	C	C	C	C	C	C	C	C	C	C
100016142|F|0--43:A>G	TGCAGTTTGCCATGTAACTTGCTCGGCGATCGTCAACTTTATCACTTAAATTCATAAGGTCGCATTGTG	98.55	69	1	0	1	69	727448275	727448343	3e-27	122	A	A	A	A	-	A	A	A	A	A	A
100026674|F|0--54:A>G	TGCAGAAACATTAAAAAAAAAGACACAAGCAAATCCAACGCCGCATCCGGCAGCAGAACCGAGATCGGA	98.36	61	1	0	1	61	727451620	727451560	9e-23	108	A	A	A	A	G	G	A	A	A	A	A
100026674|F|0--51:A>C	TGCAGAAACATTAAAAAAAAAGACACAAGCAAATCCAACGCCGCATCCGGCAGCAGAACCGAGATCGGA	98.36	61	1	0	1	61	727451620	727451560	9e-23	108	A	A	A	A	-	A	A	A	A	A	A
100011845|F|0--49:G>A	TGCAGGATCTCAGGGTAAGGCACTTGAGCTTATCGCAAGCGCTAATGAGGTCGGTGACATCAGAGTCCC	100	69	0	0	1	69	727483872	727483804	7e-29	128	G	G	G	G	A	A	G	G	G	G	G
100011845|F|0--10:C>A	TGCAGGATCTCAGGGTAAGGCACTTGAGCTTATCGCAAGCGCTAATGAGGTCGGTGACATCAGAGTCCC	100	69	0	0	1	69	727483872	727483804	7e-29	128	C	C	C	C	-	C	C	C	C	C	C
100026435|F|0--68:G>A	TGCAGCCCTTCACCTTCGCCGAGTGGAGGAACCACACCAGCCAGTCGGCCGACAAGGTCCGCAAGAGCG	100	69	0	0	1	69	727492225	727492157	7e-29	128	-	-	-	-	G	G	-	G	-	-	-
100026435|F|0--55:G>T	TGCAGCCCTTCACCTTCGCCGAGTGGAGGAACCACACCAGCCAGTCGGCCGACAAGGTCCGCAAGAGCG	100	69	0	0	1	69	727492225	727492157	7e-29	128	T	T	T	T	G	G	T	T	T	T	T
100022703|F|0--50:T>C	TGCAGCAAGATGAGAATGGTTCTTCCGACCATGGATTTGTACGTACCTGCTGCTGCGGAGAGCGCGAGC	100	69	0	0	1	69	727551250	727551318	7e-29	128	C	C	C	C	T	T	C	C	C	C	C
100000431|F|0--47:G>A	TGCAGATGGAATCAACCCGAGACAAGTTGCATTAGAATAAGAAGGATGCGTTGGAATCAACCGAGATCG	97.92	48	1	0	1	48	727641683	727641730	2e-15	84.2	G	G	G	G	A	G	G	G	G	G	G
100021203|F|0--68:G>A	TGCAGTGCGTTGGGCCGTCGGATCCCTGCTTCCCAAGCCCAAGGTAGGCTTTCCACTCAACGCGACCGG	100	69	0	0	1	69	727641686	727641618	7e-29	128	A	A	A	A	A	A	A	A	A	A	A
100007220|F|0--31:C>G	TGCAGAAGTTGCATCATGCTCTCCTCTTGCTCGTCCTTCTGCTCCTGTCCTAGGAGCTCCATGTCGAAC	100	69	0	0	1	69	727797081	727797013	7e-29	128	C	C	C	C	C	C	C	C	C	C	C
100027336|F|0--51:T>C	TGCAGCCAGCACAGCAGTTCGAAAGTACTCCAACGAAATAGGGGTCATTCTTGGCTAGTGACAGTATTG	98.55	69	1	0	1	69	727925196	727925264	3e-27	122	-	-	-	-	T	T	-	T	-	-	-
100020057|F|0--23:C>G	TGCAGTTGCGGCACCACAAGAAACTAGCTACTACTGTTACCTCAAATCTAGATATTTTCCCTGGATACG	98.55	69	1	0	1	69	727925199	727925131	3e-27	122	C	C	C	C	-	C	C	C	C	C	C
100002998|F|0--18:T>C	TGCAGTAGTACCAAACTGTATAGGCGCAGTCTGTTTCAGTTGCCATTTATGAATTACCTGCTCCACTTT	97.1	69	2	0	1	69	727927656	727927588	1e-25	117	T	T	T	T	T	T	T	T	T	T	T
100004952|F|0--19:C>G	TGCAGCAGATGTACGCATACCCGCACTTAATTCGAGGCCTTACGATCTTGCATAGTAATTTGGCGATTC	98.55	69	1	0	1	69	727927717	727927785	3e-27	122	C	C	C	C	-	C	C	C	C	C	C
100021558|F|0--13:A>G	TGCAGTGACTGCTAAACGTTCTTAAATCATCACTGAGAGCCGCCAGAGCCGTTCGTCGCGTGCCGTAAT	100	69	0	0	1	69	727976850	727976782	7e-29	128	A	A	A	A	A	A	A	A	A	A	A
100008812|F|0--39:T>C	TGCAGAAATCGCTGTCACTTTTGGTTTCAGCAGTCAGGATTATAATTTTCTTATCGACGATCCCGCAAA	100	69	0	0	1	69	727985335	727985403	7e-29	128	T	T	T	T	-	T	T	T	T	T	T
100031149|F|0--37:G>C	TGCAGCATGTACAGGCGGCACCTGGAGCGCCTCACACGTACGAGCAGCAGTCCTTCCTGGTCGTGGATG	100	69	0	0	1	69	727998037	727998105	7e-29	128	-	-	-	-	-	-	-	-	-	-	-
100012790|F|0--33:C>T	TGCAGATTCTTTACCGTTTTACCAGGCCGTACGCACACAGAGGATCCAGCAGATCTAGAGCGACTGACA	100	69	0	0	1	69	728092408	728092476	7e-29	128	T	T	T	T	T	T	T	T	T	T	T
100007586|F|0--43:G>A	TGCAGGGATCGCGATCCCCCAACACAATTACGTGAAGCAATGCGGAACCATTTTGAAGCGGCGTTCGAC	97.1	69	2	0	1	69	728221420	728221488	1e-25	117	G	G	G	G	A	A	G	G	G	G	G
100039075|F|0--33:G>T	TGCAGCGCAACGGCGCCCTTTGTTTGTTTACCGGCCGCTCCTCCTCATAATTGCGTGCCCGCGTCGTTG	100	69	0	0	1	69	728302604	728302536	7e-29	128	T	T	T	T	G	T	T	T	T	T	T
100042450|F|0--12:G>C	TGCAGCAGGTGCGGTCGGATGAGTAGGCGCCGCTGCCGACCTCACCTCCGGCAGCAGGAATGTTGCAGT	98.55	69	1	0	1	69	728434512	728434580	3e-27	122	C	C	C	C	C	C	C	C	C	C	C
100016206|F|0--9:A>G	TGCAGACTTAGGAATCTTCAACGTAATCCGTAAAAACTTCCCGCATCCGTTCGTGGCCAGAAAAATTAG	98.55	69	1	0	1	69	728788365	728788433	3e-27	122	A	A	A	A	G	G	A	A	A	A	A
100002839|F|0--58:T>C	TGCAGTATATGCAACCCGTTATCTCTACGGTTTGTGATAAGTAGTGTTGAAGCTGCTGTGCGACTTATC	98.55	69	1	0	1	69	728788368	728788300	3e-27	122	T	T	T	T	C	C	T	T	T	T	T
100017981|F|0--19:T>C	TGCAGCCGGCCAGCATCTGTCCCAGCATCACCGTTTGCGCTACTGTGTCAGCTCTCATCGCCACAGGCT	98.55	69	1	0	1	69	728896720	728896788	3e-27	122	T	T	T	T	T	T	T	T	T	T	T
100027419|F|0--38:C>A	TGCAGTCAGTGTGGCTCAGTGCACGGGTCATGAAAAAACACACGAAAAACAGTCATGGGACGCGTCGCA	100	69	0	0	1	69	729078730	729078798	7e-29	128	-	-	-	-	A	A	-	A	-	-	-
100016667|F|0--28:C>T	TGCAGTTAGCCGCCCGATGTCCTTTATCCAAGCAGCGGAAACACCTTAGAGCAAGTACAATAGTAGAGC	98.55	69	1	0	1	69	729542974	729542906	3e-27	122	C	C	C	C	T	T	C	C	C	C	C
100019903|F|0--7:C>G	TGCAGGACTACCAATGGCGCCAGCCTCTGACTATGCACGGTGCAGGTGGGCACTGCTGGCGCGACGACG	98.55	69	1	0	1	69	729750498	729750430	3e-27	122	C	C	C	C	G	G	C	C	C	C	C
100000259|F|0--17:T>G	TGCAGTGCACTACTCACTGATAATATCATCACTGTCTGTCCATCTACCGAGATCGGAAGAGCGGTTCAG	100	49	0	0	1	49	729801817	729801865	9e-18	91.6	T	T	T	T	T	T	T	T	T	T	T
100003590|F|0--21:T>C	TGCAGATATATCTACGAACGTTTAAGAGGCCGAATTTACGAGTTAATAGCCGCAGATGCTCATAAAGTT	98.55	69	1	0	1	69	729963136	729963068	3e-27	122	T	T	T	T	T	T	T	T	T	T	T
100017473|F|0--34:G>A	TGCAGAGTTCCCAGGGGTACACGCACCCTTTGCAGAAATCGCCAGCACCGGCCGGCCATGATGGTCATA	98.55	69	1	0	1	69	730538503	730538571	3e-27	122	G	G	A	G	G	G	G	G	G	G	G
100011441|F|0--34:G>A	TGCAGAGTTCCCAGGGGTACACGCACCCTTTGCAGAAATCGCCAGCACCGAGATCGGAAGAGCGGTTCA	98	50	1	0	1	50	730538503	730538552	1e-16	87.9	G	A	A	G	G	G	G	G	G	G	G
100027338|F|0--61:T>G	TGCAGCCACCCCACGCCCAACTACATGGCTGCCTCCACCGGATCACCATATGAAGATCAACTTTGATGC	96.61	59	0	1	4	60	730572273	730572331	2e-19	97.1	T	G	G	G	-	G	G	G	-	T	T
100011954|F|0--17:C>A	TGCAGGTATAGGAAAAGCCATGATTCAAATGCCATGCTCGTTTTGAGTTTATTTGATGGGAGCGCCTGG	98.55	69	1	0	1	69	730912707	730912639	3e-27	122	C	C	A	C	C	C	C	C	C	C	C
100026097|F|0--45:A>T	TGCAGCCTTCCAAAACTACTGCCCAACTGCCTGTGATGGATCACCAGCTGTACGGCGACCCCTCCGGTA	98.55	69	1	0	1	69	730968723	730968791	3e-27	122	-	T	T	A	A	A	A	A	A	A	A
100008385|F|0--45:A>T	TGCAGCCTTCCAAAACTACTGCCCAACTGCCTGTGATGGATCACCAGCTGTACGGCGACCCCTCCGAGA	98.48	66	1	0	1	66	730968723	730968788	1e-25	117	A	A	T	A	A	A	A	A	A	A	A
100025619|F|0--56:T>C	TGCAGCTTGGGGATGTAGTCGAGGACCTGACACACCGTCGTCGGAATGCTCAGCTTTTTCTGCATGCCG	87.69	65	6	2	1	64	730969259	730969196	9e-13	75	T	T	T	T	T	T	T	T	T	T	T
100007398|F|0--50:T>C	TGCAGATTAATCAGCATCTAGCGACCATTCTCAGTTTTTCACTGCTCTTCTTCAGAGCTCAATAGTCAA	98.55	69	1	0	1	69	731044052	731044120	3e-27	122	T	T	C	T	T	T	T	T	T	T	T
100014935|F|0--42:T>C	TGCAGCTTTGCATGGTTCAGAGGGTGCCGTTGTGTATCGCACTAAGCTCCCCTCCGAGATCGGAAGAGC	98.21	56	1	0	1	56	731273171	731273226	5e-20	99	T	T	C	T	T	T	T	T	T	T	T
100019486|F|0--13:A>G	TGCAGGAGGAGAGACATGTGAGAAGTGCATGGGACCTCATCAAGAAGACTACCAGCAGTATCATGGATT	100	69	0	0	1	69	732344083	732344151	7e-29	128	A	A	G	A	G	A	G	A	A	A	A
100005096|F|0--40:A>C	TGCAGCTACGTACGTGGAGCTACCCGCATCCTGACAGGTCACCCGAGCTCGCCCATCCATGCACGCCCG	100	69	0	0	1	69	732537080	732537148	7e-29	128	A	A	A	A	A	A	A	A	A	A	A
100005374|F|0--65:A>G	TGCAGCAATGCATCCCACAACCTGTTCAGAAACCAAAGATACGAAATTCAGGCATATAATAAAAGAGGA	98.55	69	1	0	1	69	732546746	732546814	3e-27	122	A	A	G	A	A	A	A	A	A	A	A
100023798|F|0--8:C>T	TGCAGTAGCTCTGTTTGTTTATGATTATTATGCTTTGTTCAACACATGATTTACACAAGTGGGAGTGTT	98.55	69	1	0	1	69	732547095	732547027	3e-27	122	C	C	C	C	C	C	C	C	C	C	C
100015750|F|0--41:G>C	TGCAGGTTGTTTTCGGCATCCTGTGCTGGAGTATATGCACTGGGCCAGTGTCCGCACGCACGCACGGAC	100	69	0	0	1	69	732604750	732604682	7e-29	128	G	G	G	G	C	C	G	G	G	G	G	wri249
100002381|F|0--22:A>G	TGCAGTTTTCCTTGGTGTACATATTAGTCTGAATCTGAATCCCCCAGCATCGCCTGGATTGCCCCCTGT	100	69	0	0	1	69	732844852	732844784	7e-29	128	A	A	G	A	A	A	A	A	A	A	A
100005605|F|0--62:C>A	TGCAGTTTCTCGTCTCCCTGTAAGTGCAGTTCCGTTGAATCAAACTCTGTCCATGCTAGCTGCGTGTTT	100	69	0	0	1	69	732889049	732888981	7e-29	128	C	A	A	C	C	C	C	C	C	C	C
100020016|F|0--48:C>A	TGCAGCTTTCATGACAAGATATATGCATGTTTTACTAGCGGTGAATGCCGGGGCGGCGGCCCTAGAGTT	100	69	0	0	1	69	733390365	733390297	7e-29	128	-	C	C	C	C	C	-	C	C	C	C
100033614|F|0--10:C>T	TGCAGTGTGTCGTCAAGGAGACCCTTCGGCTCCAACCCGTCGCCCCGATCATCCCGGCACACGAGGCCA	100	69	0	0	1	69	733526180	733526112	7e-29	128	C	C	C	C	T	T	C	C	C	C	C
100023304|F|0--42:C>T	TGCAGGTCTGAATCTCAAAACCTCAGCTTCAGGTCCGAATCGCAGCTTCTTCAGCCAATTTTTACCTAC	100	69	0	0	1	69	733690500	733690568	7e-29	128	-	C	C	C	C	C	-	C	-	-	C
100033021|F|0--39:C>G	TGCAGGCCTGCCCGTGTGGTCGACGTACTCCACACTGTGCCCGCCGAGATCGGAAGAGCGGTTCAGCAG	97.83	46	1	0	1	46	734219509	734219464	2e-14	80.5	C	C	G	C	G	G	C	C	C	C	C
100024660|F|0--41:G>C	TGCAGTCCGAGTCACTCGTGGTCTGGGAACAAGGAACGTCGGCCTCGATCGCGCTACGGTCTGAGATTT	98.55	69	1	0	1	69	734219672	734219604	3e-27	122	G	G	C	G	G	G	G	G	G	G	G
100002079|F|0--41:G>T	TGCAGGTGCTCTACATCTCTAGCTAGAGAGACAAAGATGGAGGACCCTAGCTAGAACATGGCACAAGAC	100	69	0	0	1	69	734236659	734236591	7e-29	128	G	G	G	G	T	T	G	G	G	G	G
100020881|F|0--43:T>C	TGCAGGCACAGACTGCATGTCGCATGGCTGCATGCTAGCTAGCTAATCTACTCTTGGACCATGCACTTG	100	69	0	0	1	69	734534263	734534195	7e-29	128	C	C	-	C	T	T	-	T	T	-	-
100002303|F|0--8:T>G	TGCAGGGCTTCGAACTTGTATACCTCGTTGATACTGCATGGGACATGCACCACCTTGTACTGTCCGAGA	98.48	66	1	0	1	66	735140456	735140521	1e-25	117	T	T	G	T	G	G	T	T	T	T	T
100020161|F|0--51:T>G	TGCAGCAAATGAAACAAAGGTAGTCACATCCATGACCCGTCAGCCAACAATTATTTGAACACTAAAGGG	98.48	66	1	0	4	69	735293743	735293678	1e-25	117	T	T	-	T	-	T	T	T	T	T	T
100005304|F|0--28:T>C	TGCAGCTTGAACTTCAGGCTTCAGAGCATAATTCCGCTAGCCAATCAAGCTCAGGAAGAATTCCACACA	100	69	0	0	1	69	735887220	735887152	7e-29	128	T	T	T	T	T	T	T	T	T	T	T
100019525|F|0--9:T>C	TGCAGAAATTGCGTACGTTGCCGTGAGCTTCTTCGTCAACCAAACCAAGAACAACCAAGAAACAAGAAA	98.55	69	1	0	1	69	736041564	736041496	3e-27	122	T	T	C	T	C	C	T	T	T	T	T
100010802|F|0--21:A>T	TGCAGACCGATCTTCAGCTCAATTCATTCGGATGGTTGAAGCTTCAATCCAAGCAGAGAAGAAGTACCT	100	69	0	0	1	69	736245886	736245818	7e-29	128	A	A	A	A	A	A	A	A	A	A	A
100020815|F|0--6:C>G	TGCAGGCGCTGAACACGTGGGCAGGCAAGAGAGATCAACGCGTCAGTCAGTGACGGGGCTTTACTTTTA	100	69	0	0	1	69	737025867	737025935	7e-29	128	C	C	G	C	C	C	C	C	C	C	C
100010200|F|0--16:C>T	TGCAGGAATTTCCTCACTGCAAGTGGTTTACTGAAGGGTTTGAGTTCAGTACCTCGTTTAAGATACTGC	100	69	0	0	1	69	737179379	737179447	7e-29	128	C	C	-	C	T	T	C	C	C	C	C
100027073|F|0--52:G>C	TGCAGGTGATGTGCAGGCAGCCGTCGGTTTTCTCCACGAAGAACTCGCACTTGGGGCACCGCTTCCACT	100	57	0	0	1	57	737668009	737667953	3e-22	106	G	G	G	G	G	G	G	G	G	G	G
100001663|F|0--26:G>A	TGCAGATAATTAAAATTGACTACCCCGCGATAGTCCTTCCCCTCTGTAGCCAGCTGCAATATCTCCCTA	98.48	66	1	0	4	69	737837739	737837674	1e-25	117	G	G	G	G	G	G	G	G	G	G	G
100014805|F|0--44:T>A	TGCAGGAGCACATAGCCCGAACACAGGGAGAGACGGTGAACATATACTTACACATCCTCTTGAACTTCT	100	69	0	0	1	69	737968756	737968824	7e-29	128	T	T	-	T	T	T	T	T	T	T	T
100017547|F|0--41:A>G	TGCAGGACGGCGGTGCCGAGGTTCTGCTCCTGCTTGAGCTTATCCTTGAGGAACCAGTCGCACACCCGC	98.55	69	1	0	1	69	738562492	738562560	3e-27	122	A	G	G	A	G	G	A	A	A	A	A
100037025|F|0--33:A>C	TGCAGCCAATGAACAAAACGGCATGAGGTGGGCAGGCAGCCACTGCACCGAGATCGGAAGAGCGGTTCA	96	50	2	0	1	50	738794789	738794838	5e-15	82.4	C	A	A	A	C	C	C	C	C	C	C
100000650|F|0--56:C>A	TGCAGCAGCTGATCAGGACTAGTTTATGTATCTAATGGGACTAACCAAGCAAGCAACTGAAGCCGAGAT	100	65	0	0	1	65	738841209	738841273	1e-26	121	C	C	-	C	C	C	C	C	C	C	C
100031687|F|0--67:A>G	TGCAGTTTCTGTGATCAGAGTGATAGTAGGAAGAGTAAGAAAGCCGCGGTGATAGGAAGCGTGCTCTAA	98.55	69	1	0	1	69	738841212	738841144	3e-27	122	G	G	G	G	G	G	G	G	G	G	G
100028257|F|0--52:C>A	TGCAGTAAGCAGGTGGAGGAGCGCTTCGCGATCACTACGCTGCGGGCTCACGCGCGACGTTATTCAGTG	98.55	69	1	0	1	69	739472379	739472311	3e-27	122	C	C	-	C	A	A	C	C	C	C	C
100028257|F|0--38:G>T	TGCAGTAAGCAGGTGGAGGAGCGCTTCGCGATCACTACGCTGCGGGCTCACGCGCGACGTTATTCAGTG	98.55	69	1	0	1	69	739472379	739472311	3e-27	122	G	G	-	G	-	G	G	G	G	G	G
100013348|F|0--60:C>G	TGCAGCTATCGCTGGGTCTTTTATATGTTAGCAGAGTGGGCCTTTTCATAAGAAACAAGACAGAAGGTG	100	69	0	0	1	69	739666943	739667011	7e-29	128	C	C	C	C	C	C	C	C	C	C	C
100013213|F|0--40:C>G	TGCAGCGGCGACCCAAGCTCTCCAGACACTCAGTTAGTCACTTGGAACAAGACCAAGCCATATTGCCGC	100	69	0	0	1	69	739997857	739997789	7e-29	128	G	C	C	C	C	C	-	C	-	-	G
100018041|F|0--16:C>T	TGCAGTCCATACTGCCCTGCGTCTCTTTCGCTCAGCGCTCTGGCGTATCCAAATCCCCTCACACAATCG	98.55	69	1	0	1	69	740247651	740247719	3e-27	122	C	C	T	C	-	C	C	C	C	C	C
100019404|F|0--62:G>A	TGCAGACTGCTATACTTCTCATAATTTGCTTCCGAGCCAAGTGGGAGAATCAGGTGTGCAGTGCTACAC	98.55	69	1	0	1	69	740256610	740256678	3e-27	122	G	G	A	G	A	A	G	G	G	G	G
100000943|F|0--17:C>A	TGCAGCTAGATCTAATCCATCATATTGAGTCCATTGACACGATCCGAGATCGGAAGAGCGGTTCAGCAG	96.3	54	0	2	1	54	740348208	740348259	1e-16	87.9	C	C	C	C	A	A	C	C	C	C	C
100001651|F|0--47:A>G	TGCAGTATATCATAAATCGATCAGTACAATAATAACTTGTGGTCCTTATCATGAGGGGTCCGAGATCGG	100	62	0	0	1	62	740408618	740408679	5e-25	115	A	A	A	A	G	G	A	A	A	A	A
100033593|F|0--6:T>G	TGCAGTTCCTGGGCGACCGGGCCAGGTCCTTCGCCGACGACCTCGCGCGCTACCTCCCGAGATCGGAAG	98.31	59	1	0	1	59	740453311	740453369	1e-21	104	G	G	G	G	G	T	G	G	G	G	G
100033593|F|0--24:G>A	TGCAGTTCCTGGGCGACCGGGCCAGGTCCTTCGCCGACGACCTCGCGCGCTACCTCCCGAGATCGGAAG	98.31	59	1	0	1	59	740453311	740453369	1e-21	104	-	G	G	G	A	A	-	A	-	-	-
100018156|F|0--57:A>G	TGCAGATTAAAATAATTAAAGCAACCATGGAAGTATGGAACAATACATACCAGGAGAACCAGCAAGCCG	100	69	0	0	1	69	740691008	740691076	7e-29	128	A	A	A	A	A	A	A	A	A	A	-
100020006|F|0--21:G>T	TGCAGGTGTATCATGCCGTCTGCCCTATTTTCTACTAAGTGTTTATCAAGTGGGCTTCAGCTGAAGTTC	98.55	69	1	0	1	69	740807229	740807297	3e-27	122	G	T	T	G	-	G	G	G	G	G	G
100025761|F|0--55:C>T	TGCAGCTTCGAGCACCTCAAGGGCCTGGAGGCCAACAAAACTGGCTGCTTGGATCCCCTTCTCCCCGTC	100	69	0	0	1	69	740808302	740808370	7e-29	128	C	C	C	C	T	T	C	C	C	C	C
100029021|F|0--67:A>C	TGCAGTACGTGATACATACAAGACGTATGTGGTATATTGGTTGTAAATAACATTTTGTATTATACGTAG	93.88	49	3	0	1	49	740870699	740870747	9e-13	75	-	-	-	-	-	-	-	-	-	-	-
100006352|F|0--23:G>C	TGCAGCCTGCTAGATATTTTCCTGATGTGAAATTCCCCACGGAGACCAGACCAGCAGCCAATGCTGAAC	100	69	0	0	1	69	740913201	740913269	7e-29	128	G	G	G	G	G	G	G	G	G	G	G
100015282|F|0--31:A>G	TGCAGCATTATCGCTGTGTTGCGTACATCAGACAAAACTTGGTCTTGGCGTGGGCTAAGAAATACTGTA	98.55	69	1	0	1	69	740913204	740913136	3e-27	122	A	A	-	A	A	A	-	A	A	A	A
100015282|F|0--22:G>A	TGCAGCATTATCGCTGTGTTGCGTACATCAGACAAAACTTGGTCTTGGCGTGGGCTAAGAAATACTGTA	98.55	69	1	0	1	69	740913204	740913136	3e-27	122	G	A	A	A	G	G	-	G	G	G	G
100008925|F|0--46:A>G	TGCAGACTCATACATCGGCATATGGTACAACAACGTCACTAAGCGTACATATGTGTGGGTTGCTAACCG	100	69	0	0	1	69	740913733	740913801	7e-29	128	-	A	A	A	A	A	-	A	-	-	-
100023986|F|0--65:C>A	TGCAGTCGAGTTTGTGGGGGAGAAGAAACCAAGAGCGAAGACACCGTTGCTCGAGACGAGCTTGTCGCC	100	69	0	0	1	69	740913736	740913668	7e-29	128	-	C	C	C	C	C	C	C	-	-	-
100022123|F|0--40:C>A	TGCAGTACACGGGCATGTTTCAGTTTCTGGTGTGGAACAGCGAGTCGTCATCATGGGACGTTTTCACAG	98.55	69	1	0	1	69	740914338	740914406	3e-27	122	C	A	A	C	-	C	C	C	C	C	C
100010998|F|0--66:C>T	TGCAGGGTTGGGCCACGTCATAAGTCTACGTCAACTATTTGACGTGTGGATATGTTCCATGCCACGCAT	100	69	0	0	1	69	740985211	740985143	7e-29	128	C	C	C	C	T	T	-	C	C	C	C
100019906|F|0--54:C>T	TGCAGCTCTACATCCAACACATTGTTAATGGGGACTGGTCACCAATTTGTTAGACTATAATTGCTAATT	100	69	0	0	1	69	741078081	741078149	7e-29	128	-	C	C	C	-	T	-	T	C	C	C
100011429|F|0--11:T>C	TGCAGAGCTTATTAAAAATGGTCACTGGGCGGCCTACAAGAACCGAGATCGGAAGAGCGGTTCAGCAGG	100	45	0	0	1	45	741081832	741081876	2e-15	84.2	-	T	T	T	T	T	-	T	T	T	T
100011532|F|0--6:G>C	TGCAGAGGGATGCAGAAAGTGGTTTTCCGTGTCGCCTGGAATGAAGCTGGCTATAAGTAGACCCTCGCC	98.55	69	1	0	1	69	741082664	741082732	3e-27	122	G	G	C	G	-	G	G	G	C	C	C
100008538|F|0--9:T>C	TGCAGCAATTCTATCTGATTCTTCACCGCACTTTTCTTTTAACTACCTGATAATTTTCATTTCTGAACA	100	69	0	0	1	69	741236722	741236654	7e-29	128	T	T	T	T	-	T	T	T	C	C	C
100008538|F|0--37:T>G	TGCAGCAATTCTATCTGATTCTTCACCGCACTTTTCTTTTAACTACCTGATAATTTTCATTTCTGAACA	100	69	0	0	1	69	741236722	741236654	7e-29	128	T	T	T	T	G	G	T	T	-	-	-
100047640|F|0--57:T>G	TGCAGGTTTGCAATTCGAGTGGGGGAATGAATTAATAAGGCCTGCTTGATGTTAAACTACGTGTTAGGA	100	69	0	0	1	69	741266421	741266489	7e-29	128	-	T	T	T	-	-	-	-	T	T	T
100017185|F|0--44:C>G	TGCAGGTTTGCTATTCAAGTGGGGGAATGAATTAATAAGGCCTGCTTGATGTTAAACGACGTGTTAGGA	95.65	69	3	0	1	69	741266421	741266489	7e-24	111	C	C	-	C	G	G	C	C	-	-	-
100024463|F|0--11:T>C	TGCAGGCATGGTTGTGATCTCTGGGATCGAGAGCGAATGTAGAGCGTGGAAGCTAGCTGGCTTCCTGAA	100	69	0	0	1	69	741276609	741276541	7e-29	128	C	C	T	C	-	C	C	C	T	T	T
100020426|F|0--30:C>G	TGCAGCTACCGCTAGTCGCCACGATCAAATCGATGTCACAGCATCCAAATCATGAACGGTATGTGTCAC	100	69	0	0	1	69	741290709	741290777	7e-29	128	C	C	C	C	C	C	C	C	-	-	-
100003040|F|0--68:A>G	TGCAGCATCAGCATCACCGCTAATTCTCCTTGAATCATTCCACGAGCTGTAGAATAGAAGACCGACCGA	95.92	49	2	0	20	68	741593158	741593206	2e-14	80.5	A	A	-	A	-	A	A	A	-	-	-
100003040|F|0--22:A>T	TGCAGCATCAGCATCACCGCTAATTCTCCTTGAATCATTCCACGAGCTGTAGAATAGAAGACCGACCGA	95.92	49	2	0	20	68	741593158	741593206	2e-14	80.5	A	A	-	A	-	A	A	A	-	-	-
100007403|F|0--37:G>A	TGCAGGGTTGCACCAACAGTGCTAGCTAGTAGGAACGGTTCAACTTCGGGCACCGAGATCGGAAGAGCG	100	55	0	0	1	55	741593282	741593228	4e-21	102	-	G	G	G	-	-	-	-	G	G	G
100012024|F|0--14:T>A	TGCAGCTCCTCTCCTTCCCTCTGCACCGTGAAGCATCCACCGAGATCGGAAGAGCGGTTCAGCAGGAAT	100	42	0	0	1	42	741600612	741600653	7e-14	78.7	T	T	T	T	T	T	T	T	-	-	-
100012024|F|0--11:T>A	TGCAGCTCCTCTCCTTCCCTCTGCACCGTGAAGCATCCACCGAGATCGGAAGAGCGGTTCAGCAGGAAT	100	42	0	0	1	42	741600612	741600653	7e-14	78.7	T	T	T	T	T	T	T	T	A	A	A
100029050|F|0--47:T>C	TGCAGGGCGATTGGTCGTCCCTCCATTATTAACCCGACGCATCGTTCTCGCCCGACGCATGAGAATTTA	100	69	0	0	1	69	741699174	741699242	7e-29	128	T	T	T	T	C	C	T	T	T	T	T
100021752|F|0--20:T>C	TGCAGCTGCTGGTTATAGTATAATTTTACAATTTCCCTAACCGAGATCGGAAGAGCGGTTCAGCAGGAA	100	43	0	0	1	43	741888959	741888917	2e-14	80.5	-	T	T	T	-	-	-	-	C	C	C
100021406|F|0--61:G>C	TGCAGGTTTTAGCTTCCGCTCTTGATCTTGCTGCTCGGGGTTCTGATGGGTTTTGTTGTTTGACGGCCG	100	69	0	0	1	69	742004083	742004015	7e-29	128	-	G	G	G	-	-	-	-	-	-	-
100030863|F|0--30:A>G	TGCAGAAGGTCGTGCTGAAGCTGGACGTGCACGATGACCGAGATCGGAAGAGCGGTTCAGCAGGAATGC	100	40	0	0	1	40	742046513	742046552	9e-13	75	-	A	A	A	-	-	-	-	G	G	G
100028964|F|0--30:A>G	TGCAGAAGGTCGTGCTGAAGCTGGACGTGCACGATGACCGGCACAAGGCCAAGGCGCTCAAGGCCGTCT	100	69	0	0	1	69	742046513	742046581	7e-29	128	-	A	A	A	-	-	-	-	G	G	G
100010221|F|0--46:G>C	TGCAGCCACCACACACAAGAAAAGCAAAATCAGCAAGCCGTTGGAGGAAAACCAAGAACCCCAATCAAG	100	69	0	0	1	69	742046516	742046448	7e-29	128	-	G	G	G	C	C	-	C	C	C	C
100032233|F|0--67:T>C	TGCAGTCAAACTTCTCCCAGAAGCTGGCTGTTTGGTTGGGCTGCTGGCTTCAAAGCTGGGGAAGCTGTT	100	67	0	0	1	67	742191236	742191170	9e-28	124	-	-	-	T	-	-	-	C	-	-	-
100027887|F|0--53:A>G	TGCAGCTCTCGTTAGAAGGCGGAGAAGGTGATGACGTGGTGCCCGGAATCAGCAAAAGTGTCGTGAAGG	100	69	0	0	1	69	742286578	742286510	7e-29	128	A	A	A	A	-	A	A	A	G	G	G
100015314|F|0--35:G>A	TGCAGCGCATCATATGACATGTTGCCGATGCACATGAACTTTTTGGATTCCCGAAGCATTTTCAACAAG	100	69	0	0	1	69	742649179	742649111	7e-29	128	A	A	G	A	G	G	A	A	A	A	A
100007162|F|0--9:A>T	TGCAGGTTTATGTGGACGGCACCACACCACAACCATGTCCACCCCACCAAAGGAAAGCCGAGATCGGAA	100	60	0	0	1	60	742845231	742845290	7e-24	111	T	T	A	T	A	A	T	T	T	T	T
100012569|F|0--63:G>A	TGCAGAGACAATGGAAGCAGAGGCAACGAGCAGTGTCAACCACGAATTCTGGAACGAAACCACGGGCAC	98.55	69	1	0	1	69	742845234	742845166	3e-27	122	G	G	A	G	A	A	G	G	G	G	G
100019975|F|0--59:A>T	TGCAGCCGGCGCAAGCTTTAATCCGATTCTCAATTTGCTCATTATCACTGGATGGGCTGACTCAATGTT	100	69	0	0	1	69	743377569	743377637	7e-29	128	A	A	-	A	A	A	A	A	T	T	T
100005676|F|0--6:C>T	TGCAGGCTGGAGACTGGGATGTTGTAATTGAAGATCCTACTGAAAGGCATTTCTCTTGGATGTAGGTTC	100	69	0	0	1	69	743496211	743496279	7e-29	128	C	C	C	C	T	T	C	C	T	T	T
100005676|F|0--24:T>C	TGCAGGCTGGAGACTGGGATGTTGTAATTGAAGATCCTACTGAAAGGCATTTCTCTTGGATGTAGGTTC	100	69	0	0	1	69	743496211	743496279	7e-29	128	T	T	T	T	-	T	T	T	-	-	-
100018213|F|0--45:C>A	TGCAGTCCTTCAACACCTCCCTGGTCAATGGCATCTGCGTTGTCCCCTTGGATGTTGCTGAAATCAGAT	100	69	0	0	1	69	743496214	743496146	7e-29	128	C	C	C	C	C	C	C	C	A	A	A
100002343|F|0--51:A>T	TGCAGTCCTTCAACACCTCCCTGGTCAATGGAATCTACGTTGTCCCCTTGGATCTTGCTGAAATCGGAT	94.2	69	4	0	1	69	743496214	743496146	3e-22	106	A	A	A	A	A	A	A	A	A	A	A
100020983|F|0--47:C>G	TGCAGATGGGATTGCTTTAGGGCTTAGACTGCCACGATTGATTATTTCATCTAAACCATAGATATGACA	100	69	0	0	1	69	743556902	743556834	7e-29	128	C	C	C	C	-	G	C	G	-	-	-
100014043|F|0--48:T>C	TGCAGAGTTGCAATACTGTAGACAGACTGTAATTAGCAGATTCAGTTCTACTACGAGAGAAATCATAAA	98.55	69	1	0	1	69	743649307	743649239	3e-27	122	T	T	T	T	C	C	T	T	T	T	T
100029284|F|0--60:G>A	TGCAGGTTGCTTGGCTCCATTTGCTGGGGCTGGTGCGCCGTCTTTGGCACCCTCCTTGGTGCCTTCTTT	100	69	0	0	1	69	743651180	743651112	7e-29	128	A	A	G	G	G	G	A	A	G	G	G
100012703|F|0--54:A>G	TGCAGGAGAGGCCAAGCTGGACTGAAATTTTATAAAGGCTGAAAGTTGAGGAGAAGGCCAAGCTGGACT	92.75	69	5	0	1	69	743654018	743654086	1e-20	100	-	A	A	A	-	-	-	-	G	G	G
100017321|F|0--61:C>G	TGCAGCTTTGGGCATCCATCGGGTCATCTTTGAATCTGACTCACAAGTGCTAGTGCATGCACTCAACTC	98.55	69	1	0	1	69	743755613	743755681	3e-27	122	C	C	-	C	G	G	C	C	-	-	-
100003357|F|0--13:A>T	TGCAGGGGCATGAATCTGTTAACGTCAACGAAAAAAATAGCATGCTATACAAAATAGCCCGAGATCGGA	100	61	0	0	1	61	743759566	743759626	2e-24	113	A	A	A	A	A	A	A	A	T	T	T
100023343|F|0--53:T>G	TGCAGCCCGTGGAGGTGGAGCTCGGCCACAATAATCCCAGGAGCTGCTATTGCTGTGCCACCCGAATTC	100	69	0	0	1	69	743759569	743759501	7e-29	128	-	T	T	T	T	T	-	T	G	G	G
100023343|F|0--52:C>G	TGCAGCCCGTGGAGGTGGAGCTCGGCCACAATAATCCCAGGAGCTGCTATTGCTGTGCCACCCGAATTC	100	69	0	0	1	69	743759569	743759501	7e-29	128	G	C	C	G	C	C	G	G	-	-	-
100001702|F|0--37:G>A	TGCAGGTGCAGGTTCAGAGGAGCAGCGTCCATCTACAGTTGACGTACAAGACACGTCCCACGTGCATGC	95.65	69	3	0	1	69	743766927	743766859	7e-24	111	-	-	-	G	A	A	G	A	-	-	A
100001702|F|0--25:C>T	TGCAGGTGCAGGTTCAGAGGAGCAGCGTCCATCTACAGTTGACGTACAAGACACGTCCCACGTGCATGC	95.65	69	3	0	1	69	743766927	743766859	7e-24	111	-	-	-	C	-	C	C	C	-	-	-
100012115|F|0--62:C>T	TGCAGTGCAGTGCTAGCTAGCGACAGTCCAAGCTCACCGTCATCCATGGCTCTCCAGCTTCTCCCCTCC	98.55	69	1	0	1	69	744273044	744273112	3e-27	122	-	C	C	C	-	-	-	-	-	-	-
100023997|F|0--6:T>C	TGCAGGTGATAGGAACCGCAACCGCAACCGCAACCGCAACCACATATGATTGAGCACTAGTTTAATCAT	98.55	69	1	0	1	69	744425734	744425802	3e-27	122	C	T	T	C	C	C	C	C	C	C	C
100006380|F|0--14:T>G	TGCAGCCTAAGGATTAACTAATAGTGCTATCCTCCAGTTTACAGAGCATTAAAATAATGACACAATGGA	100	69	0	0	1	69	744663513	744663581	7e-29	128	T	T	-	T	-	T	T	T	T	T	T
100023411|F|0--39:T>G	TGCAGCTGCGTGCGTGCCTGCTTTCAGTAACGCGTGAACTCTCCTCCACGTAATGCCGTCCACACACAT	100	69	0	0	1	69	744691160	744691092	7e-29	128	T	T	-	T	T	T	T	T	T	T	T
100022883|F|0--46:G>A	TGCAGTTGCATGTACTGAGCATGTTTATACTCAACATGTCTCAAATGGGAACAACTAGCATAGAATGGG	95.77	71	1	1	1	69	744800301	744800371	2e-24	113	G	G	G	G	-	-	-	-	G	G	-
100019597|F|0--67:C>T	TGCAGGTCCTTGTGATGCCTTGTGGAGAGCTAGCTACAGTGAAAATCATCGAGCGGGACTCCTCTCGCC	100	69	0	0	1	69	744898317	744898249	7e-29	128	C	T	T	T	T	T	C	C	C	C	C
100023205|F|0--52:G>A	TGCAGGGCGACGTCTCCACGACGCACCCCAGGGGCATCCCCTTCGTGGGCGGGCCCAAGCACGTGGCCG	100	69	0	0	1	69	744909056	744909124	7e-29	128	G	G	G	G	G	G	G	G	G	G	G
100001674|F|0--65:G>T	TGCAGCTGGCCATACAATGCCTCCAATATCTTGTCCCCCTTGGGCAGCTTCTCTGCCAGGTTGAAGGCC	100	69	0	0	1	69	745070675	745070743	7e-29	128	G	G	G	G	T	T	G	G	G	G	G
100007824|F|0--21:T>C	TGCAGCACATCGGCACGTCCATGTGGCCTGGTTAAGCACCTTCCCTATGGTAAATTTGTGTGCCGAGAT	98.46	65	1	0	1	65	745071405	745071341	5e-25	115	T	T	T	C	C	T	T	T	T	C	T
100007824|F|0--15:C>T	TGCAGCACATCGGCACGTCCATGTGGCCTGGTTAAGCACCTTCCCTATGGTAAATTTGTGTGCCGAGAT	98.46	65	1	0	1	65	745071405	745071341	5e-25	115	C	C	C	C	C	C	C	C	C	C	C
100014432|F|0--8:G>A	TGCAGATGGAGCATCGATCTCCTCGGCTTTTTCGAAGCAACCGCAACCTGGTGCCGCCGAAGCCACCCC	98.55	69	1	0	1	69	745072971	745072903	3e-27	122	G	G	G	G	G	G	G	G	G	G	G
100014432|F|0--32:C>T	TGCAGATGGAGCATCGATCTCCTCGGCTTTTTCGAAGCAACCGCAACCTGGTGCCGCCGAAGCCACCCC	98.55	69	1	0	1	69	745072971	745072903	3e-27	122	C	C	T	C	C	C	C	C	C	C	C
100027437|F|0--25:T>C	TGCAGGTATTGCCCCATGAGATTGTTGTCGTCGAGGAGGAGCGCTATTGGGATCTGTTGGATAAAATGC	98.55	69	1	0	1	69	745314977	745314909	3e-27	122	T	C	C	T	T	T	T	T	T	T	T
100030081|F|0--6:T>C	TGCAGATCGCCCCGTCATCGAACATCACATCCACGTCGATGGAGACCTCGACGACCTGGCCGAGCCACG	98.55	69	1	0	1	69	745316014	745316082	3e-27	122	T	T	C	T	T	T	T	T	T	T	T
100025829|F|0--40:A>C	TGCAGAAGCTGTGGCGCCTCGACCTGTCCAAGAACAAGCTAACCGAGATCGGAAGAGCGGTTCAGCAGG	100	45	0	0	1	45	745337626	745337670	2e-15	84.2	A	A	A	A	A	A	A	A	A	A	A
100010860|F|0--50:C>G	TGCAGATAGAGTGAGTGGCTATTGGACTCGTACGTGAACTCCAATCATGACTTCGAGACTATACATTTT	98.55	69	1	0	1	69	746256360	746256428	3e-27	122	-	C	C	C	G	G	-	G	C	C	C
100029528|F|0--63:A>G	TGCAGTGTAGCATCATCGGCGCCCGTCGGTGAACATCGATGCTGCACTGGAGCTTCGCCGCCGACTTTC	95.65	69	3	0	1	69	746265080	746265012	7e-24	111	A	A	-	A	-	-	-	-	A	A	A
100021565|F|0--34:C>T	TGCAGGTTCAGATGAACAGTCTCAGTCGAATCATCTTTCACTTGAGGGTTTTATTTTTCCGTCACATAT	98.55	69	1	0	1	69	746265789	746265857	3e-27	122	-	C	C	C	T	T	-	T	C	C	C
100014409|F|0--44:A>C	TGCAGTTGGGGATAGGGTAGCATATGCCGTGCATATTACTTCAAAGAAGGAGCAGCAGATCATAGCGTG	98.55	69	1	0	1	69	746267136	746267204	3e-27	122	A	A	-	A	-	A	A	A	-	-	-
100019068|F|0--67:G>A	TGCAGCCCTGCATCCATCCATATTCACGTACTACCCACTAAACCACCGCCAATAACACTCACATGATGG	100	69	0	0	1	69	746375357	746375425	7e-29	128	-	G	G	G	A	A	-	A	G	G	G
100022672|F|0--20:T>G	TGCAGCTTTCCTGTGAAGCATACTGAAACGCTGAAGCTCCAGCAGTCTTGATTCTGCATCCAAGTTTCC	98.55	69	1	0	1	69	746559317	746559385	3e-27	122	-	-	-	-	G	G	-	G	-	-	-
100015261|F|0--55:T>G	TGCAGTGCCCGGTTTTAGGAACCTTCTAGAAGTTCCAGACATTTTTTCCGGCTTTTGGAAACTTATAGA	98.55	69	1	0	1	69	746582990	746583058	3e-27	122	T	G	G	T	-	T	T	T	G	G	G
100024624|F|0--41:G>C	TGCAGATAATGGCCGTTTGGGTCTTTGTTTTTGTCTGTTTAGATTGACAGCGATCGGAAGCCATACGTG	98.55	69	1	0	1	69	747290630	747290562	3e-27	122	C	C	-	C	G	G	-	G	-	C	-
100001837|F|0--40:C>T	TGCAGATCAAGCCAGGCAAGACGACACAACCCTGAATTTCCACAGCAATTATACTACATCTTGCTGCTG	97.1	69	2	0	1	69	747296493	747296425	1e-25	117	T	C	C	C	T	T	C	C	C	-	C
100013206|F|0--43:G>A	TGCAGTACAAGATTCGGTTTTGGGAACTTTCGAGAAATTTTTCGAACCGAGATCGGAAGAGCGGTTCAG	100	49	0	0	1	49	747302351	747302303	9e-18	91.6	G	G	-	G	-	-	-	-	-	G	-
100016619|F|0--46:T>C	TGCAGCTTCACATCTAAACAATGCATGCGTGCATGCCACAGGATCATCTTCGGCTCTTCCTTCACTCTC	90.77	65	4	1	1	63	747409750	747409814	4e-16	86.1	T	T	T	T	T	T	T	T	T	T	T
100001732|F|0--27:A>G	TGCAGATCCAAGGAGGATAGGAAGGCAACTAGGCAAGCATACTGAACACATCAACAACACCGAGCCGAG	98.51	67	1	0	1	67	747944424	747944490	4e-26	119	G	G	A	G	A	A	A	A	A	G	A
100017537|F|0--22:A>G	TGCAGTCACATTTGCCTTTGCAAGAAGGCCCTGACTTGGTTTATCGTTGTGCCTCTTGTCGGTACCACT	100	69	0	0	1	69	748413093	748413161	7e-29	128	A	A	-	A	-	-	-	-	-	A	-
100023472|F|0--68:G>A	TGCAGTACTGAAAAGGCTCTACTACTCTCTTATTTAATGAATGAAGTAAATATTTTGCCTCCGTTTCGG	100	69	0	0	1	69	748628363	748628431	7e-29	128	G	G	-	G	A	A	-	A	-	G	-
100007270|F|0--59:G>C	TGCAGCTGCCCCCCATGACCATTGCCAGCAGAAATGTTCATCTTTTACATTTACAGTTTGAGTTCAGAT	97.1	69	1	1	1	69	748789954	748789887	5e-25	115	-	G	G	G	C	C	G	C	-	-	-
100007270|F|0--36:T>G	TGCAGCTGCCCCCCATGACCATTGCCAGCAGAAATGTTCATCTTTTACATTTACAGTTTGAGTTCAGAT	97.1	69	1	1	1	69	748789954	748789887	5e-25	115	-	T	T	T	-	G	T	G	G	-	G
100005485|F|0--68:A>T	TGCAGAGAATCCCCAGAGTATACTTAGTAGTACAATCTATATCGTGGTGTCACACCCGATAGCAGCACA	100	69	0	0	1	69	748794152	748794220	7e-29	128	A	T	T	A	A	A	T	A	A	A	A
100002852|F|0--11:T>C	TGCAGCTGCCGTGCTCTGAGCAGTCGCCATACTCGTAACATTTCAGTATTCTTGTCGACCGAGATCGGA	100	61	0	0	1	61	748821317	748821257	2e-24	113	T	T	C	T	T	T	C	T	T	T	T
100018800|F|0--32:A>G	TGCAGGACTCGGCTGCCAACGGAACCAGGCACACGTCAAGATTAGTGCTAGCAATATATTGGCTCTAAA	98.55	69	1	0	1	69	748926734	748926666	3e-27	122	G	A	A	G	-	A	A	A	A	G	A
100018800|F|0--24:C>A	TGCAGGACTCGGCTGCCAACGGAACCAGGCACACGTCAAGATTAGTGCTAGCAATATATTGGCTCTAAA	98.55	69	1	0	1	69	748926734	748926666	3e-27	122	-	C	C	C	-	C	C	C	C	-	C
100015848|F|0--51:A>C	TGCAGGCGACAAGTCTGGACGCGCTTGTCCACACGTCAATACCCGACCTGCATCTGTCAACAACGCCAG	100	69	0	0	1	69	748987518	748987586	7e-29	128	A	A	A	A	C	C	A	A	A	A	A
100004144|F|0--62:C>G	TGCAGAAAGTCCTGCTGCGAGTAACCTAACAGTCGCTGAAAAGCCTCAAGCAGAGAGTTCTGCTACTGC	100	69	0	0	1	69	749602979	749602911	7e-29	128	C	C	C	C	G	C	C	C	C	C	C
100001832|F|0--26:T>C	TGCAGCAGCAAATTAAATGAGAGAAGTGCGGACTGTTAGAAATTATGCTACTAAATTTATTGTCCGAGA	100	66	0	0	1	66	749612310	749612245	3e-27	122	T	T	T	T	-	-	T	-	-	T	-
100000880|F|0--9:C>A	TGCAGGAAACTATGTGTGAGACAGAAACATTGCTTTAAAACCTTCATGCTTCTGCCGAGATCGGAAGAG	98.25	57	1	0	1	57	749858674	749858730	1e-20	100	A	A	C	A	A	A	C	C	C	A	C
100035741|F|0--25:A>G	TGCAGACCTAATCGGTGCGTCTACGAATCGATGGGCTTTGTGCGGGAGCAAGCCCAGTTAACCACAATG	98.55	69	1	0	1	69	749959944	749960012	3e-27	122	-	G	-	-	A	A	G	A	-	-	-
100023935|F|0--5:C>T	TGCAGCGCAGGCACCGTGTACAGGTCATCCGGGAGGCTCCCAGCGAGGCCATTGCCGTCGAGAGAGAGC	100	69	0	0	1	69	749995695	749995763	7e-29	128	C	C	-	C	T	T	-	C	C	C	C	wri274
100017177|F|0--52:C>T	TGCAGAGGCTGAGCTTACAGGACAACAACCTCTCCGGTGACCTCGACAACCTCGGTAACCTGTCGCAGC	100	69	0	0	1	69	749995698	749995630	7e-29	128	C	C	T	C	C	C	T	C	C	C	C
100024722|F|0--46:C>G	TGCAGCCGCTGGATTCAGCTCGGCGCATTCTACCCGTTCGCCAGGGCCCATGCGGAGAAGACAACCCTA	100	69	0	0	1	69	750114805	750114873	7e-29	128	C	G	G	C	C	C	G	C	C	C	C
100021709|F|0--64:G>T	TGCAGAGCTCCTGGGTGGTGTTGCCGTTGAAGCCGCAGATGTCGGCGCCCATCATGGGGATGCCGAAGA	98.55	69	1	0	1	69	750114808	750114740	3e-27	122	G	G	G	G	G	G	G	G	T	G	T	wri313
100021709|F|0--25:G>A	TGCAGAGCTCCTGGGTGGTGTTGCCGTTGAAGCCGCAGATGTCGGCGCCCATCATGGGGATGCCGAAGA	98.55	69	1	0	1	69	750114808	750114740	3e-27	122	G	G	G	G	G	G	G	G	G	G	G
100030916|F|0--17:G>A	TGCAGTAGTAGGATGTTGCCGCCGGCCAGGTACGCGTTTGCCAAGTCCGCTGGCGCCGAGATCGGAAGA	100	58	0	0	1	58	750115265	750115208	9e-23	108	-	G	G	G	G	G	G	G	G	-	G
100028622|F|0--56:G>T	TGCAGCCCCATGATGACCACCTTGTCGATGACCTGCGCCCGAGTCGGCGCGTATGAGTTTCGCACCACA	100	69	0	0	1	69	750115544	750115476	7e-29	128	G	G	T	G	T	G	T	G	G	G	G
100000552|F|0--54:C>A	TGCAGTCGCCACCAAAGAGCTTCACCATCTATGTAAACAACGTTGAGCTCAAGGCAGCCCGCACCATGT	100	69	0	0	1	69	750116825	750116893	7e-29	128	A	A	C	A	C	C	C	C	C	A	C	wri314
100000552|F|0--60:G>A	TGCAGTCGCCACCAAAGAGCTTCACCATCTATGTAAACAACGTTGAGCTCAAGGCAGCCCGCACCATGT	100	69	0	0	1	69	750116825	750116893	7e-29	128	-	G	G	G	G	A	G	A	A	-	A
100007635|F|0--10:A>G	TGCAGATAGTACTTCTGGACAGCTACTTCTACAACCGAGATCGGAAGAGCGGTTCAGCAGGAATGCCGA	100	37	0	0	1	37	750151485	750151449	4e-11	69.4	A	A	-	A	G	G	-	A	A	A	A
100005715|F|0--10:A>G	TGCAGTCGTCACCAAAGAGCTTCACTATCTATGTAAACGGCGCTGAGCTCAAGGCAGCCCGCACCAAGT	100	69	0	0	1	69	750279690	750279622	7e-29	128	G	G	-	G	A	A	-	A	A	G	A
100027460|F|0--21:A>C	TGCAGGCCGTACGTCGTTTACAATCATCTCGTGGATGCAGTACTTGACGCCTTTCCGTGCCGTTTTCCC	100	69	0	0	1	69	750395742	750395674	7e-29	128	-	C	C	C	C	C	C	C	C	-	C
100017157|F|0--60:C>G	TGCAGGCCACATCTGGCGGGGCCTCCTTCTCATCATAGACAACATCATCTAGATCCTCCTCCCGAGATC	98.44	64	1	0	1	64	750608746	750608809	2e-24	113	C	C	C	C	C	C	C	C	C	C	C
100002054|F|0--50:T>C	TGCAGCTTTCTATCAAACCAAGGAAGAGCTGGCCTCTGGTTGGCCTGAAATACTGCAAGAGCCATCTGA	98.55	69	1	0	1	69	750628579	750628511	3e-27	122	-	T	T	T	C	C	T	T	T	-	T
100002095|F|0--47:T>A	TGCAGGTTAGTACTGTACGTAGCACTAGAACTCTGCCTCGACTGAAATAAAAAATCTCCTCCAAATTTT	100	69	0	0	1	69	750745822	750745890	7e-29	128	T	T	T	T	T	T	T	T	T	T	T
100026777|F|0--36:A>G	TGCAGCGGTCAAGGCATCGACCTCGGACTGCGCGAGACGGATGTACACATCCTGCACGACCTCCGAGAT	98.46	65	1	0	1	65	750745825	750745761	5e-25	115	G	G	A	G	G	G	A	G	G	G	G
100004321|F|0--61:T>A	TGCAGTTCTCTTCCTTGCCGTAACAGTTTTTCTCTCTTCCACGCGGTTGTAGGCTCAAAGATATATCTC	100	69	0	0	1	69	750959845	750959777	7e-29	128	-	T	T	T	-	A	T	A	A	-	A
100024318|F|0--52:G>A	TGCAGTGCAGCTGCTGGTACAACCGTACAAGTACAAGTGCAAGCCGGCCCTCGTGCGTTGAATTTGTGA	100	69	0	0	1	69	750980242	750980174	7e-29	128	G	G	G	G	A	A	G	A	-	G	-
100016684|F|0--25:C>T	TGCAGCTAATGGTACAAGTGCAAGTCGGCCCTCTTGCGTTGAATTTGTGATGGCCGCCCATTTGACCAT	100	69	0	0	1	69	750982243	750982175	7e-29	128	C	C	C	C	C	C	C	C	C	C	C
100003867|F|0--21:T>C	TGCAGGCTCCTAAATTACTCGTAAAGTTAGAAAAGTAATCTCCTAGATGGGATCAACTACTCCTGGGAC	100	69	0	0	1	69	750990114	750990182	7e-29	128	T	T	T	T	C	C	T	C	C	T	C	wri316
100029142|F|0--7:C>T	TGCAGCCCGCGCAGGCTACCCAGGACATGACTTACGCCACCACGGACGAGGAGTTCGAGCAGCAGATGA	100	69	0	0	1	69	751061665	751061733	7e-29	128	C	C	C	C	T	T	C	C	C	C	C
100018039|F|0--13:A>G	TGCAGTTACGACGACTGATCCTCCTTGCCGGTGGAGGACATGACGATCTCCTCCTTACCCGAGGATCCG	100	69	0	0	1	69	751061668	751061600	7e-29	128	A	A	A	A	G	G	A	G	G	A	G	wri312
100015272|F|0--67:A>C	TGCAGGAATAGGGCGAGTAACCGCGATGTCCACCTGTCCTTGTACTGTGCCGAAGAGAATTTTATTGAG	100	69	0	0	1	69	751201055	751200987	7e-29	128	A	A	A	A	-	C	A	C	C	A	C	wri315
100001278|F|0--68:A>G	TGCAGAACAAAAATGGCTCAAAATTTACAGCAGCACCACCACGGAGCAATCCGCCTAGCACAGGACCGA	100	68	0	0	1	68	751896572	751896505	2e-28	126	A	A	A	A	-	A	A	A	A	A	A
100003362|F|0--23:C>A	TGCAGCTATAGATCTGGGTGCACCAGCGCCGTATCACCCTTCATACTGGGCTCTATAGATCTGGTCACC	100	69	0	0	1	69	752105707	752105639	7e-29	128	C	C	C	C	C	C	C	C	C	C	C
100003996|F|0--41:T>C	TGCAGCGAGCGCAAAAATATTTGGCAACGCACTGTATCATTTGACTGTAGCCATGTGTGCCGTGTGCAC	98.55	69	1	0	1	69	752110881	752110813	3e-27	122	T	T	C	T	C	C	C	T	T	T	T
100008198|F|0--21:A>G	TGCAGAATACACAATGATTTGAGGAATTCGGATGTTACCCAAGGTCATACGTGGATGTAGTTTATGAGC	100	69	0	0	1	69	752343178	752343246	7e-29	128	A	A	A	A	G	A	A	A	A	A	A
100008198|F|0--11:C>A	TGCAGAATACACAATGATTTGAGGAATTCGGATGTTACCCAAGGTCATACGTGGATGTAGTTTATGAGC	100	69	0	0	1	69	752343178	752343246	7e-29	128	C	C	C	C	-	C	C	C	C	C	C
100025047|F|0--60:G>A	TGCAGTCTGAAGCTCGTCTATATAAAGACGCTGTCTAGGCCCTAGGGAAATCAAGCATGCGCAGTGTGG	100	69	0	0	1	69	752450856	752450788	7e-29	128	G	G	G	G	G	G	G	G	G	G	G
100006169|F|0--6:T>G	TGCAGGTTGTAAAGTGGTCTGTATATCGTGTGATCGTAATTGCCGAGATCGGAAGAGCGGTTCAGCAGG	100	45	0	0	1	45	752595075	752595119	2e-15	84.2	T	T	G	T	T	T	G	T	T	T	T
100024047|F|0--8:C>G	TGCAGCATCAAATAGGGATTGTCCTCTCCCGCTTGCTGGCGCATGCTGCGCCCTCCCGTGAGCCGTGGG	98.55	69	1	0	1	69	752978241	752978173	3e-27	122	C	C	-	C	G	G	-	C	C	C	C
100024047|F|0--41:C>T	TGCAGCATCAAATAGGGATTGTCCTCTCCCGCTTGCTGGCGCATGCTGCGCCCTCCCGTGAGCCGTGGG	98.55	69	1	0	1	69	752978241	752978173	3e-27	122	C	C	T	C	-	C	T	C	C	C	C
100009239|F|0--47:A>G	TGCAGGCAAGATTTCTCGCTTTTCCCCATTGGCCCATAGAGCTCCGCATCGAAGGCCGAGATCGGAAGA	98.39	62	0	1	1	61	753064331	753064392	9e-23	108	A	A	A	A	A	A	A	A	A	A	A
100016380|F|0--32:G>C	TGCAGCTGGCCCTTCTTCCAATCCAGATCTTGGCAAGCTAGTATCCACGTGAACTTTTGCAAACCCGTG	100	69	0	0	1	69	753095959	753095891	7e-29	128	C	C	-	C	G	G	-	C	C	C	C
100012206|F|0--59:T>C	TGCAGCGTCAATCAGGCCATGTATATATCAATTAGAAAGTGCTGAAAATTTGTGTGACCTGATGACATT	98.55	69	1	0	1	69	753101819	753101751	3e-27	122	-	-	-	-	C	C	-	C	-	-	-
100037431|F|0--51:T>G	TGCAGAGCGCCGTCGCCAGGCAGCCCATCGGCGTGGCCATCGAGGTCCCCATCAGCATGCAGTTCTACA	97.1	69	2	0	1	69	753231841	753231909	1e-25	117	G	G	G	G	-	G	G	G	G	G	G
100006143|F|0--41:A>G	TGCAGGTTTTCAAGAATTCAGAAACAACACATTTGCAAGAAATACTAGAACATTAGAACAGCAATCCAC	100	69	0	0	1	69	753288041	753288109	7e-29	128	A	A	-	A	A	A	-	A	A	A	A
100035541|F|0--58:A>C	TGCAGCACCGCCAACCCCATTGCCACCCTCAACACCGGGAACGACATCGTCACGCTCAACGCCACCGAG	100	67	0	0	1	67	753436692	753436626	9e-28	124	-	C	-	-	-	C	C	C	-	-	-
100028230|F|0--33:T>C	TGCAGTTGGTACAGATTGTGTATGAGTATTCCGTGCAGGACCGAGATCGGAAGAGCGGTTCAGCAGGAA	95.35	43	2	0	1	43	754370435	754370477	4e-11	69.4	-	C	-	C	-	T	-	T	-	-	-
100013493|F|0--35:C>T	TGCAGCTAATCTAACCTCTAATGTTTTCCCATCAACCAGGCGCCCATTCATGCGTTCAATAGCTGCTGT	100	69	0	0	1	69	754499309	754499241	7e-29	128	C	C	C	C	C	C	C	C	-	C	C
100028943|F|0--63:T>C	TGCAGAGGGTGGGGGTTGATTTAATCTTAATGCATAAGCACACAATCTCAGCGCTTGATGCAATAAAAA	95.56	45	0	2	27	69	754649822	754649778	1e-11	71.3	-	C	C	C	-	-	-	-	-	-	-
100026300|F|0--24:A>C	TGCAGAGGCCGGGAGAGCTGTGAGATGTCCCTTCCACTATCCAAAAAATGCATAAACAGTAGACACTCC	98.55	69	1	0	1	69	754716272	754716340	3e-27	122	-	A	A	A	C	C	A	C	C	A	C
100008421|F|0--8:G>T	TGCAGTTTGTTGTAACATTAAGAACGATCCAAGGCCAGATGGGCTCCACATTCCATCATTTCCGTAGCA	98.55	69	1	0	1	69	754716876	754716944	3e-27	122	G	G	G	G	T	T	G	T	T	G	T
100001486|F|0--10:C>G	TGCAGGTTCTCCGCCTTCTCAAGTCAACAGTCAATGCATGGCCAGAGCTGCACGCAGCTCTACAAATAA	98.55	69	1	0	1	69	754781475	754781543	3e-27	122	C	C	C	C	-	C	C	C	C	C	C
100011028|F|0--41:C>T	TGCAGATGGCGACGTAGTACGTAACTTGATGCGGTTATTCCCTTCCCGAGATCGGAAGAGCGGTTCAGC	100	48	0	0	1	48	755005866	755005913	3e-17	89.8	T	T	C	T	C	C	C	T	T	T	T
100022461|F|0--25:G>C	TGCAGTCGCGTTCGAACATGTCCCTGTTCCAGACGACCCCTTATAGATTACGTCGCACATTCACATATC	98.55	69	1	0	1	69	755056183	755056115	3e-27	122	-	C	C	C	-	-	C	-	-	-	-
100017274|F|0--47:T>C	TGCAGGAATGGGCAGTTGTCAGTTAACCCTGGCACTGCATCCCCCCATTTCGGCACAGTGCACGCTCGC	100	69	0	0	1	69	755180346	755180278	7e-29	128	T	T	T	T	T	C	T	C	C	T	C
100023886|F|0--38:T>A	TGCAGTGTTAATATATTTAGGCATCCTTGAAGAGCTTGTTGCCGCGTCCCTCGCCGAGATCGGAAGAGC	100	56	0	0	1	56	755739086	755739031	1e-21	104	T	T	-	T	-	A	-	A	A	T	A
100023886|F|0--19:G>T	TGCAGTGTTAATATATTTAGGCATCCTTGAAGAGCTTGTTGCCGCGTCCCTCGCCGAGATCGGAAGAGC	100	56	0	0	1	56	755739086	755739031	1e-21	104	G	G	T	G	-	-	T	-	-	G	-
100036413|F|0--20:A>T	TGCAGGCCCATCAGCAGCCAACGCTGCGTTCAAAAAACTGGCCCTGGAAACCCGGACAGGTGGCACGAT	90.77	65	4	2	6	69	756065576	756065513	4e-16	86.1	T	T	-	T	A	A	A	A	T	T	T
100014835|F|0--60:C>T	TGCAGCCGTACATCTTCATTTCCGTTGATCGGTGCAATACAAATACGGAATTAACATCTGCGTGGCGTA	98.55	69	1	0	1	69	756834911	756834979	3e-27	122	T	T	C	T	-	C	C	C	C	T	C
100031613|F|0--33:C>T	TGCAGATGCCGTCTCTTTCGATCGACGTCTTAACTTGCCTTCTCTTTCGTGTGGAGCCATGCCTGGAGT	100	42	0	0	28	69	756843602	756843643	7e-14	78.7	-	C	C	C	-	-	C	-	-	-	-
100016685|F|0--9:C>T	TGCAGCGTTCAGTGACGTGAGATGATTGGTGTAGCCATCCGCCGCCACCGTGTTCGCCGAGATCGGAAG	100	59	0	0	1	59	756847626	756847684	2e-23	110	-	C	C	C	-	-	C	-	-	-	-
100022174|F|0--13:C>T	TGCAGATTGATGGCGTCGAGGAATCCCCATCAACTATCCATAAACGGAGCGAGCCCGAGATCGGAAGAG	96.61	59	2	0	1	59	757581177	757581119	5e-20	99	-	-	-	-	C	C	T	C	-	-	-
100023283|F|0--59:T>C	TGCAGTGTTCCAATAGAGAGATGGATGGGAGATGAGTAGTATATAATACTACATAGGTCTGGTCTTCAG	100	69	0	0	1	69	757619322	757619390	7e-29	128	-	-	-	-	C	C	-	C	-	-	-
100032475|F|0--68:G>A	TGCAGCGTGGTGTACGGCCGGGCGGCGCCCTCCGACGCCTTGGACTTGAGCGCCGTGATCCGCTCCCGG	100	69	0	0	1	69	757758961	757759029	7e-29	128	A	A	G	A	A	A	G	A	A	G	A
100029689|F|0--43:G>T	TGCAGCCGGGCCTCGGCCATGGAGAGCGCCATGGTGGCCTTGCGGACGGCCTCCTTGGCGTCGTCCTCC	97.1	69	2	0	1	69	757865473	757865541	1e-25	117	G	G	G	G	G	T	G	T	T	G	T
100011583|F|0--26:A>G	TGCAGTCCTGCTTTCAACAAACAGCTACGTTGGAGTTGCAGTGGGATGCACCATGGTCGAGACGTTCCC	100	69	0	0	1	69	758321981	758322049	7e-29	128	A	A	-	A	A	A	-	A	-	A	-
100022593|F|0--15:A>G	TGCAGCATCAAGGAGACGCTGAAAGATGAAGACAAGGCCCCGCAGTCCGAGATCGGAAGAGCGGTTCAG	100	49	0	0	1	49	758459998	758460046	9e-18	91.6	A	G	G	A	A	A	G	A	-	A	-
100015929|F|0--68:T>C	TGCAGATAAGTGGGGCTGATGGTATGATCCTGTAATTGATAAAAGCGACCATATCGTCCATCTGCGTAT	97.06	68	2	0	1	68	758460001	758459934	5e-25	115	T	T	T	T	C	C	T	C	-	T	-
100037771|F|0--49:G>A	TGCAGTGTTGTCGAACTAAAATGACACGTTGATATACCTGCGGTAACACGGTGGCTGGCCGCAGATTGG	98.55	69	1	0	1	69	758500873	758500805	3e-27	122	A	A	A	A	A	A	A	A	A	A	A
100033932|F|0--10:G>T	TGCAGGACGCGCTCGAGCGCTACGCGTTTGATAACATCTGCCGCGTCGCCTTCGACCACGACCCCCGGC	100	69	0	0	1	69	758557312	758557244	7e-29	128	G	T	T	G	G	G	T	G	G	G	G
100020077|F|0--62:C>G	TGCAGGAACCCCACCATGAGGGCCGTCCACGACACGACGTTCCTCTCGGGCATTCCGTCGAACACCTGG	98.55	69	1	0	1	69	758575221	758575153	3e-27	122	C	C	C	C	C	C	C	C	C	C	C
100020077|F|0--47:G>A	TGCAGGAACCCCACCATGAGGGCCGTCCACGACACGACGTTCCTCTCGGGCATTCCGTCGAACACCTGG	98.55	69	1	0	1	69	758575221	758575153	3e-27	122	G	G	G	G	G	G	G	G	G	G	G
100016490|F|0--40:C>T	TGCAGAAATCTGTATTCGCAAGCACAGTTTCTTTCTGTTTCCGTGCAAGATCTGAAATCCATACATTTG	98.55	69	1	0	1	69	758717070	758717138	3e-27	122	-	C	C	C	T	T	C	T	T	-	T
100028912|F|0--9:C>T	TGCAGCAGCCTGTGTTTAGATAGGCCTGTTTGGTTGCTGTCCTGGCCAACTCGACTGGGCCACGCTTCT	98.55	69	1	0	1	69	758851180	758851248	3e-27	122	-	T	T	T	T	T	T	T	T	T	T
100002856|F|0--54:T>A	TGCAGTTTGCATACTTGTTTTGGTATCAAAGAAGACAGATTTGCCTCCGATGTTTGTCACCGAGATCGG	96.97	66	2	0	1	66	758922588	758922523	7e-24	111	T	T	T	T	-	-	T	-	-	T	-
100025114|F|0--45:A>G	TGCAGCAGGGGCCTCCATAAACCTGCTCAGATAACCCACCGCAAAACTTATGTCTGGCCTTGTATGCGT	98.55	69	1	0	1	69	758964961	758965029	3e-27	122	-	-	-	-	-	-	-	-	-	-	-
100035645|F|0--50:C>T	TGCAGATCATTACGCCGCGGTGAAGAACCTGCTGCGCTATATAGCAGGAACGCTGGAGTATGGATGCGC	100	69	0	0	1	69	758964964	758964896	7e-29	128	-	-	-	-	-	-	-	T	-	-	-
100030366|F|0--20:C>T	TGCAGCCTCGGGATGAAGTACACCTCCGACAGAACAAGGTGCTCGCCTGTGCGGCTCTCGAAGAGGATC	100	69	0	0	1	69	758967359	758967427	7e-29	128	-	-	-	-	-	-	-	-	-	-	-
100026749|F|0--35:G>T	TGCAGGATGAGCCAGAGCGCGTAGAAGAAGCAGCTGCCGGTGCAGAGCAGGGAGCCCATGGCGCGGTTG	100	69	0	0	1	69	759011703	759011771	7e-29	128	G	G	G	G	G	G	G	G	G	G	G
100021334|F|0--31:A>G	TGCAGTGTCGTTGGTCATCTGCGCGCCTCCCACTGTCGCTAATGCCGGAGCGTCTAATTGGATGGAGGG	86.96	69	8	1	1	69	759071964	759071897	3e-13	76.8	A	A	A	A	A	A	A	A	A	A	A
100024433|F|0--46:G>C	TGCAGTTCGGCAAGGTGTCCAAGGACACCTTCACCATGGACTACCGGTACCCGCTGTCGGCCTTCCAGG	100	69	0	0	1	69	759410074	759410006	7e-29	128	G	G	G	G	-	G	G	G	G	-	G
100024436|F|0--46:A>G	TGCAGTGCTGGTGCCTCAACTTCCGTGGCCGCGTGACGGTGGCCTCAGTCAAGAACTTCCAGCTGATCG	98.55	69	1	0	1	69	759410320	759410252	3e-27	122	-	G	G	G	G	G	G	G	G	-	G
100005653|F|0--33:A>G	TGCAGTGCACCTTTTTCTTTATAAATTGCACATATAAGTGTTTTTTAAGACCTTGCATATAAGTAATTG	100	69	0	0	1	69	759571421	759571353	7e-29	128	A	G	G	A	-	A	A	A	A	A	A
100011510|F|0--18:G>A	TGCAGGGAGGCAGCCATGGCGTCTAGAGCAGCAGCCACCGTCCTCGTCCTGGCAGCCTTGATCTGCGCC	90.91	66	6	0	4	69	759785134	759785069	3e-17	89.8	G	A	A	G	G	G	A	A	A	G	A
100018979|F|0--53:G>T	TGCAGTTCTTTGTCGATTTTTCTGCAAATGATTTACCTATTGTGGCCGCGATAGATTTTCTAGGTAGCA	98.55	69	1	0	1	69	759822353	759822421	3e-27	122	-	-	-	G	-	-	-	-	-	-	-
100018979|F|0--49:G>T	TGCAGTTCTTTGTCGATTTTTCTGCAAATGATTTACCTATTGTGGCCGCGATAGATTTTCTAGGTAGCA	98.55	69	1	0	1	69	759822353	759822421	3e-27	122	-	-	-	G	-	T	T	T	T	-	T
100026572|F|0--10:G>C	TGCAGGACCTGGACGTGACCACCCCGGACGTGTTCGACAACAAGTACTTCACCAACCTGCAAGAGGGCA	100	69	0	0	1	69	759834044	759833976	7e-29	128	G	C	C	G	G	G	G	G	G	G	G
100019840|F|0--35:A>C	TGCAGCTCCTTCTCCAACCGCTTCTCCGAGGACTCAGGCTTCGTCCGAAGCCTCGCCTCCAACTGCTCC	100	69	0	0	1	69	759834129	759834061	7e-29	128	C	C	C	C	C	C	C	C	C	C	C
100015844|F|0--45:C>T	TGCAGGTTCCAGCAAAAAAGTCTCAAGGCCACTGGCGTCGCCGCCCAGCACCATCCGTTGGATGAAGAA	100	69	0	0	1	69	760064231	760064163	7e-29	128	C	C	C	C	C	C	C	C	-	C	-
100032266|F|0--55:C>T	TGCAGGTGGGGAGGGGAGTGCTCAACTCCGACATGGCGCTCACCCTCGACGGGGACACCAAGAACTGGG	98.55	69	1	0	1	69	760113357	760113289	3e-27	122	C	T	T	C	C	C	C	C	C	C	C
100020518|F|0--15:A>G	TGCAGATATATATTGACAAATGAAATTTTAATAGAGATCTCTTTTTTGTAATATAATGGATATAATGGT	100	69	0	0	1	69	760126872	760126804	7e-29	128	-	A	A	A	-	G	G	G	G	-	G
100029717|F|0--59:G>A	TGCAGCAGCGCCTCGACCGCGGCGACGCTTGAGAGGAGCTGCGTCGGCATCTGCCTCAGGTTTCCATGG	100	69	0	0	1	69	760127236	760127168	7e-29	128	-	G	G	G	-	G	G	G	G	-	G
100022551|F|0--57:C>T	TGCAGTACAAAGAGCAAGCAAGCAGCCTATAGTAGCAGGATGGATTTTACTCGGTGTCTAGCTAGCTTC	95.65	69	1	1	1	69	760134870	760134804	2e-23	110	-	-	-	-	-	-	-	-	-	-	-
100014097|F|0--56:A>G	TGCAGGTGGTTAGGGTTTCTGGCGCAGGTGCCTTGGAGCCAACGAACAAAGTCGGCATTCTCTCCAAAC	100	69	0	0	1	69	760184530	760184462	7e-29	128	G	A	A	A	G	A	A	A	A	G	A	wri319
100014097|F|0--42:C>G	TGCAGGTGGTTAGGGTTTCTGGCGCAGGTGCCTTGGAGCCAACGAACAAAGTCGGCATTCTCTCCAAAC	100	69	0	0	1	69	760184530	760184462	7e-29	128	-	C	C	C	-	C	C	C	C	-	C
100019169|F|0--17:T>C	TGCAGCGTGGTGTTGGGTCCCATAGTCTGCTCCGTGCCTCTGCCCTTGAGGTACACGGACGCGTCGCAG	100	69	0	0	1	69	760246184	760246116	7e-29	128	-	T	T	T	-	-	-	-	-	-	-
100019038|F|0--34:A>G	TGCAGTTGGCCGCCAGCCTGCGGGAGAAGGCGTCATCCATGCGCTGAGCCCGAGATCGGAAGAGCGGTT	98.08	52	1	0	1	52	760247179	760247128	9e-18	91.6	A	A	G	A	A	A	G	G	G	A	G	wri317
100027988|F|0--31:G>C	TGCAGAACCTGGACGTGATCACCCCGGACCTGTTCGACAACGCGTACTTCAAGGCTCTCGGGTTCAACC	100	69	0	0	1	69	760432614	760432682	7e-29	128	G	G	G	G	-	-	-	-	-	G	-
100024696|F|0--53:A>G	TGCAGGATGAAGATATTGTTGGAGCTTGGGTCTGCACTGCTCTACCTCCATGAAGAGTGGGAGCAGTGC	100	69	0	0	1	69	760527444	760527376	7e-29	128	A	A	-	A	A	A	A	A	-	A	-
100024696|F|0--50:T>C	TGCAGGATGAAGATATTGTTGGAGCTTGGGTCTGCACTGCTCTACCTCCATGAAGAGTGGGAGCAGTGC	100	69	0	0	1	69	760527444	760527376	7e-29	128	T	T	C	T	T	T	T	T	-	T	-
100011569|F|0--15:A>G	TGCAGGCCTCGAGCGATCCCGCGTATGATCCTGTGCCTCATTCCCCAGTCAAGCTGCTCCCCTTTCTCA	94.03	67	4	0	1	67	760557856	760557922	4e-21	102	A	A	A	A	G	G	A	A	A	A	A
100007518|F|0--17:G>A	TGCAGAAGAGCCGCCCCGACGATCTCCTGCTTTTCTCAGCAATTAGCCATCTGCATGCATGCGTAGGAG	100	69	0	0	1	69	760693590	760693658	7e-29	128	G	G	G	G	G	G	A	A	A	G	A	wri318
100029312|F|0--29:T>C	TGCAGGGTACAGTTCATCGGTGTCGGTGATGAAACTGCCGTCGGTCACCACGCTCGCCAGATCGACGGG	98.55	69	1	0	1	69	760693716	760693784	3e-27	122	T	T	C	T	C	C	-	C	-	T	-
100015769|F|0--49:A>G	TGCAGCAAGGGGTGATCGGTTAGAACCTTCCCATGGGATCCACCAGAACAATAACACATAATTGGCCCC	98.55	69	1	0	1	69	760981752	760981684	3e-27	122	A	A	G	A	A	A	G	G	G	A	G
100012933|F|0--61:T>C	TGCAGATTTGCACATGTGCATCCGGTTCAGGGCCATGCCCAGTAATTTAACGCAGCAATGGTACCGAGA	100	66	0	0	1	66	761051450	761051385	3e-27	122	C	C	-	C	T	T	C	T	C	C	C
100004202|F|0--22:C>G	TGCAGTAGTTTATCCTCTCGCTCAGCTTCATTCAGTACTTTGCTTGGCAGCTAATCTAGCGATTAATGA	97.1	69	2	0	1	69	761233297	761233229	1e-25	117	-	G	G	G	-	C	C	C	C	-	C
100000308|F|0--37:G>T	TGCAGCATATATGCATGTTGTACTTACTTTTATCTTTGAATTCACCACACTGACCCGAGATCGGAAGAG	100	57	0	0	1	57	761269617	761269561	3e-22	106	G	G	G	G	G	G	T	G	T	G	T	wri320
100000308|F|0--36:T>C	TGCAGCATATATGCATGTTGTACTTACTTTTATCTTTGAATTCACCACACTGACCCGAGATCGGAAGAG	100	57	0	0	1	57	761269617	761269561	3e-22	106	T	T	T	T	T	T	C	T	-	T	C
100003146|F|0--49:G>C	TGCAGATGCACATGCATGCCACAAATGATTGTATTACTTTGATCTGGTCGATGGATGAACCTTGACCAA	100	69	0	0	1	69	761269740	761269808	7e-29	128	-	G	G	G	G	G	G	G	G	-	G
100024413|F|0--57:C>G	TGCAGAGCGGACCTACTCGGAGCCGCGCAAGTGGATGCGGGGCAAGGGCAGGGCCACCATCCAGTTCGG	100	69	0	0	1	69	761274551	761274619	7e-29	128	C	C	C	C	C	C	C	C	C	C	C
100025302|F|0--18:A>G	TGCAGGTGTGAACGTTGTAATCGGCAAATGGATATATCGTCATAAGCTCAACCCGAGATCGGAAGAGCG	98.21	56	1	0	1	56	761483314	761483369	5e-20	99	-	A	-	A	G	G	A	G	A	-	A
100022114|F|0--13:C>T	TGCAGTGGCAGTTCGCAGCACAACGAGCTTCTTCCACCTCTTGTCTCCACTCTCGGTCCGATCCTGTTC	100	69	0	0	1	69	761503862	761503930	7e-29	128	-	C	C	C	T	C	C	C	C	-	C
100028262|F|0--13:C>G	TGCAGGTTTGGGTCATGATTTTACGACGGAGCATTATATTGACCGGGCCGTCCGCACGTACGGTCAGTT	98.55	69	1	0	1	69	761512671	761512739	3e-27	122	-	G	G	G	C	G	G	G	G	-	G
100017617|F|0--13:G>C	TGCAGGTTTGGGTGATGATTTTACGACGGAGCATTATATTGACCGAGATCGGAAGAGCGGTTCAGCAGG	100	45	0	0	1	45	761512671	761512715	2e-15	84.2	-	G	G	G	C	C	G	G	G	-	G
100014152|F|0--8:T>C	TGCAGGAATATTTTCTGAATACATGAACATTTCTAAAATGCAACTTATGTTTTAAATTACAAAAATACT	98.55	69	1	0	1	69	761605062	761604994	3e-27	122	T	C	C	C	T	T	T	T	T	T	T
100012204|F|0--51:G>A	TGCAGGCCCGATTAGCCAATCTGTGACCAGCTTAATTAGCACCACATGAAAGAAAGCAAGAGACAAATC	100	69	0	0	1	69	762183733	762183801	7e-29	128	G	G	G	G	G	G	G	G	G	G	G
100008721|F|0--11:G>A	TGCAGTAAACAGTCAATCTGTCTAGCAGTGGGTGAAAAGGACCGATCGAGCTACCTTAATTAACCTGCA	100	69	0	0	1	69	762232410	762232478	7e-29	128	G	G	G	G	-	G	G	G	G	G	G
100015288|F|0--46:C>T	TGCAGAGCAAATGAAACAGGTGTCAGACATACACATTGTAAACTTCCAAGTAACATTAACGAATTACTT	100	69	0	0	1	69	762246647	762246715	7e-29	128	C	C	C	C	T	C	C	C	C	C	C
100015288|F|0--28:A>G	TGCAGAGCAAATGAAACAGGTGTCAGACATACACATTGTAAACTTCCAAGTAACATTAACGAATTACTT	100	69	0	0	1	69	762246647	762246715	7e-29	128	A	A	A	A	-	A	A	A	A	A	A
100006396|F|0--21:A>G	TGCAGCCTCTGCCACGGTTGCACTCACCAAGACACGAACTGGAGCATCTCCCTCAACTCCGAGATCGGA	100	61	0	0	1	61	762295857	762295797	2e-24	113	A	A	A	A	-	A	A	A	A	A	A
100016330|F|0--41:G>T	TGCAGTGGTGGCCGGTTTAGAGGAGCTATAGGAGAAACACAGATTGATTGCCATGTAGGAGAAACACAT	100	69	0	0	1	69	762393124	762393192	7e-29	128	-	G	G	G	T	T	-	T	-	-	-
100006164|F|0--35:T>C	TGCAGACCTTACAAAAGTGTTGTCAAAGAGGAGCATTTTCCCTCTTGCCCCGAGATCGGAAGAGCGGTT	96.49	57	1	1	1	57	762459707	762459762	2e-18	93.5	T	C	C	T	T	T	T	T	T	T	T
100004747|F|0--50:T>C	TGCAGACCTTACAAAAGTGTTGTCAAAGAGGAGCATTTTCCCTCTTGCCCTGGATCATGGAGCACTAAT	97.1	69	2	0	1	69	762459707	762459775	1e-25	117	C	C	-	C	C	C	C	C	C	C	C
100021753|F|0--6:T>A	TGCAGCTGCAACTGCAATTGCTCGTTTCTCAAATCTCAACTGCTACCTCGTTTGTCAGCTGCTTCTTTT	100	69	0	0	1	69	762529041	762528973	7e-29	128	T	A	A	T	T	T	T	T	T	T	T
100000187|F|0--68:C>G	TGCAGCTACATACATCCTTGTAAATGACATTACTTTTGAATGCAGGAACCTTTCTTGGAACACACACTC	100	69	0	0	1	69	762706308	762706376	7e-29	128	G	C	C	C	C	G	G	G	G	G	G
100000187|F|0--64:C>T	TGCAGCTACATACATCCTTGTAAATGACATTACTTTTGAATGCAGGAACCTTTCTTGGAACACACACTC	100	69	0	0	1	69	762706308	762706376	7e-29	128	-	C	C	C	C	C	-	C	-	-	-
100024895|F|0--57:C>A	TGCAGAAGGTGGTAGTTCTTACAAAAATAACTTTGCTAAGGGTGATTGACACTGTAACAAAAAACGTTG	100	69	0	0	1	69	762720764	762720832	7e-29	128	C	C	-	C	C	C	C	C	C	C	C
100016350|F|0--66:C>G	TGCAGCATAAATCAGGAGCCTCGCCCACACGTGAACTAACTCCTCTACTGCTTCCTTGCTTGGCTCCAG	100	69	0	0	1	69	762834678	762834746	7e-29	128	G	G	-	G	C	G	G	G	G	G	G
100021166|F|0--66:C>G	TGCAGCAGTTGGTGTCATGCCTCCGCATGGTGTGCAGCTCTTTGCTCCGCCGTCTCCAATGTTGGGCTT	100	66	0	0	1	66	762942053	762941988	3e-27	122	-	-	-	-	-	-	-	-	-	-	-
100024680|F|0--46:A>T	TGCAGGGCCTTGGCCCATGAGGAACAACAAATAAGTCTGGGTGCAGACTACAATAAAAACCGAGATCGG	100	62	0	0	1	62	763394726	763394787	5e-25	115	-	-	-	-	-	-	-	-	-	-	-
100038280|F|0--68:G>A	TGCAGGGCGACTACAGGGCGACTACGGGGGCGAATACATGCTGGCCACCGCCGCATGCAAGCCTGCCGG	95.38	65	3	0	5	69	763395288	763395352	1e-21	104	-	-	-	-	A	A	-	G	-	-	-
100000111|F|0--44:G>A	TGCAGCAACTAGCTATTAAAGATCAAGTGTGAACTAAACTTTTTGACCGAGATCGGAAGAGCGGTTCAG	100	49	0	0	1	49	763416954	763417002	9e-18	91.6	-	-	-	-	-	-	-	-	-	-	-
100014646|F|0--18:G>C	TGCAGCATAGAGATTACCGCTCGTTCCGTCTTTGTGCTAACTTGCTAGGTTTTACCCTCTCGCAAAGGG	100	69	0	0	1	69	763416957	763416889	7e-29	128	-	-	-	-	-	-	-	-	-	-	-
100017969|F|0--45:G>A	TGCAGGATGGCTCCAGCATGTTCCTGGATGCAGTCCTCCATATTCGCCGAGATCGGAAGAGCGGTTCAG	100	49	0	0	1	49	763822335	763822287	9e-18	91.6	G	G	-	G	G	G	G	G	G	G	G
100028839|F|0--5:C>T	TGCAGCTCAGAGAGCATTCCAGTGTGAATGAAGTCACTGTACTGGAAGGTGCAAACGACACGAAAACTA	98.55	69	1	0	1	69	763972060	763972128	3e-27	122	-	C	C	C	-	-	-	-	-	-	-
100028839|F|0--44:G>A	TGCAGCTCAGAGAGCATTCCAGTGTGAATGAAGTCACTGTACTGGAAGGTGCAAACGACACGAAAACTA	98.55	69	1	0	1	69	763972060	763972128	3e-27	122	-	G	G	G	-	-	-	-	-	-	-
100018091|F|0--41:G>A	TGCAGTGCGCTTGACAAGCTTTTTATTTAACATGTGTCAGTGCCATGCCAACAGTTGCACTCTTTCTTG	100	69	0	0	1	69	764020679	764020611	7e-29	128	G	G	-	G	G	G	G	G	G	G	G
100018091|F|0--22:T>G	TGCAGTGCGCTTGACAAGCTTTTTATTTAACATGTGTCAGTGCCATGCCAACAGTTGCACTCTTTCTTG	100	69	0	0	1	69	764020679	764020611	7e-29	128	T	T	-	T	T	T	T	T	T	T	T
100015482|F|0--42:C>A	TGCAGCCGCAGGTAATTAGCGCAACAACACTGGATATATACTCCTGCTGGACTGGGCTCACTGAACGAT	100	69	0	0	1	69	764021504	764021436	7e-29	128	C	C	-	C	C	C	C	C	C	C	C
100012450|F|0--37:C>T	TGCAGCTAGACGGAGATGATGACGAGACGGCGTGTTACCTCCAGGATAACTCGCGAATTTTCTCGCTAA	100	69	0	0	1	69	764088493	764088561	7e-29	128	T	C	C	T	T	T	T	T	T	T	T
100008556|F|0--62:T>C	TGCAGGTACTCGGACAAGATGTTGCTGTAGGTCTTACCACCCTTGACCATTTGATCGGTCAATAGTGTC	96.55	58	1	1	1	58	764122470	764122414	7e-19	95.3	C	T	T	C	C	C	C	C	C	C	C
100027643|F|0--19:A>G	TGCAGGCTACCCTCAGAACAGAGACATCCACCGAGAGGAAGAGGCTGCCTGATGTTTTTTGCAGGGACC	100	69	0	0	1	69	764271359	764271291	7e-29	128	A	G	G	G	A	A	A	A	A	A	A
100031779|F|0--65:G>C	TGCAGGTCGCTGCTGTAGTGCGTCGACTCGTCCAGCACGTGGTACGCCGTCTCCAGGCTCATCTTGAGG	98.55	69	1	0	1	69	764422198	764422266	3e-27	122	C	C	C	C	C	C	C	C	C	C	C
100031779|F|0--23:C>G	TGCAGGTCGCTGCTGTAGTGCGTCGACTCGTCCAGCACGTGGTACGCCGTCTCCAGGCTCATCTTGAGG	98.55	69	1	0	1	69	764422198	764422266	3e-27	122	-	C	-	-	-	-	-	-	-	-	-
100024931|F|0--46:C>A	TGCAGGTTATCGTCAAGCACAAGCACAAGGACGTGCTCCGTGATGACTTTGTCGGTCGTGTCGTCTTTG	98.55	69	1	0	1	69	765154884	765154952	3e-27	122	C	A	A	C	A	C	C	A	C	C	C
100006724|F|0--43:A>G	TGCAGCCACCGTCCTACATAGATACAATGTTGCGTTGGTACAAAGATGTTTCGTACCCCGATGAGCTCG	97.1	69	2	0	1	69	765158597	765158665	1e-25	117	-	-	-	-	-	-	-	-	-	-	-
100006724|F|0--32:C>A	TGCAGCCACCGTCCTACATAGATACAATGTTGCGTTGGTACAAAGATGTTTCGTACCCCGATGAGCTCG	97.1	69	2	0	1	69	765158597	765158665	1e-25	117	A	A	-	A	-	A	A	A	A	A	A
100005797|F|0--30:A>G	TGCAGCAACATTGTGTCCTATGCGCTTCACACCCTCCACGCCTGGGATCCTCCGAGATCGGAAGAGCGG	98.15	54	1	0	1	54	765536061	765536008	7e-19	95.3	A	G	G	A	G	A	A	A	A	A	A
100003517|F|0--61:A>G	TGCAGCCATACTGAGCCCTATGCAGTTTACACACTACACATCTGGTAGCATCCCTTCCCCTACTGCTGT	98.55	69	1	0	1	69	765606407	765606339	3e-27	122	A	G	G	G	G	A	A	A	A	A	A
100023680|F|0--21:G>C	TGCAGAAAGCAAAATTTATAAGGGCTTCATGAAATAGATTCAACATGAATGAATCTTATACTGTACATG	100	69	0	0	1	69	765630110	765630042	7e-29	128	C	C	C	C	C	C	C	C	C	C	C
100024699|F|0--51:G>A	TGCAGGAATTCATACAAGGCGACAGATTCTGAAGGTGCAGATTTACAAAGGGAGGCATTACATCTCACC	95.65	69	3	0	1	69	765717685	765717617	7e-24	111	-	G	G	G	G	G	-	G	-	G	G
100024699|F|0--24:G>T	TGCAGGAATTCATACAAGGCGACAGATTCTGAAGGTGCAGATTTACAAAGGGAGGCATTACATCTCACC	95.65	69	3	0	1	69	765717685	765717617	7e-24	111	-	G	G	G	G	G	-	G	-	G	G
100017723|F|0--37:T>C	TGCAGAGCACACGACCATCATATCAGATCAATAGCAATGGAAAGATGCTACTGTAGTAAGAGGAGATGC	100	58	0	0	1	58	765910274	765910217	9e-23	108	-	C	C	C	C	C	-	C	-	-	-
100016310|F|0--6:T>C	TGCAGATGGTGGAGAGAGAACCAGACGTTGTGTTCATCATTGGGGATAAAGAAAAGTTCACTTCATCCA	97.1	69	2	0	1	69	765978853	765978785	1e-25	117	C	T	T	C	T	T	C	T	C	C	C
100027921|F|0--60:G>A	TGCAGCCACAAACCCTAGGCTAGGTTCTTTGCCTCGGTCAGCCTCGACGGATGTGGTTGCGCTTTGGTG	98.55	69	1	0	1	69	766363108	766363040	3e-27	122	-	G	G	G	A	A	-	A	G	G	G
100024323|F|0--43:T>G	TGCAGTGACCAGCTAGCAGTCAGCGCCGCAACAACCCTTCAACTAGAAGGCAGGCGGACGGCCATGGTC	96.36	55	2	0	15	69	766795390	766795336	9e-18	91.6	T	T	T	T	-	G	G	G	G	G	G
100013293|F|0--7:C>G	TGCAGTTCAGAGTTAGTACCCTTTTTTCTTAGAAGAGTAGTAGGCTGAGCTGAAGAGCCCACTTTGACT	100	69	0	0	1	69	767044908	767044840	7e-29	128	C	C	C	C	C	C	C	C	C	C	C
100023722|F|0--16:G>A	TGCAGGCAAAATGTGCGCGCCTCCATTGCTCTCGTGGCGTCCATGTCACCCTGGAGGTTGGTTGACTCA	96.92	65	1	1	5	69	767183284	767183347	9e-23	108	-	G	G	G	G	G	-	G	-	-	-
100015827|F|0--20:A>T	TGCAGCAAGAGACAAAAAAAATCTGAAGCTTTGGCATTGTCGTGCACCATGGATCATAGAGGCTAATAC	98.53	68	0	1	3	69	767414717	767414784	4e-26	119	-	-	-	-	T	T	-	T	-	-	-
a 150831_barley_pseudomolecules_chr2H.fasta downloaded from http://webblast.ipk-gatersleben.de/barley_ibsc/downloads/

## Sheet: Table S6
Table S6
Classification of recombinant haplotypes according to resistance status of recombinant BC2F3 plants
BC2F2 family or control	Recombinant haplotypea																Haplotype number in Figure 3	Resistance status of BC2F3 progeny with the recombinant haplotype	Phenotypic results supporting the classification of recombinant BC2F3 plants as resistant or susceptible
																			Number plants of evaluated	Number of white cysts per plant
																				Pots test		Tube test 1		Tube test 2		Tube test 3
	wri243	wri224	wri322	wri321	wri297	wri326	wri237	wri244	wri223	wri248	wri255	wri231	wri232	wri242	wri235	wri256				Mean	Standard error	Mean	Standard error	Mean	Standard error	Mean	Standard error
BVG3-16-46	T	A	C	G	G	-b	G	A	C	G	T	T	C	G	T	G	3	Susceptible	14			19.3	2.9
BVG3-144-56	T	A	C	G	G	nullc	G	A	C	-	T	T	C	G	T	-		Susceptible	3					14.7	3.7
BVG3-31-203	T	A	T	A	A	G	G	A	C	G	T	-	C	G	T	G	5	Resistant	4	0.3	0.2
BVG3-20-85	T	A	T	A	A	G	G	A	C	G	T	T	C	G	T	G		Resistant	7	0.6	0.4
BVG3-97-1	T	A	T	A	A	G	G	A	C	G	T	T	C	G	T	G		Resistant	6	0.2	0.2
BVG3-144-110	T	A	T	A	A	G	G	A	C	G	T	T	C	G	T	-		Resistant	3					3	2
BVG3-86-5	T	A	T	A	A	G	G	A	C	G	T	T	C	G	T	G		Resistant	15							4.8	2.1
BVG3-91-29	A	A	T	A	A	G	G	A	C	G	T	T	C	G	T	G		Resistant	9							4.4	1
BVG3-41-87	T	A	T	A	A	G	T	A	C	G	T	T	C	G	T	G	6	Resistant	10	0.4	0.2
BVG3-65-33	T	A	T	A	A	G	T	A	C	G	T	T	C	G	T	G		Resistant	6	0.5	0.3
BVG3-29-119	T	A	T	A	A	G	T	G	G	G	T	T	C	G	T	G	7	Resistant	7	0.1	0.1
BVG3-7-1	T	A	T	A	A	G	T	G	G	G	T	T	C	G	T	G		Resistant	6	0.3	0.3
BVG3-61-80	T	A	T	A	A	G	T	G	G	G	T	T	C	G	T	G		Resistant	4	0.5	0.5
BVG3-65-106	T	A	T	A	A	G	T	G	G	G	T	T	C	G	T	G		Resistant	8	0.6	0.3
BVG3-61-169	T	A	T	A	A	G	T	G	G	G	T	T	C	G	T	G		Resistant	7	1.1	0.6
BVG3-41-68	T	A	T	A	A	G	T	G	G	G	T	T	C	-	T	G		Resistant	8	0.6	0.3
BVG3-54-163	T	A	T	A	A	G	T	G	G	G	T	T	C	G	T	G		Resistant	3	0.3	0.3
BVG3-54-123	T	A	T	A	A	G	T	G	G	G	T	T	C	G	T	G		Resistant	7	0.9	0.9
BVG3-39-1	T	A	T	-	A	G	T	G	G	G	T	T	C	G	T	G		Resistant	4	0	0
BVG3-15-258	T	A	T	A	A	G	T	G	G	G	T	T	C	G	T	G		Resistant	7	1.4	0.7
BVG3-20-192	T	A	T	A	A	G	T	G	G	G	T	T	C	G	T	G		Resistant	4	0.5	0.3
BVG3-24-69	T	A	T	A	A	G	T	G	G	G	T	T	C	G	T	G		Resistant	6	1.2	0.6
BVG3-68-91	T	A	T	A	A	G	T	G	G	G	T	T	C	G	T	G		Resistant	8	0.4	0.3
BVG3-31-63	T	A	T	A	A	G	T	G	G	G	T	T	C	G	T	G		Resistant	6	0.3	0.2
BVG3-72-67	A	G	T	A	A	G	T	G	G	A	C	A	G	A	C	T	4	Resistant	3			4.3	3.4
BVG3-42-32	A	G	T	A	A	G	T	G	G	A	C	A	G	A	C	T		Resistant	9			1	0.2
BVG3-116-131	A	G	T	A	A	G	T	G	G	A	C	A	-	A	C	T		Resistant	4					1.3	0.63
BVG3-84-115	A	G	C	G	G	null	G	G	G	A	C	A	G	A	C	T	2	Susceptible	5					24.8	2.4
BVG3-90-105	A	G	C	G	G	null	G	G	G	A	C	A	G	A	C	T		Susceptible	4					16.5	2.8
BVG3-86-12	A	G	C	G	G	null	G	G	G	A	C	A	G	A	C	T		Susceptible	5					32.6	5
BVG3-105-66	A	G	C	G	G	null	G	G	G	A	C	A	G	A	C	T		Susceptible	1					19
BVG3-41-245	A	G	C	G	G	null	G	G	G	A	C	A	G	A	C	T		Susceptible	3	15.3	3.8
BVG3-24-91	A	G	C	G	G	null	G	G	G	A	C	A	G	A	C	T		Susceptible	4	15.8	3.2
BVG3-139-110	A	G	C	G	G	null	G	G	G	A	C	A	G	A	C	T		Susceptible	4					24.8	7.5
BVG3-16-63	A	G	C	G	G	null	G	A	C	A	C	A	G	A	C	T	1	Susceptible	5	17.2	2.9
BVG3-24-168	A	G	C	G	G	null	G	A	C	A	C	A	G	A	C	T		Susceptible	8	14.8	2.8
BVG3-16-215	A	G	C	G	G	null	G	A	C	A	C	A	G	A	C	T		Susceptible	4	7	2
BVG3-31-15	A	G	C	G	G	null	G	A	C	A	C	A	G	A	C	T		Susceptible	8	14	2.7
BVG3-46-39	A	G	C	G	G	null	G	A	C	A	C	A	G	A	C	T		Susceptible	6	29.7	0.3
BVG3-39-109	A	G	C	G	G	null	G	A	C	A	C	A	G	A	C	T		Susceptible	7	16.1	3.2
BVG3-65-61	A	G	C	G	G	null	G	A	C	A	C	A	G	A	C	T		Susceptible	3	19.7	1.3
BVG3-72-60	A	G	C	G	G	null	G	A	C	A	C	A	G	A	C	T		Susceptible	6	18.8	1.8
BVG3-72-131	A	G	C	G	G	null	G	A	C	A	C	A	G	A	C	T		Susceptible	7	15.4	3.1
BVG3-1-190	A	G	-	G	G	null	G	A	C	G	C	A	G	A	C	T	Not shown in Figure 3	Susceptible	5	21	0
BVG3-62-108	A	G	C	G	G	null	G	A	C	G	C	A	G	A	C	T		Susceptible	7	15.7	2.7
BVG3-118-2	-	G	C	G	G	null	G	A	C	G	C	A	G	A	C	T		Susceptible	5	12.7	3.6
BVG3-12-66	T	A	T	A	A	G	T	G	G	A	C	T	C	G	T	G	Not shown in Figure 3	Resistant	10	0.7	0.4
BVG3-62-84	T	A	T	A	A	G	T	G	G	A	C	T	C	G	T	G		Resistant	6	0.3	0.2
BVG3-72-48	T	A	T	A	A	G	T	G	G	A	T	T	C	G	T	G	Not shown in Figure 3	Resistant	7	1	0.7
BVG3-68-87	T	A	T	A	A	G	T	G	G	A	T	T	C	G	T	G		Resistant	5	0.2	0.2
BVG3-62-153	T	A	T	A	A	G	T	G	G	A	T	T	C	G	T	G		Resistant	6	0.5	0.3
BVG3-65-11	T	A	T	A	A	G	T	G	G	A	T	T	C	G	T	G		Resistant	5	0.2	0.2
BVG3-12-65	T	A	T	A	A	G	T	G	G	A	T	T	C	G	T	G		Resistant	9	0.8	0.4
Sloop haplotype																			120d	16.2	0.7	23.1	4.2			25.2	5.2
Resistant controls																			60e	0.6	0.2	0.1	0.1	1.2	0.3	0.7	0.3
Susceptible controls																			65f	15.4	1.1	20.9	3	38.8	4	34.5	2.5
a Shading indicates whether marker alleles are the same as those of Sloop SA (dark) or Sloop (light)
b Not called due to ambiguous (intermediate) result
c Neither HEX nor FAM fluorescence detected
d 105 in the pots test; 9 in tube test 1; 6 in tube test 3
e 33 Sloop SA plants in the pot test; 9 Chebec plants in tube test 1; 8 and 10 Sloop SA plants in tube tests 2 and 3, respectively
f 31 Sloop plants in the pot test; 10 Schooner plants in tube test 1; 14 and 10 Sloop plants in tube tests 2 and 3, respectively

## Sheet: Table S7
Table S7
Numbers of plants with between 0 and 34 white cysts, among 23 plants of Sloop, 23 plants of Sloop SA and 101 Sloop SA/Sloop F2 plants, with each F2 plant classified as a Sloop homozygote, a Sloop:Sloop SA heterozygote or a Sloop SA homozygote according to genotyping results obtained with KASP assays wri321 and wri297
Number of white cysts	Number of Sloop plants	Number of Sloop SA plants	Number of Sloop/Sloop SA F2 plants
			Sloop homozygotes	Sloop:SloopSA heterozygotes	Sloop SA homozygotes
0	3	21	5	44	18
1	2	2	1	5	1
2	3	-	1	2	-
3	-	-	2	1	1
4	3	-	1	-	-
5	1	-	3	-	-
6	2	-	3	-	-
7	-	-	2	-	-
8	-	-	2	-	-
9	-	-	1	-	-
10	-	-	1	-	-
11	-	-	-	-	-
12	-	-	2	-	-
13	-	-	1	-	-
14	2	-	-	-	-
15	1	-	1	-	-
16	-	-	-	-	-
17	-	-	-	-	-
18	1	-	1	-	-
19	-	-	-	-	-
20	2	-	1	-	-
21	-	-	-	-	-
22	1	-	1	-	-
23	-	-	-	-	-
24	-	-	-	-	-
25	1	-	-	-	-
26	-	-	-	-	-
27	-	-	-	-	-
28	-	-	-	-	-
29	-	-	-	-	-
30	-	-	-	-	-
31	-	-	-	-	-
32	-	-	-	-	-
33	-	-	-	-	-
34	1	-	-	-	-
Total	23	23	29	52	20

## Sheet: Table S8
Table S8
Genotypic data, number of white cysts and resistance status for 24 barley cultiivars that were evaluated for cereal cyst nematode resistance in a tube test
	Genotypes obtained with KASP assaysa			Number of plants evaluated	Number of white cysts per plant		Resistance status
Cultivar	wri322	wri321	wri297		Mean	Standard error
Chebec	T:T	A:A	A:A	10	1	0.3	Resistant
Albacete	T:T	A:A	A:A	4	0	0	Resistant
Alf	T:T	A:A	A:A	4	4.5	0.6	Resistant
Fractal	T:T	A:A	A:A	4	3	0.7	Resistant
GrangeR	T:T	A:A	A:A	4	0.5	0.3	Resistant
Harbin	T:T	A:A	A:A	4	0.5	0.5	Resistant
Optic	T:T	A:A	A:A	4	2.5	0.6	Resistant
SY Rattler	T:T	A:A	A:A	4	4.25	1.1	Resistant
Digger	T:T	G:G	G:G	4	32.75	7.4	Susceptible
Kearney	T:T	G:G	G:G	4	37.25	8.2	Susceptible
Prior Early	T:T	G:G	G:G	4	36.3333	2.3	Susceptible
Azumamugi	nullb	G:G	G:G	4	51.5	5.2	Susceptible
Kikaihadaka	null	G:G	G:G	4	54.25	2.1	Susceptible
Zavilla	null	G:G	G:G	4	53.25	3.5	Susceptible
Royal	C:C	G:G	G:G	1	6	-	Susceptible
AC Metcalfe	C:C	G:G	G:G	4	18.5	10.3	Susceptible
Arta	C:C	G:G	G:G	4	9.75	3.6	Susceptible
Dicktoo	C:C	G:G	G:G	4	11.25	0.9	Susceptible
Krona	C:C	G:G	G:G	4	24	10.2	Susceptible
Pompadour	C:C	G:G	G:G	4	4.75	1.4	Susceptible
Sonate	C:C	G:G	G:G	4	4.75	1.5	Susceptible
CDC Fleet	C:C	G:G	G:G	4	8	1.6	Susceptible
Roe	C:C	G:G	G:G	4	6.25	2.1	Susceptible
Schooner	C:C	G:G	G:G	10	27.1	4.7	Susceptible
a Dark shading indicates marker alleles that are the same as those of Rha2 cultivars. Light shading indicates marker alleles that differ from those of Rha2 cultivars
b Neither HEX nor FAM fluorescence detected
